# Supplementary material for: Dynamic post-transcriptional regulation by Mrn1 links cell wall homeostasis to mitochondrial structure and function
Source: PLoS Genet. 2021 Apr 15;17(4):e1009521. doi: 10.1371/journal.pgen.1009521 (PMC8079021; doi:10.1371/journal.pgen.1009521)
Supplement: S1 Dataset — (CSV) [file pgen.1009521.s007.csv]

	guide	baseMean	log2FoldChange	lfcSE	stat	pvalue	padj	Yorf1	gene	desc
1	ICR1_03	136.359594739597	-1.1667370172882	0.539735846609615	-2.16168154221576	0.0306427313230642	0.269004959350211	NA	NA	NA
2	ITS2-1_08	74.9233252383752	0.494423032356559	0.56700917194793	0.871984187941785	0.383217003684395	0.797005251482938	NA	NA	NA
3	NME1_01	70.1164661455524	0.620037230212938	0.618701600248129	1.00215876274487	0.316266920736818	0.754830587561772	NA	NA	NA
4	NME1_02	802.56658811321	1.16537110841165	0.249109724900516	4.67814377329932	2.89483549085938e-06	0.000157455199473677	NA	NA	NA
5	NME1_03	213.895320180433	-1.1573468290034	0.353889929656999	-3.27035818771429	0.00107411382935095	0.025214034374066	NME1	NME1	RNA component of RNase MRP; RNase MRP cleaves pre-rRNA and has a role in cell cycle-regulated degradation of daughter cell-specific mRNAs; human ortholog is implicated in cartilage-hair hypoplasia (CHH)
6	No_gRNA 1	56.082827587814	0.516946703504646	0.705705488650468	0.732524703036122	0.463848370584108	0.835360317134835	NA	NA	NA
7	No_gRNA 105	79.2269597980106	0.442512746153317	0.656251141343586	0.674303964252666	0.50011808423848	0.851158051624885	NA	NA	NA
8	No_gRNA 109	30.5706003679201	0.246679547730083	0.847931531239992	0.290919182318112	0.771113130157047	0.948707480173276	NA	NA	NA
9	No_gRNA 112	69.1015176665417	0.0463878360868913	0.678189927610265	0.0683994766043605	0.945467638465403	0.989385596543742	NA	NA	NA
10	No_gRNA 113	119.083196212587	0.945743751246181	0.487328718344268	1.94066903025828	0.052298435156029	0.359000198308213	NA	NA	NA
11	No_gRNA 117	75.0124935388146	-0.781214998213165	0.573469594341428	-1.36226053817258	0.173115676625128	0.611462870781627	NA	NA	NA
12	No_gRNA 13	145.814062826461	0.265698281381005	0.435151521667672	0.610587963389728	0.541472393213661	0.86987054852569	NA	NA	NA
13	No_gRNA 134	49.6009733852256	-0.594148732329845	0.746422448919861	-0.795995261382654	0.426034789661845	0.81794385036231	NA	NA	NA
14	No_gRNA 140	82.7332647131888	0.390102586260979	0.526639967076353	0.740738665214942	0.45885191062452	0.833006473921715	NA	NA	NA
15	No_gRNA 142	146.195192911	1.24645468635626	0.521971346933653	2.38797530492549	0.0169414801215751	0.190110213428527	NA	NA	NA
16	No_gRNA 145	244.814905704433	0.70316513531143	0.406860948596314	1.72826892759646	0.083940021126201	0.449973970376519	NA	NA	NA
17	No_gRNA 146	210.40514392225	1.46262128272097	0.422170578805228	3.46452679592286	0.000531165219393858	0.014156757683197	NA	NA	NA
18	No_gRNA 150	85.8465325974785	0.45852662054675	0.612951381311946	0.748063605901876	0.454421792790606	0.830832416490924	NA	NA	NA
19	No_gRNA 161	60.0185181933102	-0.055813159293498	0.612478205167301	-0.0911267679774049	0.927391863356906	0.987309533174438	NA	NA	NA
20	No_gRNA 162	80.9483100062811	0.0659564417088138	0.749335740669756	0.0880198796468215	0.929860875791764	0.987758987066306	NA	NA	NA
21	No_gRNA 163	39.5734285113994	0.912829954314227	0.788681876069416	1.15741211001771	0.247104028710176	0.696921464486568	NA	NA	NA
22	No_gRNA 167	26.8501151102177	-0.929375060959353	0.867974957512726	-1.0707394872573	0.284286582486064	0.72914155745963	NA	NA	NA
23	No_gRNA 172	342.774173720001	0.675483907104591	0.342038673572085	1.97487582339788	0.0482822416480807	0.346061681667367	NA	NA	NA
24	No_gRNA 174	128.639663989359	0.219789134431121	0.507848869158798	0.432784530553707	0.665171312696419	0.916982274373331	NA	NA	NA
25	No_gRNA 175	165.560044318367	0.117625774629769	0.416305734818068	0.282546611281187	0.777524411188177	0.950451586976107	NA	NA	NA
26	No_gRNA 176	122.798399903734	-0.388482639620729	0.494823764372698	-0.785092931244357	0.432399083914	0.820614291885338	NA	NA	NA
27	No_gRNA 177	284.839493845342	0.806318245448724	0.329261736067927	2.44886713858054	0.0143306298395382	0.169603553919342	NA	NA	NA
28	No_gRNA 181	126.252493185954	0.0323688394248841	0.47379430442227	0.0683183379849904	0.945532226632311	0.989385596543742	NA	NA	NA
29	No_gRNA 184	154.204813141004	0.664704167342841	0.460010744752574	1.44497530747975	0.148464821561937	0.573293803507137	NA	NA	NA
30	No_gRNA 185	88.0722145181453	-0.71084756332953	0.591296815230145	-1.20218398783842	0.229292251656138	0.6764494950243	NA	NA	NA
31	No_gRNA 186	63.367666874088	0.878932017673134	0.684291310157262	1.28444129660384	0.198987591252729	0.642160114530063	NA	NA	NA
32	No_gRNA 19	99.7903265164736	-0.27261995448941	0.496779493780607	-0.548774572828498	0.583160162110357	0.885755958740064	NA	NA	NA
33	No_gRNA 190	71.788007556342	0.582403318351026	0.595366799220027	0.978226060159913	0.327962530155281	0.761988608600241	NA	NA	NA
34	No_gRNA 20	84.6998351343706	1.05843720131542	0.542881853420873	1.94966399161414	0.0512161808076356	0.355396213102084	NA	NA	NA
35	No_gRNA 209	156.608858323739	1.00542641083918	0.480391334561674	2.09293202958494	0.0363552225480157	0.295147004106917	NA	NA	NA
36	No_gRNA 211	40.1412545151631	0.724400190612255	0.782705135456551	0.925508416639828	0.354701507676123	0.777881359778706	NA	NA	NA
37	No_gRNA 214	96.358266125465	1.53520985259507	0.599202421262549	2.56208886699808	0.010404469221288	0.137759402606382	NA	NA	NA
38	No_gRNA 215	113.179445583033	-0.0296813302839839	0.503382568261276	-0.0589637626636648	0.952980971075757	0.991142137632599	NA	NA	NA
39	No_gRNA 216	87.8302149866968	1.16710382338095	0.730838837491963	1.59693733215674	0.110279677090786	0.506579025850581	NA	NA	NA
40	No_gRNA 218	41.4562724338589	-0.57404403487701	0.696694869676407	-0.823953297005956	0.409966095178218	0.810814388777869	NA	NA	NA
41	No_gRNA 223	98.1423055842243	0.923163655609521	0.596916476708094	1.54655415226705	0.121970792489152	0.531031252257838	NA	NA	NA
42	No_gRNA 224	83.8186595452547	-0.510738299928655	0.536062935057737	-0.95275809336388	0.340712651607348	0.770129586182929	NA	NA	NA
43	No_gRNA 227	68.3645962399349	0.540690258818502	0.688998691213182	0.784747875016221	0.432601407031233	0.820614291885338	NA	NA	NA
44	No_gRNA 231	134.339757204401	-0.215327999903907	0.435375626083521	-0.494579822579686	0.620896748015552	0.901042634713279	NA	NA	NA
45	No_gRNA 238	78.131517438417	0.0539668379243772	0.661654289712471	0.0815634973784104	0.934993829413935	0.987854145722062	NA	NA	NA
46	No_gRNA 240	75.5362943110956	0.584037652284576	0.556653863785732	1.0491935658411	0.29408903935311	0.737002571978766	NA	NA	NA
47	No_gRNA 242	53.9384562367097	0.223542608235268	0.674553127419489	0.331393628090397	0.740347177293739	0.939800563587885	NA	NA	NA
48	No_gRNA 246	69.0421095458015	1.29336097295882	0.666423443721004	1.94074951165775	0.0522886676759716	0.359000198308213	NA	NA	NA
49	No_gRNA 248	45.1446791247866	0.791751906768274	0.717539482396559	1.10342625903156	0.269842098459787	0.717308830807372	NA	NA	NA
50	No_gRNA 26	75.8892931316887	-0.101145411384178	0.554373642466907	-0.182449892339923	0.855229674385201	0.97132614518333	NA	NA	NA
51	No_gRNA 263	57.5448629524223	-0.504815560541098	0.61240951298425	-0.824310448871294	0.409763183042151	0.810722731880736	NA	NA	NA
52	No_gRNA 264	74.5293485325442	0.297876265027076	0.712723721708619	0.417940719459954	0.675990460005028	0.920533239625435	NA	NA	NA
53	No_gRNA 266	41.1942877879885	0.366368492166093	0.772029839321859	0.474552243327675	0.635106152386834	0.907024415187788	NA	NA	NA
54	No_gRNA 269	88.5251325819206	0.888690451105411	0.544222259336169	1.63295498458556	0.102478464556761	0.490402373046961	NA	NA	NA
55	No_gRNA 271	94.3572841014156	0.64156615616183	0.58356004438242	1.09940041703986	0.271593448951983	0.718581295040195	NA	NA	NA
56	No_gRNA 275	54.8040899227808	0.618321450656736	0.762166622293496	0.811268077833291	0.417211737850967	0.814834003441984	NA	NA	NA
57	No_gRNA 276	82.9169491052559	0.408792695934099	0.71237439384486	0.573845297453414	0.566072492913273	0.879193988418251	NA	NA	NA
58	No_gRNA 283	175.198321525275	0.679221932758105	0.432319255304093	1.57111191422723	0.11615665564229	0.517935991418444	NA	NA	NA
59	No_gRNA 285	45.9242286774048	1.47883021955964	0.79670724862026	1.8561776890077	0.0634282351183945	0.394773581722086	NA	NA	NA
60	No_gRNA 286	65.6641650833795	0.532170932490552	0.752377501167954	0.707319040859723	0.479368235384928	0.842680649302165	NA	NA	NA
61	No_gRNA 292	113.683254482168	-0.464291923848231	0.45034317653267	-1.03097359534335	0.30255320227396	0.744105111909921	NA	NA	NA
62	No_gRNA 297	152.774726672302	0.94009897206753	0.462979842011344	2.03053974873596	0.0423017050609719	0.323488767064073	NA	NA	NA
63	No_gRNA 298	120.955698255712	0.124551318067674	0.492280606418474	0.253008784916049	0.800261424634753	0.957403323654776	NA	NA	NA
64	No_gRNA 303	81.8223869007454	0.773813739930981	0.602559126649342	1.28421213073966	0.199067741834227	0.642221159276958	NA	NA	NA
65	No_gRNA 305	100.462415784841	0.331840071613954	0.5918136738923	0.560717141649457	0.57499037967044	0.881831685299415	NA	NA	NA
66	No_gRNA 310	76.7594492655089	0.0077033410456721	0.559424838247881	0.0137701090816757	0.989013389770262	0.997587928355221	NA	NA	NA
67	No_gRNA 311	130.723520741088	0.506385903975538	0.474192347350017	1.06789134579129	0.285569526733954	0.729806028902005	NA	NA	NA
68	No_gRNA 313	105.032408269804	0.150918667361555	0.571184532453746	0.264220508061072	0.791610009277964	0.954555280026782	NA	NA	NA
69	No_gRNA 329	51.8642069886026	1.1221306837745	0.714744845153447	1.56997380447507	0.116421205661785	0.518557855362991	NA	NA	NA
70	No_gRNA 333	72.9434714844335	1.07660681357931	0.703690023741006	1.52994468765634	0.126030420727189	0.538566917552911	NA	NA	NA
71	No_gRNA 336	92.9760028546137	0.229914402923111	0.536911156397281	0.428216847766501	0.668493251352379	0.918074646277825	NA	NA	NA
72	No_gRNA 344	95.2751363065512	0.403961219530846	0.533551755039834	0.757117216305825	0.448979640518827	0.828745331971157	NA	NA	NA
73	No_gRNA 35	183.607484342041	0.198850638437007	0.444974285843192	0.446881190134842	0.654960845835699	0.913236582155859	NA	NA	NA
74	No_gRNA 353	85.7984059568604	1.47134060647385	0.669908419971605	2.19633096496416	0.0280682629355302	0.255869759633915	NA	NA	NA
75	No_gRNA 355	116.318261888445	0.969067512816801	0.532398947622698	1.82019051154016	0.0687299975764247	0.411246890298891	NA	NA	NA
76	No_gRNA 359	85.3100106055722	0.0959890998365327	0.6049642535467	0.158669044119187	0.87392962837415	0.975041856601493	NA	NA	NA
77	No_gRNA 362	196.542538341586	0.0956659994390997	0.456663322551886	0.209489124076152	0.834066424766673	0.964878844311175	NA	NA	NA
78	No_gRNA 363	144.601352633046	0.379364916423069	0.441077166428773	0.86008740714156	0.389740862308266	0.800985132832693	NA	NA	NA
79	No_gRNA 368	135.765938506236	1.0487361578773	0.468364062207827	2.23914736953481	0.0251463289809818	0.240970635157033	NA	NA	NA
80	No_gRNA 37	136.001375995907	-0.038824658773915	0.50174815663956	-0.0773787771019264	0.938322223574556	0.988311242281485	NA	NA	NA
81	No_gRNA 371	56.5187988254915	0.101233458652182	0.727461879046562	0.139159812449364	0.889323864462841	0.979552795668384	NA	NA	NA
82	No_gRNA 377	82.2475940588382	0.335472764448742	0.593642731137907	0.565108855633928	0.571999725479267	0.881010405015887	NA	NA	NA
83	No_gRNA 380	69.710482675944	0.501634469526237	0.6108095440337	0.821261675470087	0.411497232527806	0.811897220496689	NA	NA	NA
84	No_gRNA 389	56.7917259595236	0.658596813746715	0.714141684959488	0.922221496962575	0.356413052228965	0.779045497842767	NA	NA	NA
85	No_gRNA 39	123.834871806011	1.64071824212742	0.579247664158506	2.83249867655652	0.00461857573695696	0.0768447972054592	NA	NA	NA
86	No_gRNA 394	33.4878109436451	0.812968761792273	0.863115158911421	0.941900687757131	0.346243487986152	0.77373990167533	NA	NA	NA
87	No_gRNA 4	123.040757776827	1.01377690113147	0.529405145336839	1.91493586728637	0.0555006829561649	0.370672069824504	NA	NA	NA
88	No_gRNA 402	222.856439219482	0.597854770731589	0.390164502749016	1.53231461734533	0.125444815714705	0.537994332455792	NA	NA	NA
89	No_gRNA 404	199.204229994125	0.373665392846138	0.383581888990638	0.974147642448411	0.329983236907989	0.76335558522363	NA	NA	NA
90	No_gRNA 406	191.716999704017	0.663151174271606	0.39076101402086	1.69707609120956	0.0896822757284808	0.463614000392865	NA	NA	NA
91	No_gRNA 408	184.613156485741	0.482462510947753	0.391490779305989	1.23237260352091	0.217809930011398	0.664687462618248	NA	NA	NA
92	No_gRNA 414	43.8088947937752	0.674482991588606	0.780483045053848	0.864186603236297	0.387485390362178	0.800173433993855	NA	NA	NA
93	No_gRNA 418	86.4958942533534	-0.183746862881324	0.61999725548657	-0.296367219782482	0.766949656256413	0.947701649926656	NA	NA	NA
94	No_gRNA 430	138.675738764148	0.395971984878563	0.514249181010699	0.770000224599919	0.441299759454995	0.825350345542259	NA	NA	NA
95	No_gRNA 433	66.151782269077	1.23363749825607	0.696404820378547	1.77143733379889	0.0764880049044733	0.43087294570199	NA	NA	NA
96	No_gRNA 434	95.3078942559215	0.279729876540092	0.5716742289107	0.489316926308022	0.624617339542322	0.903037923022854	NA	NA	NA
97	No_gRNA 439	57.0374662875662	1.12438162546055	0.709727883590116	1.58424327331333	0.113138369270761	0.51215241261966	NA	NA	NA
98	No_gRNA 441	72.0680002689874	0.889001519028288	0.624860964176282	1.42271892468144	0.154817652297372	0.58358104959258	NA	NA	NA
99	No_gRNA 442	56.3120025764533	-0.921404877938201	0.631702702343835	-1.45860524977885	0.144673787857067	0.567401617335989	NA	NA	NA
100	No_gRNA 444	100.828057106147	0.64124826662991	0.551993522096972	1.16169527532473	0.245359265549998	0.695144638519807	NA	NA	NA
101	No_gRNA 445	60.772412263101	-0.628415387100074	0.624514743478477	-1.00624587916031	0.314297307511763	0.753239226004108	NA	NA	NA
102	No_gRNA 447	90.7677144888429	-0.645216263072299	0.636626447208467	-1.01349270973818	0.310824876576372	0.75015737462748	NA	NA	NA
103	No_gRNA 466	95.1097883564795	0.38080438208071	0.514003520832286	0.740859481787406	0.458778645076958	0.832953907079382	NA	NA	NA
104	No_gRNA 469	56.7612501742943	1.98751162486975	0.840997521273201	2.36327881425955	0.0181140359575374	0.198162414641854	NA	NA	NA
105	No_gRNA 475	41.8983871039825	-0.339677785241036	0.839571317630354	-0.404584790008976	0.685782740641267	0.923807467132425	NA	NA	NA
106	No_gRNA 476	72.0333909378729	0.593547552943187	0.619435937540903	0.958206518174438	0.337958631055913	0.768548925831364	NA	NA	NA
107	No_gRNA 480	38.2091646405594	0.586062105144698	0.796606168938985	0.735698677710826	0.461914094557663	0.834067885109974	NA	NA	NA
108	No_gRNA 481	110.236805500323	-0.0378211463534274	0.507369256088624	-0.07454363050098	0.940577825595826	0.988732461696269	NA	NA	NA
109	No_gRNA 483	35.9509927571179	-0.999419457176195	0.794933717071386	-1.25723621443327	0.20866811340852	0.654009859291777	NA	NA	NA
110	No_gRNA 490	76.7551345426672	0.0616899436190556	0.580252864879829	0.106315620917842	0.91533193813184	0.984975757545533	NA	NA	NA
111	No_gRNA 491	71.7544954226466	0.11029943961787	0.666974389296674	0.165372825985389	0.868650540893866	0.974003449617215	NA	NA	NA
112	No_gRNA 493	115.906284027075	0.304038075140266	0.496235989852516	0.612688481604544	0.540082340099656	0.869376988844063	NA	NA	NA
113	No_gRNA 495	74.092366877677	0.0987293328948092	0.590813178306601	0.167107533345463	0.867285438612278	0.97361033086021	NA	NA	NA
114	No_gRNA 498	110.985805762467	-0.696822984509646	0.535689319028674	-1.30079686071237	0.193327996816469	0.635569687403455	NA	NA	NA
115	No_gRNA 50	87.0667349762506	0.0700167142743545	0.532809825975361	0.131410328527973	0.895450718533845	0.981192410836848	NA	NA	NA
116	No_gRNA 501	85.609804432763	1.71567806017762	0.771821522643946	2.22289481420575	0.0262228935469471	0.245082433503656	NA	NA	NA
117	No_gRNA 503	70.7613108743665	-0.0459033387919257	0.586728601341355	-0.0782360680678996	0.937640271763361	0.988198139119088	NA	NA	NA
118	No_gRNA 505	69.057865650453	1.37255461559161	0.774345225587219	1.77253577634025	0.0763056619711257	0.430549551313988	NA	NA	NA
119	No_gRNA 507	104.591379068214	0.480287659384882	0.622406269323194	0.771662631077203	0.440314268870769	0.824705832289698	NA	NA	NA
120	No_gRNA 508	89.7751467656811	-0.16354435183518	0.588696177697601	-0.277807735179808	0.78115995301838	0.951600289632562	NA	NA	NA
121	No_gRNA 51	41.4499299178702	-0.29660328136712	0.692509409082294	-0.428302168139745	0.668431140619123	0.918059139298042	NA	NA	NA
122	No_gRNA 512	65.7128887413218	0.320229385655112	0.661071596951488	0.48440953617103	0.62809525197793	0.904011750251661	NA	NA	NA
123	No_gRNA 514	59.2706852218868	0.974691967055301	0.662243062949284	1.47180396683135	0.141073822107733	0.562896410263881	NA	NA	NA
124	No_gRNA 518	86.7131932589979	0.812624378262939	0.633495080266423	1.28276351873353	0.199574938761886	0.642503265762803	NA	NA	NA
125	No_gRNA 520	126.038066363004	0.657231380653987	0.543367886054078	1.20955138778403	0.226451081229981	0.672796699600054	NA	NA	NA
126	No_gRNA 524	132.492888599303	1.07039009534106	0.499694848775704	2.14208751193574	0.032186440624019	0.276780959791216	NA	NA	NA
127	No_gRNA 525	126.211393839498	0.27000464222594	0.467276047799268	0.577826840253382	0.5633810323701	0.878762941954906	NA	NA	NA
128	No_gRNA 53	100.988098544233	0.746749404776978	0.610782932608002	1.22261013677708	0.221476982623219	0.668275971693827	NA	NA	NA
129	No_gRNA 530	69.4985945674722	-0.352277993296287	0.6768007823935	-0.520504707530715	0.602711847674775	0.894427667799253	NA	NA	NA
130	No_gRNA 545	58.5156137618912	0.393267238184482	0.689025527725333	0.570758589282994	0.568163297223216	0.879743801400805	NA	NA	NA
131	No_gRNA 547	84.2279280471356	0.192047006840446	0.653206596954553	0.294006532903721	0.768752911348827	0.947882786375352	NA	NA	NA
132	No_gRNA 552	27.0331557574799	-1.38874321510831	0.820393732142752	-1.69277648121604	0.0904980209930441	0.465109929831377	NA	NA	NA
133	No_gRNA 553	59.6946446921351	0.059494846554405	0.664957206154111	0.0894716923191241	0.928707049594862	0.987696715677032	NA	NA	NA
134	No_gRNA 557	187.694287970697	0.649283571288843	0.438213944509458	1.48165885505004	0.138431090206417	0.55818744792959	NA	NA	NA
135	No_gRNA 559	91.3296451400744	1.05245133605564	0.634029920117706	1.65993954332669	0.0969266153781789	0.478117661203388	NA	NA	NA
136	No_gRNA 56	90.4250506949247	-0.0401924088045309	0.550088695180591	-0.0730653241134794	0.941754135226388	0.988797483727008	NA	NA	NA
137	No_gRNA 560	63.9046632371021	0.795840572054533	0.754620961302171	1.05462293371925	0.291597810735519	0.735113201495218	NA	NA	NA
138	No_gRNA 568	53.5149382479533	-1.14101900910666	0.677248887047287	-1.68478535871997	0.0920299907261996	0.468043175213256	NA	NA	NA
139	No_gRNA 573	95.0478769428967	-0.981082158348384	0.656527374927241	-1.49435072445701	0.135083973623919	0.551850168930064	NA	NA	NA
140	No_gRNA 574	90.3115967780019	1.38766467340246	0.596055941225346	2.32807791589118	0.0199079667295533	0.210209049722779	NA	NA	NA
141	No_gRNA 575	203.214959889105	0.627131883002135	0.386849084735096	1.62112799990616	0.104990190131761	0.496115856435619	NA	NA	NA
142	No_gRNA 578	63.9160135610212	0.795720312414923	0.672667189805696	1.18293314208587	0.236835645524672	0.685240765714994	NA	NA	NA
143	No_gRNA 579	132.935215142974	1.07920495057794	0.533977081002251	2.02106979676416	0.0432725403963087	0.32766403057299	NA	NA	NA
144	No_gRNA 582	46.154717978216	-0.0620212767588946	0.658519312587426	-0.094182927627746	0.924963846265035	0.987280264142195	NA	NA	NA
145	No_gRNA 589	43.7678912510412	0.630974708129556	0.813357585800907	0.775765443323726	0.437887491208282	0.823497261436448	NA	NA	NA
146	No_gRNA 594	64.8072130153284	0.729353755663161	0.676965479678911	1.07738692378982	0.281307443458142	0.727121891218742	NA	NA	NA
147	No_gRNA 596	107.43001936176	-0.561688679552786	0.532164001887928	-1.05548041122683	0.291205663808455	0.734888836994765	NA	NA	NA
148	No_gRNA 597	66.0291029605025	1.01812196868045	0.606275671428115	1.67930533363182	0.0930925520557351	0.469777300586602	NA	NA	NA
149	No_gRNA 60	144.612231567645	-0.1097319343309	0.511996411633959	-0.214321686319455	0.830296207690202	0.964002510460951	NA	NA	NA
150	No_gRNA 600	43.9643997961603	-0.851286147303212	0.82190761293936	-1.03574432685784	0.300321436741288	0.742638784857273	NA	NA	NA
151	No_gRNA 604	86.0554386841541	-0.187304208974363	0.633835275292253	-0.295509284944735	0.767604860523188	0.947701649926656	NA	NA	NA
152	No_gRNA 605	45.4529215540402	-1.45861084856212	0.724429958262682	-2.01346014466346	0.0440662437692431	0.330572454777382	NA	NA	NA
153	No_gRNA 607	137.678292671883	0.274858489363736	0.517603531120393	0.53102127948931	0.595404033248027	0.891022578754217	NA	NA	NA
154	No_gRNA 612	68.5224113133659	0.421245225127134	0.757488531342401	0.556107726648501	0.578137213349136	0.883528534227637	NA	NA	NA
155	No_gRNA 616	115.769110455331	0.844085481919819	0.716785357794177	1.17759866707851	0.23895664151506	0.688137832654192	NA	NA	NA
156	No_gRNA 618	54.5066676009056	-0.238500258560138	0.688841347792793	-0.346233946792462	0.729166904736418	0.936954296555029	NA	NA	NA
157	No_gRNA 624	41.2479998398291	0.541743866861716	0.817250444665082	0.662885986050125	0.507403577682543	0.854197155953737	NA	NA	NA
158	No_gRNA 633	135.991121008048	0.912208666733927	0.532532664631708	1.71296284212875	0.0867193757896752	0.455909617283347	NA	NA	NA
159	No_gRNA 635	59.1672461141336	1.52951198356021	0.684750603531737	2.23367745230373	0.0255043036274399	0.242305450848409	NA	NA	NA
160	No_gRNA 636	160.898929058584	1.03211203630353	0.474835869337599	2.17361851315769	0.0297337968994397	0.26403098134259	NA	NA	NA
161	No_gRNA 638	124.689156813321	0.667380604658	0.50179267257175	1.32999272635368	0.183520667829003	0.624155730181874	NA	NA	NA
162	No_gRNA 643	77.4425966637406	0.473826248908672	0.709129941752767	0.668179724208949	0.504018876421008	0.852523791105192	NA	NA	NA
163	No_gRNA 645	93.9273164983238	0.611758614565275	0.589146279154108	1.03838152970029	0.299092465123329	0.741598792761184	NA	NA	NA
164	No_gRNA 646	128.690721836407	0.196113706981031	0.546771510076908	0.358675796684151	0.7198376366757	0.933883934402534	NA	NA	NA
165	No_gRNA 653	66.594923377953	-0.14094602641751	0.692500684745332	-0.203531966859128	0.838719262596078	0.966668340638443	NA	NA	NA
166	No_gRNA 656	26.7602793039237	-0.995675800832625	0.862083366604391	-1.15496463498006	0.248104908948663	0.697777385799553	NA	NA	NA
167	No_gRNA 661	173.439186008843	1.35496055909946	0.506856959707494	2.67326024265585	0.00751179508278757	0.109915673503872	NA	NA	NA
168	No_gRNA 662	211.032592280539	0.376982351505319	0.429057843370972	0.878628271991225	0.379602861401786	0.79391514186943	NA	NA	NA
169	No_gRNA 673	178.521801472066	0.850248018798107	0.47325196407969	1.79660748043918	0.0723979560147693	0.420551126889496	NA	NA	NA
170	No_gRNA 674	102.937053609402	-0.361259480595873	0.471233757129411	-0.766624791051765	0.443304631363741	0.825925387674167	NA	NA	NA
171	No_gRNA 679	135.84671744408	0.776899950909402	0.469560645908771	1.65452526245213	0.0980208347767639	0.480061009958431	NA	NA	NA
172	No_gRNA 682	129.811837498953	-0.844843340301589	0.424503327975485	-1.9901925017426	0.0465697339923607	0.339526996996226	NA	NA	NA
173	No_gRNA 683	62.5266972828896	-0.875912496100317	0.588019752452353	-1.48959706276413	0.136330214792481	0.554290127919589	NA	NA	NA
174	No_gRNA 686	41.7270066647074	0.0962488203511248	0.708672105473522	0.135815731433105	0.891966954413988	0.980111756615864	NA	NA	NA
175	No_gRNA 688	130.474507473638	0.671242494276874	0.464018772860093	1.44658477961895	0.148013251589646	0.572838682262749	NA	NA	NA
176	No_gRNA 698	37.714135696867	0.903259464842648	0.824519795882936	1.09549760885412	0.273298692511545	0.720056764413737	NA	NA	NA
177	No_gRNA 699	91.8072485991468	0.830260602852641	0.609758848294165	1.36162124612926	0.173317446647727	0.611766959849242	NA	NA	NA
178	No_gRNA 70	186.119368489576	0.264735107952114	0.402014540356672	0.658521225916947	0.510203262394779	0.855073782225877	NA	NA	NA
179	No_gRNA 700	48.9555326532202	0.298401646533039	0.805022397484272	0.370674961921006	0.710879641370844	0.931543366355389	NA	NA	NA
180	No_gRNA 714	116.337768825474	0.806957832292548	0.570205407012218	1.41520550729407	0.157008250269365	0.588066109365831	NA	NA	NA
181	No_gRNA 716	97.4163858252696	-0.212134241623758	0.54969717001487	-0.385911103777411	0.699562506823194	0.929022620310387	NA	NA	NA
182	No_gRNA 717	64.1742530615775	-0.0298928484942875	0.642060321651612	-0.0465576947932124	0.962865750106236	0.992001489411802	NA	NA	NA
183	No_gRNA 718	64.6281382508384	0.475993389092969	0.638287069956447	0.745735596877199	0.455827151313506	0.831599422807159	NA	NA	NA
184	No_gRNA 719	86.0983861128135	-0.43364636312121	0.575283694166882	-0.753795679450311	0.450971918726312	0.829605467662893	NA	NA	NA
185	No_gRNA 723	61.0124923341477	0.254884502740333	0.796531237994136	0.319993103324103	0.748973558660517	0.942282285165567	NA	NA	NA
186	No_gRNA 731	75.4205499406177	0.335546412371697	0.557788962977166	0.601565170061339	0.547463619219805	0.872829594466718	NA	NA	NA
187	No_gRNA 732	129.257286510091	0.661227459152037	0.504930443927745	1.30954167470769	0.190350930617659	0.631719553405903	NA	NA	NA
188	No_gRNA 74	132.350161033388	0.995227052956865	0.489586699382132	2.03279021716248	0.0420737219232194	0.322649939859285	NA	NA	NA
189	No_gRNA 751	76.015941711105	-0.00247771739908225	0.675132394797242	-0.0036699726130404	0.997071792086679	0.999312281534744	NA	NA	NA
190	No_gRNA 752	142.983252695652	0.666058740001845	0.509530744683992	1.30720029546977	0.191144695218875	0.632543444429081	NA	NA	NA
191	No_gRNA 756	154.12618734566	0.762401761352665	0.447253579988047	1.70462975695587	0.0882634979414906	0.459848511098717	NA	NA	NA
192	No_gRNA 759	73.8183907905061	-0.557487274418276	0.66524565923327	-0.838017154536279	0.40202106907864	0.80608363181859	NA	NA	NA
193	No_gRNA 76	74.6908793121128	0.574143601132377	0.597500624962612	0.960908787615584	0.336598031935654	0.767861667627428	NA	NA	NA
194	No_gRNA 762	176.998013856543	0.290398262155039	0.485710741945707	0.597883137176941	0.549917912301415	0.874130806439877	NA	NA	NA
195	No_gRNA 763	83.9889460409934	0.866843772562835	0.626931777506317	1.38267639903466	0.166764111640456	0.60206820878971	NA	NA	NA
196	No_gRNA 767	47.1769764069551	0.0918639940131112	0.681387057540281	0.134819106110891	0.892754899263077	0.980414902720828	NA	NA	NA
197	No_gRNA 774	51.3741365998162	0.694480109657371	0.671400933558901	1.03437465595428	0.300961047851354	0.743267377682263	NA	NA	NA
198	No_gRNA 775	135.469640668227	0.249580022593007	0.436659530596973	0.571566644272707	0.567615598492448	0.87965417451366	NA	NA	NA
199	No_gRNA 778	111.526415968466	-0.36436957891968	0.486836129209687	-0.748443998006444	0.454192392299967	0.830741223465652	NA	NA	NA
200	No_gRNA 783	53.329837761545	0.296374519125506	0.683422386634124	0.433662292780837	0.664533692307796	0.916751901965142	NA	NA	NA
201	No_gRNA 784	199.160071910043	0.0107836872832243	0.429422767119643	0.0251120529904736	0.979965586318615	0.996461156894683	NA	NA	NA
202	No_gRNA 786	169.606227311335	-0.169748840737262	0.462509800965847	-0.36701674295935	0.713606529121082	0.932433774815136	NA	NA	NA
203	No_gRNA 8	144.48360068271	0.557039228516482	0.442101481458593	1.25998046122506	0.207676410792491	0.652536133724157	NA	NA	NA
204	No_gRNA 80	87.9412042110545	1.29841631730996	0.626568386856774	2.07226592427294	0.0382406484091831	0.304641446978257	NA	NA	NA
205	No_gRNA 82	71.8039867403851	0.66196018272974	0.593911638843919	1.11457688220807	0.265031781475304	0.713077619658684	NA	NA	NA
206	No_gRNA 85	60.3743219070337	-0.503294801826187	0.691169125227455	-0.728178941240408	0.46650405514138	0.836632318376606	NA	NA	NA
207	No_gRNA 89	64.6211104894052	-0.356296747207064	0.780111819079659	-0.456725226426395	0.647868556509375	0.911264933112742	NA	NA	NA
208	No_gRNA 92	50.4642825889956	0.161198964844029	0.674896901319001	0.23884976287339	0.811222081542538	0.959840084423799	NA	NA	NA
209	No_gRNA 93	115.00966796456	1.16827548101877	0.543347245239501	2.15014521791457	0.0315437298261008	0.273654066542189	NA	NA	NA
210	No_gRNA 95	162.989518017759	-0.0598863278363969	0.48767181103358	-0.122800470483362	0.902265101689214	0.981981405490186	NA	NA	NA
211	Q0010_00	258.585845030279	-0.0779230089892164	0.363046990319155	-0.214636151977776	0.8300510055541	0.963958554524742	NA	NA	NA
212	Q0010_02	172.666194904143	-0.232951030742284	0.441417144574633	-0.52773444259118	0.597683664131515	0.891932347831961	NA	NA	NA
213	Q0010_03	68.2889615268894	0.69634567462373	0.64662461481207	1.07689323708487	0.281527964780009	0.727321972480775	NA	NA	NA
214	Q0010_04	265.252355153323	-0.066218219898326	0.381586991974888	-0.173533745360701	0.862231905271883	0.972767599742719	NA	NA	NA
215	Q0010_05	160.059354394371	0.0807433594333241	0.485094801476975	0.166448618264891	0.867803915697142	0.973746919786444	NA	NA	NA
216	Q0010_06	174.419953264392	-0.552515475915342	0.38772122004559	-1.42503285182682	0.154147705014526	0.582717046833223	NA	NA	NA
217	Q0010_07	203.975740015166	-0.439411878911388	0.365620308512645	-1.20182568823633	0.229431070575879	0.676547319566999	NA	NA	NA
218	Q0010_08	246.539147373244	0.414789595744678	0.340471296183342	1.21828066093805	0.22311733654612	0.669888506756437	NA	NA	NA
219	Q0017_00	83.0796598819667	-0.596785056712479	0.559947077338449	-1.06578832333429	0.286519340482022	0.730304735929802	NA	NA	NA
220	Q0017_01	156.329816345592	0.292843250384221	0.4698920054036	0.623213944941865	0.533143939102116	0.865673612818821	NA	NA	NA
221	Q0017_02	376.453129215413	0.411829930035351	0.372692410744059	1.10501292262205	0.269153989678502	0.7169628826534	NA	NA	NA
222	Q0017_04	132.176136042565	0.551272854440878	0.473007765956701	1.16546258669956	0.243831796001784	0.693888455071974	NA	NA	NA
223	Q0017_05	471.406150924414	0.0931806300824999	0.29124636793262	0.319937483663512	0.749015722227193	0.942282285165567	NA	NA	NA
224	Q0017_06	798.510138689534	0.0376303612633639	0.21732363811905	0.173153558393634	0.862530727183017	0.972767599742719	NA	NA	NA
225	Q0017_07	320.29323794791	-0.274858590606575	0.319809150766156	-0.859445672358362	0.390094680960305	0.801048651494923	NA	NA	NA
226	Q0017_08	96.8946223109728	-0.0624930929798764	0.620425131419884	-0.100726243691736	0.919767777865533	0.986109881053273	NA	NA	NA
227	Q0017_09	119.847355227181	0.144399669210487	0.468680523042652	0.308098293210587	0.758007539924515	0.944912420191706	NA	NA	NA
228	Q0032_00	205.735057636782	-0.117043278743551	0.390332090389545	-0.299855639916114	0.76428727236023	0.947062886317199	NA	NA	NA
229	Q0032_02	199.671249607809	0.143764984230947	0.364739297140703	0.394158198356915	0.693464245532983	0.926544713977169	NA	NA	NA
230	Q0032_04	62.322417939341	0.218789995555474	0.626817180265811	0.349049136564337	0.727052420949913	0.936548962161724	NA	NA	NA
231	Q0032_05	207.688672544242	0.0802034192745217	0.378377592812628	0.211966619583201	0.83213307629564	0.964531233797666	NA	NA	NA
232	Q0045_01	625.597574830013	-0.295938638609991	0.231519921013836	-1.27824265537955	0.201163880303166	0.644936940228908	NA	NA	NA
233	Q0075_01	114.5239169239	-0.0616876139743792	0.477565087434624	-0.129171113210456	0.897222253008459	0.981646070619582	NA	NA	NA
234	Q0075_02	487.775903493052	-0.223824136253314	0.308985836305991	-0.724383159206236	0.468830535944713	0.837205462383544	NA	NA	NA
235	Q0075_05	472.740167043495	0.125985207746354	0.261836164847457	0.481160453216048	0.630402465256341	0.905199107773454	NA	NA	NA
236	Q0075_06	68.1182281921775	0.00156238205324107	0.618595420950651	0.00252569288476145	0.997984790784465	0.999463043345741	NA	NA	NA
237	Q0080_01	53.9978882615813	-0.334042125767671	0.655513675688009	-0.509588339887905	0.610339894451582	0.897508754422942	NA	NA	NA
238	Q0080_03	252.663334557529	0.0414789614960013	0.364568265364922	0.113775568080459	0.909415706653147	0.984261941324813	NA	NA	NA
239	Q0080_04	438.906170901902	0.170810348395861	0.293572539565103	0.581833534733522	0.560678813437484	0.87761171173266	NA	NA	NA
240	Q0080_06	148.257095117863	-0.0683858060988028	0.424618197506515	-0.161052461953785	0.872052081240126	0.974674411053432	NA	NA	NA
241	Q0085_00	39.3715271554807	0.356772787278029	0.78175721468346	0.456372874566292	0.648121868122786	0.911355724191047	NA	NA	NA
242	Q0085_01	352.370850517017	-0.61247816754451	0.403548983601629	-1.51772942674322	0.129082622561244	0.542405487676504	NA	NA	NA
243	Q0085_02	109.404849999599	0.167288960910348	0.506073782171864	0.330562393871524	0.740975056001194	0.940028034089097	NA	NA	NA
244	Q0085_05	273.963142842599	0.462407461790613	0.346554339429843	1.33430001930253	0.182105551289879	0.622760026630317	NA	NA	NA
245	Q0085_07	104.205523938185	0.680508638911808	0.594747893844943	1.14419680330843	0.252542028544694	0.701884827081424	NA	NA	NA
246	Q0085_08	103.203163485252	-0.785607207692768	0.634984132385491	-1.23720762082892	0.216010013004577	0.662289186395414	NA	NA	NA
247	Q0085_09	255.942084108888	0.160060339767916	0.330486669728196	0.484317082742112	0.628160854214267	0.904035875403809	NA	NA	NA
248	Q0092_00	59.9387728015623	-0.0165123982283371	0.69226511827874	-0.0238527087272487	0.980970096506343	0.996613547139266	NA	NA	NA
249	Q0092_01	204.727218032803	1.05053751682703	0.477182455637155	2.20154262675963	0.0276976324692973	0.253489827939033	NA	NA	NA
250	Q0092_02	116.379489948243	-0.322534808262235	0.504084674020913	-0.639842520284308	0.522274985970693	0.860774396509654	NA	NA	NA
251	Q0092_04	206.928234128477	-0.901934270836972	0.34031864918065	-2.65026401876144	0.00804288917390759	0.11540610744886	NA	NA	NA
252	Q0092_06	65.4012236965523	-0.283044229536087	0.588412478995163	-0.48103029701111	0.630494966082176	0.905199107773454	NA	NA	NA
253	Q0092_07	225.715557205613	0.245290901938792	0.350821171066985	0.699190705032897	0.484432858650776	0.845450897004136	NA	NA	NA
254	Q0092_08	133.077530563908	0.0840088934651372	0.488686733856999	0.171907456546017	0.863510284382454	0.972767599742719	NA	NA	NA
255	Q0105_00	243.948302782575	0.351874632697738	0.355674961672376	0.989315163044458	0.322508967582175	0.758274719431043	NA	NA	NA
256	Q0105_01	570.277242706915	0.0997429238604225	0.248660538565141	0.401120839020033	0.688331158898344	0.924668680688609	NA	NA	NA
257	Q0105_02	772.126397626105	0.217472606354629	0.311099411383258	0.699045380342153	0.484523671075613	0.845488371396995	NA	NA	NA
258	Q0105_03	572.661388298608	0.0909133391041495	0.303995906850682	0.299061063176765	0.764893454523768	0.947164335089623	NA	NA	NA
259	Q0105_04	158.832274267899	-0.0977981706230825	0.418539181259543	-0.23366550851648	0.815244666734042	0.961140582040336	NA	NA	NA
260	Q0105_05	183.157863483188	-0.143068866497391	0.382322659644547	-0.374209748986381	0.70824827141502	0.930914456922346	NA	NA	NA
261	Q0105_06	211.632285319019	-0.00500647833159333	0.351355897523567	-0.0142490231895354	0.988631309098235	0.997587928355221	NA	NA	NA
262	Q0105_07	721.616098797492	-0.094209116428253	0.233485109019887	-0.403490898514769	0.686587128940048	0.924183097672028	NA	NA	NA
263	Q0105_08	88.2102534591344	0.464568100350403	0.705840354893401	0.658177301892244	0.510424208221272	0.855289195145589	NA	NA	NA
264	Q0105_09	113.366131145991	0.220479330537086	0.459311097192393	0.480021780193856	0.631211905978615	0.905558024205319	NA	NA	NA
265	Q0130_00	202.616118822642	0.302447602832496	0.384303917002548	0.787001093279229	0.431281226164565	0.820086607064163	NA	NA	NA
266	Q0140_00	286.752182405239	0.505878703699725	0.373445089621797	1.35462673832999	0.175536510060415	0.614043430093787	NA	NA	NA
267	Q0140_02	81.4490553244725	-1.28431293257916	0.567434848304185	-2.2633663343332	0.0236131162523476	0.232241648156723	NA	NA	NA
268	Q0142_02	79.8488466348234	-0.261279629015607	0.550348302866522	-0.474753220196585	0.634962879536069	0.906959638771396	NA	NA	NA
269	Q0142_03	93.1337507269924	-0.946430073276475	0.447781234942091	-2.11359922976422	0.034549511702298	0.28709829926354	NA	NA	NA
270	Q0142_06	194.705739847562	0.241973094779287	0.400351972869956	0.604400905145247	0.545577134133837	0.871698986000633	NA	NA	NA
271	Q0142_07	339.0407237673	-0.199858458531867	0.346184555102013	-0.577317663617236	0.563724883488806	0.878807122722239	NA	NA	NA
272	Q0142_09	145.334451219149	-0.429734677022865	0.41437643395046	-1.03706350509846	0.299706261980737	0.742099245436886	NA	NA	NA
273	Q0143_01	389.624531479586	-0.0734317501437582	0.277713737826471	-0.26441525982284	0.791459954201217	0.954517471592613	NA	NA	NA
274	Q0143_03	135.726164310558	-0.0858604969425396	0.520586399694329	-0.164930349684421	0.868998803921849	0.974064236189579	NA	NA	NA
275	Q0143_04	104.801990634465	-0.464660313608981	0.604114536634486	-0.769159299158066	0.441798748994332	0.825452312598677	NA	NA	NA
276	Q0143_05	65.2426752868677	0.674277958425556	0.762716354227007	0.884048119184384	0.376670237685856	0.792366254880208	NA	NA	NA
277	Q0143_06	157.326863748754	0.610940444329801	0.455925571896959	1.34000039038801	0.180245218009849	0.620542363014228	NA	NA	NA
278	Q0143_07	120.788316687432	-0.771023027593604	0.528555528333368	-1.45873609538203	0.144637757327986	0.567393215670451	NA	NA	NA
279	Q0143_08	378.15852911668	0.0343830675036764	0.339190281259492	0.10136807981645	0.919258274540063	0.985970431534696	NA	NA	NA
280	Q0143_09	124.535074594577	-0.825756691854868	0.404186501115694	-2.04300908015358	0.0410515392645319	0.317052594132716	NA	NA	NA
281	Q0144_01	203.412761043407	0.785653346234851	0.424253540232632	1.85184865117225	0.0640475592174434	0.397026229442357	NA	NA	NA
282	Q0144_02	289.064740930002	0.37893366812379	0.32152260674923	1.17855995245565	0.238573446301371	0.687905229251597	NA	NA	NA
283	Q0144_03	86.4012347668459	-0.851261735497777	0.495751327718318	-1.71711438356743	0.0859582746177849	0.454596475192914	NA	NA	NA
284	Q0144_04	99.443147779231	-0.299763037181532	0.533769454227907	-0.561596462306254	0.574390991286324	0.88163906286181	NA	NA	NA
285	Q0144_05	39.0106327091703	-1.94471794948731	0.763246804616127	-2.54795426292731	0.0108356676284553	0.141594216592098	NA	NA	NA
286	Q0144_06	140.403969212333	0.372429002360584	0.464483619825656	0.801812995042483	0.422661140437006	0.817121942494545	NA	NA	NA
287	Q0144_08	373.691958870016	1.05234179383928	0.324299842649216	3.2449654777587	0.00117464863246432	0.0271106560934096	NA	NA	NA
288	Q0144_09	135.452899484775	0.0601731632422622	0.445576075048259	0.135045767966211	0.892575688144058	0.980334420432357	NA	NA	NA
289	Q0160_00	393.367180652046	-0.449473267827304	0.266959688839983	-1.68367467680381	0.0922445578905678	0.468227460663262	NA	NA	NA
290	Q0160_01	70.7298806474763	1.30986394443991	0.580654793253282	2.25583937247987	0.0240806925687657	0.234720178750844	NA	NA	NA
291	Q0160_02	197.789459661223	0.644923033488167	0.369593820287154	1.74495080298447	0.0809934330034509	0.442374168503136	NA	NA	NA
292	Q0160_05	218.626850829675	0.000118449042672777	0.357427671625431	0.000331393039979587	0.999735586614682	0.999853051844484	NA	NA	NA
293	Q0160_06	192.954212424041	-0.114147832065912	0.345599701829588	-0.330289150892257	0.741181489739769	0.940071879690183	NA	NA	NA
294	Q0160_07	181.130258222081	-0.174816363224085	0.359481300658201	-0.486301687748433	0.626753282787121	0.90371827431324	NA	NA	NA
295	Q0160_09	48.2016084967524	-0.357285517264488	0.688497290593065	-0.518935255295959	0.6038058915476	0.89477164505743	NA	NA	NA
296	Q0182_01	81.8255588143082	0.326343849011781	0.565066397762073	0.577531862280707	0.563580221069408	0.878807122722239	NA	NA	NA
297	Q0182_02	233.805507513094	0.849128096373388	0.397125296930866	2.13818687184063	0.0325015794510887	0.278038385120964	NA	NA	NA
298	Q0182_03	318.218117276742	-0.154651839104157	0.332412504758912	-0.465240738209657	0.641759068164577	0.909592441233549	NA	NA	NA
299	Q0182_04	259.095228312866	-0.167319254718573	0.340971231695469	-0.49071370005787	0.623628955356856	0.902489539208254	NA	NA	NA
300	Q0182_05	132.293462172306	-0.768990570360696	0.525735627232656	-1.46269442382757	0.143551012665856	0.565965111033971	NA	NA	NA
301	Q0182_07	532.558104088073	0.0599077726752745	0.258756447874556	0.231521854498163	0.816909409162827	0.961303351825668	NA	NA	NA
302	Q0182_08	149.045205575529	0.429409353195227	0.443866785114852	0.967428443838428	0.333329896526786	0.765099897819567	NA	NA	NA
303	Q0250_01	159.896420369829	0.173550129770403	0.423335540827748	0.409958798713333	0.681836171552753	0.922791519320745	NA	NA	NA
304	Q0250_02	170.738274364829	0.398745049479977	0.440665305241121	0.904870532663773	0.365533979702099	0.785423874198833	NA	NA	NA
305	Q0250_03	193.770178108555	-0.870276217061027	0.521296365368675	-1.66944616321187	0.0950289914202207	0.474788588855662	NA	NA	NA
306	Q0250_04	122.680441159423	0.179239146651227	0.532388417780807	0.3366698836131	0.736365768700059	0.938947034501343	NA	NA	NA
307	Q0250_09	117.314719569905	0.38409753151052	0.541034319985113	0.709931916188031	0.477746357372672	0.841871122067162	NA	NA	NA
308	Q0255_03	171.423685774451	-0.370748282415102	0.363179673914582	-1.02083984607107	0.307330322671272	0.747491009599055	NA	NA	NA
309	Q0255_05	286.215990021622	-0.144252446473454	0.305859904012827	-0.471629149754144	0.637191516481819	0.907807237074376	NA	NA	NA
310	Q0255_07	93.038359224681	0.695880844283828	0.610370642945575	1.14009553428978	0.254246502219374	0.703190550030723	NA	NA	NA
311	Q0255_08	200.510784834187	0.718844103940457	0.408602713717785	1.7592739348201	0.0785309915829354	0.436186280761123	NA	NA	NA
312	Q0275_01	308.436686191192	-0.0865730879932543	0.294013799253651	-0.294452465200676	0.768412181380895	0.947863215911861	NA	NA	NA
313	Q0275_03	245.162457138483	-0.253000359170888	0.338748666860795	-0.746867468189494	0.455143564811522	0.831390456873566	NA	NA	NA
314	Q0297_00	189.937694740054	-0.268921043733587	0.434202809176573	-0.619344320327111	0.53568955312562	0.866863105158476	NA	NA	NA
315	RUF20_02	246.582851408805	0.246000536150792	0.422331853925818	0.582481605079218	0.560242328369439	0.877461809662408	RUF20	RUF20	RNA of Unknown Function
316	RUF23_01	75.4517574930085	0.380862090937888	0.672730778056156	0.566143401433754	0.571296301417665	0.880857520969677	NA	NA	NA
317	RUF5-1_03	61.6523390423631	0.245072952445128	0.602958114435228	0.406451039596142	0.684411224246599	0.923298461263531	NA	NA	NA
318	RUF5-1_06	233.475556852877	-0.144333330517627	0.389823432895449	-0.370253089829871	0.71119392284857	0.931543366355389	RUF5-1	RUF5-1	RNA of Unknown Function
319	RUF5-1_08	147.242928666282	0.532643338368511	0.477530929301043	1.11541118215763	0.264674259868842	0.712858574051986	RUF5-1	RUF5-1	RNA of Unknown Function
320	RUF5-1_09	325.503065494039	-0.414157922212804	0.332849508642805	-1.24427980651537	0.213396600418346	0.659647807906409	RUF5-1	RUF5-1	RNA of Unknown Function
321	snR10_00	162.318498411542	0.174831120252526	0.406403799836118	0.430190663382149	0.667056953146659	0.917395606795798	NA	NA	NA
322	snR10_01	122.679618573779	0.0266127078601608	0.527673973375437	0.0504339975116149	0.959776544752036	0.99155588442194	NA	NA	NA
323	snR10_08	70.6112607394945	0.320749031351175	0.627732365947687	0.510964622426216	0.609375829301054	0.896995854895071	snR10	SNR10	H/ACA box small nucleolar RNA (snoRNA); essential gene required for for preRNA processing, specifically for cleavage at sites A1 and A2; also guides pseudouridylation of large subunit (LSU) rRNA at position U2923
324	snR18_00	346.339165832363	0.614755951506393	0.300593428231408	2.04514102361922	0.0408409568470939	0.316237653729223	NA	NA	NA
325	snR18_01	127.362550448702	-0.340942002448187	0.478293994484215	-0.712829360978813	0.475951354701489	0.841032300391521	NA	NA	NA
326	snR35_02	140.622991936593	-0.313843788623561	0.406485438968937	-0.772091097333363	0.440060474675509	0.824705832289698	NA	NA	NA
327	snR42_02	46.8873062143211	0.428895499515433	0.644890585488816	0.665067081403177	0.506007588404261	0.853568642850266	NA	NA	NA
328	snR42_03	56.534090167758	0.356668346742059	0.646211716371213	0.551937295016751	0.580991315221807	0.884952265919686	snR42	SNR42	H/ACA box small nucleolar RNA (snoRNA); guides pseudouridylation of large subunit (LSU) rRNA at position U2975
329	snR43_03	334.969012127265	0.0517719887873921	0.293473554303263	0.1764110872283	0.859970994914816	0.971893169378874	snR43	SNR43	H/ACA box small nucleolar RNA (snoRNA); guides pseudouridylation of large subunit (LSU) rRNA at position U966 and of 5.8S rRNA at position 73
330	snR45_01	398.729364856285	-0.0747221024568376	0.276537831477872	-0.270205714919757	0.787001996303118	0.952960298001279	NA	NA	NA
331	snR45_02	83.6261664066121	0.560936657129506	0.562619625813091	0.997008691829487	0.318760291006033	0.75600292291602	snR45	SNR45	C/D box small nucleolar RNA (snoRNA) but not shown to be active; no target site is predicted within the ribosomal RNAs
332	snR45_07	359.318688697228	-0.794362732776171	0.282353622994606	-2.81336121828813	0.00490265437800214	0.0804148272368805	NA	NA	NA
333	snR45_08	158.234665533695	-2.31078549611327	0.446870359965698	-5.17104221522019	2.32791964758021e-07	1.69644853057912e-05	NA	NA	NA
334	snR45_09	109.945730600057	0.122722924977584	0.473801481913474	0.259017604761304	0.795621657271908	0.955856408640938	snR45	SNR45	C/D box small nucleolar RNA (snoRNA) but not shown to be active; no target site is predicted within the ribosomal RNAs
335	snR5_00	72.9874291047506	0.981157250933265	0.632874473797831	1.5503188887449	0.121064995878846	0.528891450015917	snR5	SNR5	H/ACA box small nucleolar RNA (snoRNA); guides pseudouridylation of large subunit (LSU) rRNA at positions U1004 and U1124
336	snR5_04	107.650679678035	-0.365952250582663	0.525080506590959	-0.696945032217207	0.485837194290266	0.845699514847527	snR5	SNR5	H/ACA box small nucleolar RNA (snoRNA); guides pseudouridylation of large subunit (LSU) rRNA at positions U1004 and U1124
337	snR5_05	172.407703149423	0.252191875598144	0.450165761716355	0.560220027921731	0.575329367752762	0.881853515522515	snR5	SNR5	H/ACA box small nucleolar RNA (snoRNA); guides pseudouridylation of large subunit (LSU) rRNA at positions U1004 and U1124
338	snR5_08	133.796718682765	0.0275156930056269	0.55925231864395	0.0492008563725685	0.960759228808237	0.991627706658312	snR5	SNR5	H/ACA box small nucleolar RNA (snoRNA); guides pseudouridylation of large subunit (LSU) rRNA at positions U1004 and U1124
339	snR50_00	156.556879061199	0.0387623380850833	0.429316151328716	0.0902885623219985	0.928057908972858	0.987309533174438	snR50	SNR50	C/D box small nucleolar RNA (snoRNA); guides 2'-O-methylation of large subunit (LSU) rRNA at position G867
340	snR50_07	283.593836235566	0.121655121120622	0.347728185475219	0.349856946322494	0.726446059359259	0.936354344120321	snR50	SNR50	C/D box small nucleolar RNA (snoRNA); guides 2'-O-methylation of large subunit (LSU) rRNA at position G867
341	snR56_00	160.653495893892	-0.0812790185819513	0.399047625492492	-0.203682501510037	0.838601617316729	0.966623030577742	NA	NA	NA
342	snR60_02	113.711967994699	1.55492548807088	0.687945992402536	2.26024354417789	0.0238061397034442	0.233184550171531	snR60	SNR60	C/D box small nucleolar RNA (snoRNA); guides 2'-O-methylation of large subunit (LSU) rRNA at positions A817 and G908
343	snR62_02	378.486379329043	0.324679506764745	0.324416709516546	1.00081006076595	0.316918644662826	0.75503284052209	snR62	SNR62	C/D box small nucleolar RNA (snoRNA); guides 2'-O-methylation of large subunit (LSU) rRNA at position U1888
344	snR62_04	37.1753694227542	-1.19035419656882	0.729979062094402	-1.63066895802949	0.102960189992182	0.49143711107666	snR62	SNR62	C/D box small nucleolar RNA (snoRNA); guides 2'-O-methylation of large subunit (LSU) rRNA at position U1888
345	snR62_05	128.605354902813	-0.160668344418062	0.447365823870558	-0.359143090162717	0.719488047689533	0.933758020174111	snR62	SNR62	C/D box small nucleolar RNA (snoRNA); guides 2'-O-methylation of large subunit (LSU) rRNA at position U1888
346	snR62_07	124.510885067515	-0.240394177846743	0.447472832986632	-0.537226307667095	0.591111301303676	0.889436615484358	snR62	SNR62	C/D box small nucleolar RNA (snoRNA); guides 2'-O-methylation of large subunit (LSU) rRNA at position U1888
347	snR68_08	204.519674120934	0.952798391833573	0.42722401415702	2.23020794772877	0.0257336408768961	0.243274292625659	snR68	SNR68	C/D box small nucleolar RNA (snoRNA); guides 2'-O-methylation of large subunit (LSU) rRNA at position A2640
348	snR68_09	40.4308807222522	-0.233453562914424	0.781651160719764	-0.298667199188259	0.76519398657257	0.947185654960931	snR68	SNR68	C/D box small nucleolar RNA (snoRNA); guides 2'-O-methylation of large subunit (LSU) rRNA at position A2640
349	snR7-L_02	304.827198741713	-0.10358880198718	0.381500713703714	-0.271529772464936	0.785983604385295	0.952778218674547	NA	NA	NA
350	snR7-L_03	208.143570892203	-0.100820481516169	0.342426657607335	-0.294429418026738	0.768429790274089	0.947863215911861	NA	NA	NA
351	snR77_01	96.382609779925	-0.715821270029379	0.528320164686346	-1.35490052789174	0.175449251454822	0.613906549041353	snR77	SNR77	C/D box small nucleolar RNA (snoRNA); guides 2'-O-methylation of small subunit (SSU) rRNA at position U578
352	snR77_02	82.8828077523898	-0.32041126368895	0.525597257081578	-0.609613652605532	0.542117765576919	0.870379030343375	snR77	SNR77	C/D box small nucleolar RNA (snoRNA); guides 2'-O-methylation of small subunit (SSU) rRNA at position U578
353	snR77_04	259.245674478182	-0.425259734014929	0.343652637936341	-1.23746972107836	0.215912748684909	0.662289186395414	snR77	SNR77	C/D box small nucleolar RNA (snoRNA); guides 2'-O-methylation of small subunit (SSU) rRNA at position U578
354	snR77_05	92.5512739876395	-0.155079927138702	0.711804538483796	-0.217868696747896	0.827531417649143	0.963482417782379	snR77	SNR77	C/D box small nucleolar RNA (snoRNA); guides 2'-O-methylation of small subunit (SSU) rRNA at position U578
355	snR77_09	58.9894908801283	0.128685744429695	0.64964981971624	0.198084784331817	0.842978729304231	0.96782729710223	snR77	SNR77	C/D box small nucleolar RNA (snoRNA); guides 2'-O-methylation of small subunit (SSU) rRNA at position U578
356	snR80_01	256.255417314775	-0.153347347211371	0.343835471236705	-0.445990481028069	0.655604121943658	0.913450267644987	snR80	SNR80	H/ACA box small nucleolar RNA (snoRNA); guides pseudouridylation of large subunit (LSU) rRNA at position U776 and small subunit (SSU) rRNA at position U759
357	snR80_05	102.192561585383	1.04505852355983	0.568823526838561	1.83722802284236	0.066176240424641	0.403532271540144	snR80	SNR80	H/ACA box small nucleolar RNA (snoRNA); guides pseudouridylation of large subunit (LSU) rRNA at position U776 and small subunit (SSU) rRNA at position U759
358	snR85_00	310.969276786823	0.819915793402039	0.403990497209088	2.02954227652956	0.0424030874913164	0.323772890389896	NA	NA	NA
359	SRG1_03	429.81665140097	0.160276287035163	0.279712960733756	0.57300271898277	0.566642852992328	0.879193988418251	SRG1	SRG1	Non-protein-coding RNA that regulates the transcription of SER3; expression of SRG1 RNA represses expression of its neighboring gene SER3 via a transcription-interference mechanism
360	YAL001C_00	56.7157781500676	-0.453793148758668	0.66060732675437	-0.686933266375048	0.492124782488649	0.848626114711219	YAL001C	TFC3	Subunit of RNA polymerase III transcription initiation factor complex; part of the TauB domain of TFIIIC that binds DNA at the BoxB promoter sites of tRNA and similar genes; cooperates with Tfc6p in DNA binding; largest of six subunits of the RNA polymerase III transcription initiation factor complex (TFIIIC)
361	YAL001C_02	102.484088013077	-0.0626428397678972	0.514069788895417	-0.121856683899861	0.903012521134673	0.98218132366922	YAL001C	TFC3	Subunit of RNA polymerase III transcription initiation factor complex; part of the TauB domain of TFIIIC that binds DNA at the BoxB promoter sites of tRNA and similar genes; cooperates with Tfc6p in DNA binding; largest of six subunits of the RNA polymerase III transcription initiation factor complex (TFIIIC)
362	YAL001C_03	222.394513415903	-0.0433192551484176	0.382981829006464	-0.113110471222086	0.909942973436935	0.984261941324813	YAL001C	TFC3	Subunit of RNA polymerase III transcription initiation factor complex; part of the TauB domain of TFIIIC that binds DNA at the BoxB promoter sites of tRNA and similar genes; cooperates with Tfc6p in DNA binding; largest of six subunits of the RNA polymerase III transcription initiation factor complex (TFIIIC)
363	YAL001C_04	134.066007711847	0.532803685419474	0.528256491159565	1.00860792879218	0.313162703277785	0.752110203517098	YAL001C	TFC3	Subunit of RNA polymerase III transcription initiation factor complex; part of the TauB domain of TFIIIC that binds DNA at the BoxB promoter sites of tRNA and similar genes; cooperates with Tfc6p in DNA binding; largest of six subunits of the RNA polymerase III transcription initiation factor complex (TFIIIC)
364	YAL001C_05	240.322796418038	-0.255393298513639	0.368061724183277	-0.693887143740231	0.487752986677002	0.846615508570078	YAL001C	TFC3	Subunit of RNA polymerase III transcription initiation factor complex; part of the TauB domain of TFIIIC that binds DNA at the BoxB promoter sites of tRNA and similar genes; cooperates with Tfc6p in DNA binding; largest of six subunits of the RNA polymerase III transcription initiation factor complex (TFIIIC)
365	YAL001C_06	100.500555577741	-0.0463863682978048	0.568473473166716	-0.0815981228453927	0.934966294070803	0.987854145722062	YAL001C	TFC3	Subunit of RNA polymerase III transcription initiation factor complex; part of the TauB domain of TFIIIC that binds DNA at the BoxB promoter sites of tRNA and similar genes; cooperates with Tfc6p in DNA binding; largest of six subunits of the RNA polymerase III transcription initiation factor complex (TFIIIC)
366	YAL001C_08	142.822523429752	0.0761589942698096	0.399322006568668	0.190720754220975	0.848744377634688	0.969667694360674	YAL001C	TFC3	Subunit of RNA polymerase III transcription initiation factor complex; part of the TauB domain of TFIIIC that binds DNA at the BoxB promoter sites of tRNA and similar genes; cooperates with Tfc6p in DNA binding; largest of six subunits of the RNA polymerase III transcription initiation factor complex (TFIIIC)
367	YAL001C_09	107.204709824054	-0.0828427201354382	0.509978997732637	-0.162443395715816	0.870956699782798	0.97433484157583	YAL001C	TFC3	Subunit of RNA polymerase III transcription initiation factor complex; part of the TauB domain of TFIIIC that binds DNA at the BoxB promoter sites of tRNA and similar genes; cooperates with Tfc6p in DNA binding; largest of six subunits of the RNA polymerase III transcription initiation factor complex (TFIIIC)
368	YAL002W_03	44.8379427715469	-0.224538523213847	0.669589871728451	-0.335337394865656	0.737370588067295	0.939319167179872	YAL002W	VPS8	Membrane-binding component of the CORVET complex; involved in endosomal vesicle tethering and fusion in the endosome to vacuole protein targeting pathway; interacts with Vps21p; contains RING finger motif
369	YAL002W_05	94.495731800086	-0.918480582844746	0.469785132642865	-1.95510781211329	0.050570346387426	0.354106968044576	YAL002W	VPS8	Membrane-binding component of the CORVET complex; involved in endosomal vesicle tethering and fusion in the endosome to vacuole protein targeting pathway; interacts with Vps21p; contains RING finger motif
370	YAL002W_08	257.475869182806	0.0767464587773564	0.324711854318676	0.236352500706785	0.813159151018664	0.960508040724069	YAL002W	VPS8	Membrane-binding component of the CORVET complex; involved in endosomal vesicle tethering and fusion in the endosome to vacuole protein targeting pathway; interacts with Vps21p; contains RING finger motif
371	YAL003W_00	157.517386303272	0.00465971307883359	0.415321823521426	0.0112195237883838	0.991048302993275	0.997895016504679	YAL003W	EFB1	Translation elongation factor 1 beta; stimulates nucleotide exchange to regenerate EF-1 alpha-GTP for the next elongation cycle; part of the EF-1 complex, which facilitates binding of aminoacyl-tRNA to the ribosomal A site; human homolog EEF1B2 can complement yeast efb1 mutants
372	YAL003W_03	128.3665546165	0.553800606464494	0.567124662199379	0.976505949003852	0.32881380128719	0.762504353052657	YAL003W	EFB1	Translation elongation factor 1 beta; stimulates nucleotide exchange to regenerate EF-1 alpha-GTP for the next elongation cycle; part of the EF-1 complex, which facilitates binding of aminoacyl-tRNA to the ribosomal A site; human homolog EEF1B2 can complement yeast efb1 mutants
373	YAL003W_04	174.61288039085	0.220979013722728	0.446625044171708	0.494775240677662	0.620758783423698	0.901019467206427	YAL003W	EFB1	Translation elongation factor 1 beta; stimulates nucleotide exchange to regenerate EF-1 alpha-GTP for the next elongation cycle; part of the EF-1 complex, which facilitates binding of aminoacyl-tRNA to the ribosomal A site; human homolog EEF1B2 can complement yeast efb1 mutants
374	YAL003W_06	93.3048181735425	-0.394687673321638	0.550266358196945	-0.71726658815725	0.47320961919762	0.839284115299714	YAL003W	EFB1	Translation elongation factor 1 beta; stimulates nucleotide exchange to regenerate EF-1 alpha-GTP for the next elongation cycle; part of the EF-1 complex, which facilitates binding of aminoacyl-tRNA to the ribosomal A site; human homolog EEF1B2 can complement yeast efb1 mutants
375	YAL003W_07	182.579658524249	0.859231579240992	0.396021433056925	2.16965928487382	0.030032666610074	0.265466032405731	YAL003W	EFB1	Translation elongation factor 1 beta; stimulates nucleotide exchange to regenerate EF-1 alpha-GTP for the next elongation cycle; part of the EF-1 complex, which facilitates binding of aminoacyl-tRNA to the ribosomal A site; human homolog EEF1B2 can complement yeast efb1 mutants
376	YAL004W_00	372.495755608559	-0.0774818579222638	0.294265215007643	-0.263306208041788	0.792314575148514	0.954756715563499	NA	NA	NA
377	YAL004W_01	289.295272130339	0.218716686655463	0.343507800089003	0.636715342704863	0.524310277924066	0.861604067654807	NA	NA	NA
378	YAL004W_02	805.315393320894	-0.806405150560208	0.225081261534043	-3.58272894448941	0.00034002338215826	0.00981111894582914	NA	NA	NA
379	YAL004W_03	268.576657782396	0.579599603238318	0.3287064510587	1.7632741960845	0.0778542551802732	0.434707911564457	NA	NA	NA
380	YAL004W_06	164.706714542428	-0.174210055757408	0.501295674903447	-0.34751956675262	0.728201021276691	0.936920092019014	NA	NA	NA
381	YAL004W_07	113.443281532138	-0.863224326826744	0.515895807335382	-1.67325323166576	0.0942774550821161	0.472704893717988	NA	NA	NA
382	YAL004W_08	90.5788114232156	-0.180364631154156	0.55818519130036	-0.323126865358027	0.74659916505878	0.941290096055445	NA	NA	NA
383	YAL004W_09	107.5045099495	-0.381379066571485	0.512693536056941	-0.7438733663479	0.456953089581046	0.832295369067174	NA	NA	NA
384	YAL005C_01	104.172729786211	0.399433250739674	0.511225853056035	0.78132443488904	0.434611702235562	0.821890335960386	YAL005C	SSA1	ATPase involved in protein folding and NLS-directed nuclear transport; member of HSP70 family; required for ubiquitin-dependent degradation of short-lived proteins; forms chaperone complex with Ydj1p; localized to nucleus, cytoplasm, cell wall; 98% identical to paralog Ssa2p with different functional specificity in propagation of yeast [URE3] prions, vacuolar-mediated degradations of gluconeogene…
385	YAL005C_04	350.346706547171	0.195771348730197	0.304370517680775	0.643200761433545	0.520093839303975	0.860391434325987	YAL005C	SSA1	ATPase involved in protein folding and NLS-directed nuclear transport; member of HSP70 family; required for ubiquitin-dependent degradation of short-lived proteins; forms chaperone complex with Ydj1p; localized to nucleus, cytoplasm, cell wall; 98% identical to paralog Ssa2p with different functional specificity in propagation of yeast [URE3] prions, vacuolar-mediated degradations of gluconeogene…
386	YAL005C_05	221.583620936564	-0.141922719208656	0.489095395267278	-0.290173901823588	0.77168320099479	0.948813996101344	YAL005C	SSA1	ATPase involved in protein folding and NLS-directed nuclear transport; member of HSP70 family; required for ubiquitin-dependent degradation of short-lived proteins; forms chaperone complex with Ydj1p; localized to nucleus, cytoplasm, cell wall; 98% identical to paralog Ssa2p with different functional specificity in propagation of yeast [URE3] prions, vacuolar-mediated degradations of gluconeogene…
387	YAL005C_08	101.678990873042	-1.51526951482643	0.60474243206632	-2.5056444437824	0.0122228462518875	0.153334384359496	YAL005C	SSA1	ATPase involved in protein folding and NLS-directed nuclear transport; member of HSP70 family; required for ubiquitin-dependent degradation of short-lived proteins; forms chaperone complex with Ydj1p; localized to nucleus, cytoplasm, cell wall; 98% identical to paralog Ssa2p with different functional specificity in propagation of yeast [URE3] prions, vacuolar-mediated degradations of gluconeogene…
388	YAL007C_03	51.8498639241686	0.537897697992203	0.721152200147661	0.74588651034007	0.455735974724735	0.831599422807159	YAL007C	ERP2	Member of the p24 family involved in ER to Golgi transport; similar to Emp24p and Erv25p; role in misfolded protein quality control; forms a heterotrimeric complex with Erp1p, Emp24p, and Erv25p; localized to COPII-coated vesicles; ERP2 has a paralog, ERP4, that arose from the whole genome duplication
389	YAL007C_04	61.0196345453771	0.452665614775682	0.627736403710887	0.72110779636123	0.470843194628603	0.838047018883547	YAL007C	ERP2	Member of the p24 family involved in ER to Golgi transport; similar to Emp24p and Erv25p; role in misfolded protein quality control; forms a heterotrimeric complex with Erp1p, Emp24p, and Erv25p; localized to COPII-coated vesicles; ERP2 has a paralog, ERP4, that arose from the whole genome duplication
390	YAL007C_07	218.655478025507	0.416191194135143	0.430733910522521	0.96623735435704	0.333925425126453	0.765614133605505	YAL007C	ERP2	Member of the p24 family involved in ER to Golgi transport; similar to Emp24p and Erv25p; role in misfolded protein quality control; forms a heterotrimeric complex with Erp1p, Emp24p, and Erv25p; localized to COPII-coated vesicles; ERP2 has a paralog, ERP4, that arose from the whole genome duplication
391	YAL007C_08	189.560178788074	0.658424261859537	0.409697471534973	1.60709867061831	0.108032724891248	0.50246571670925	YAL007C	ERP2	Member of the p24 family involved in ER to Golgi transport; similar to Emp24p and Erv25p; role in misfolded protein quality control; forms a heterotrimeric complex with Erp1p, Emp24p, and Erv25p; localized to COPII-coated vesicles; ERP2 has a paralog, ERP4, that arose from the whole genome duplication
392	YAL008W_03	235.031649168279	-0.60332946377152	0.321081932841619	-1.87905142600822	0.0602374716729069	0.385185633680612	YAL008W	FUN14	Integral mitochondrial outer membrane (MOM) protein; dosage suppressor of an MDM10 null that reduces ERMES-related phenotypes, such as alterations in mitochondrial morphology, protein complex assembly, and lipid profile; dosage suppressor of MDM12, MDM34, and MMM1 null mutant growth defects; novel mechanism of MOM import involving Tom70p, the TOM complex, and the TIM23 complex, requiring mitochon…
393	YAL008W_04	336.727637125595	-0.0660064647238236	0.292881558591717	-0.225369139119606	0.821692117525819	0.961862226251129	YAL008W	FUN14	Integral mitochondrial outer membrane (MOM) protein; dosage suppressor of an MDM10 null that reduces ERMES-related phenotypes, such as alterations in mitochondrial morphology, protein complex assembly, and lipid profile; dosage suppressor of MDM12, MDM34, and MMM1 null mutant growth defects; novel mechanism of MOM import involving Tom70p, the TOM complex, and the TIM23 complex, requiring mitochon…
394	YAL008W_05	113.977643474719	-0.400762344857688	0.469248353691744	-0.854051680106596	0.393076355193743	0.802626519230132	YAL008W	FUN14	Integral mitochondrial outer membrane (MOM) protein; dosage suppressor of an MDM10 null that reduces ERMES-related phenotypes, such as alterations in mitochondrial morphology, protein complex assembly, and lipid profile; dosage suppressor of MDM12, MDM34, and MMM1 null mutant growth defects; novel mechanism of MOM import involving Tom70p, the TOM complex, and the TIM23 complex, requiring mitochon…
395	YAL008W_06	179.181941813579	-0.0840790542233862	0.382913135805037	-0.219577356745984	0.826200327740557	0.963032312398534	YAL008W	FUN14	Integral mitochondrial outer membrane (MOM) protein; dosage suppressor of an MDM10 null that reduces ERMES-related phenotypes, such as alterations in mitochondrial morphology, protein complex assembly, and lipid profile; dosage suppressor of MDM12, MDM34, and MMM1 null mutant growth defects; novel mechanism of MOM import involving Tom70p, the TOM complex, and the TIM23 complex, requiring mitochon…
396	YAL008W_08	98.133106049887	0.0368775169699243	0.491834663191061	0.0749794996771072	0.940231022858752	0.988717909764687	YAL008W	FUN14	Integral mitochondrial outer membrane (MOM) protein; dosage suppressor of an MDM10 null that reduces ERMES-related phenotypes, such as alterations in mitochondrial morphology, protein complex assembly, and lipid profile; dosage suppressor of MDM12, MDM34, and MMM1 null mutant growth defects; novel mechanism of MOM import involving Tom70p, the TOM complex, and the TIM23 complex, requiring mitochon…
397	YAL009W_00	363.967893554148	-0.174943085990708	0.303640260325169	-0.576152470042546	0.564512128443884	0.879021171911473	YAL009W	SPO7	Putative regulatory subunit of Nem1p-Spo7p phosphatase holoenzyme; regulates nuclear growth by controlling phospholipid biosynthesis, required for normal nuclear envelope morphology, premeiotic replication, and sporulation
398	YAL009W_01	98.9953944699825	0.458856192077839	0.508494197040872	0.902382357061504	0.366853789951985	0.786124488763974	NA	NA	NA
399	YAL009W_02	141.15420703991	-0.568474904092806	0.426335156670297	-1.3333990762869	0.18240087538344	0.623152492312194	YAL009W	SPO7	Putative regulatory subunit of Nem1p-Spo7p phosphatase holoenzyme; regulates nuclear growth by controlling phospholipid biosynthesis, required for normal nuclear envelope morphology, premeiotic replication, and sporulation
400	YAL009W_03	220.681364372446	0.603335266948865	0.481479145095557	1.25308701964469	0.210174039430907	0.65637278047344	YAL009W	SPO7	Putative regulatory subunit of Nem1p-Spo7p phosphatase holoenzyme; regulates nuclear growth by controlling phospholipid biosynthesis, required for normal nuclear envelope morphology, premeiotic replication, and sporulation
401	YAL009W_05	212.383336329408	-0.517967546929001	0.340598984026711	-1.5207548208317	0.128321375871894	0.541637811871982	YAL009W	SPO7	Putative regulatory subunit of Nem1p-Spo7p phosphatase holoenzyme; regulates nuclear growth by controlling phospholipid biosynthesis, required for normal nuclear envelope morphology, premeiotic replication, and sporulation
402	YAL009W_09	285.043196716185	-0.107406291956231	0.323205543778287	-0.332315747745682	0.739650849970366	0.939582630555158	YAL009W	SPO7	Putative regulatory subunit of Nem1p-Spo7p phosphatase holoenzyme; regulates nuclear growth by controlling phospholipid biosynthesis, required for normal nuclear envelope morphology, premeiotic replication, and sporulation
403	YAL010C_02	243.023786252175	-0.129269943564768	0.324890541985081	-0.397887678646874	0.690712982842996	0.925700492709173	YAL010C	MDM10	Subunit of both the ERMES and the SAM complex; component of ERMES complex which acts as a molecular tether between the mitochondria and the ER, necessary for efficient phospholipid exchange between organelles and for mitophagy; SAM/TOB complex component that functions in the assembly of outer membrane beta-barrel proteins; involved in mitochondrial inheritance and morphology; ERMES complex is oft…
404	YAL010C_04	265.901180032321	-0.679585409700801	0.33899064692879	-2.00473203569997	0.0449917017668613	0.33430949585782	YAL010C	MDM10	Subunit of both the ERMES and the SAM complex; component of ERMES complex which acts as a molecular tether between the mitochondria and the ER, necessary for efficient phospholipid exchange between organelles and for mitophagy; SAM/TOB complex component that functions in the assembly of outer membrane beta-barrel proteins; involved in mitochondrial inheritance and morphology; ERMES complex is oft…
405	YAL010C_06	138.746222259446	0.650366962780104	0.42970854058349	1.51350718302454	0.130150877972905	0.54339971228788	YAL010C	MDM10	Subunit of both the ERMES and the SAM complex; component of ERMES complex which acts as a molecular tether between the mitochondria and the ER, necessary for efficient phospholipid exchange between organelles and for mitophagy; SAM/TOB complex component that functions in the assembly of outer membrane beta-barrel proteins; involved in mitochondrial inheritance and morphology; ERMES complex is oft…
406	YAL010C_07	180.525209624939	-0.615912931762489	0.411456600401889	-1.49690861967191	0.134417037053751	0.550516507548386	YAL009W	SPO7	Putative regulatory subunit of Nem1p-Spo7p phosphatase holoenzyme; regulates nuclear growth by controlling phospholipid biosynthesis, required for normal nuclear envelope morphology, premeiotic replication, and sporulation
407	YAL010C_09	459.713344366539	0.792959170354663	0.308311846301966	2.57193870383438	0.0101130795276527	0.135011252835811	YAL009W	SPO7	Putative regulatory subunit of Nem1p-Spo7p phosphatase holoenzyme; regulates nuclear growth by controlling phospholipid biosynthesis, required for normal nuclear envelope morphology, premeiotic replication, and sporulation
408	YAL011W_01	108.054994060438	-0.282927704400816	0.48968048077608	-0.577780237334378	0.563412499495455	0.878766830896218	YAL011W	SWC3	Protein of unknown function; component of the SWR1 complex, which exchanges histone variant H2AZ (Htz1p) for chromatin-bound histone H2A; required for formation of nuclear-associated array of smooth endoplasmic reticulum known as karmellae
409	YAL011W_04	241.422079787987	-0.726407618789063	0.338117248200287	-2.14838971586202	0.0316828090817014	0.274235697239946	YAL011W	SWC3	Protein of unknown function; component of the SWR1 complex, which exchanges histone variant H2AZ (Htz1p) for chromatin-bound histone H2A; required for formation of nuclear-associated array of smooth endoplasmic reticulum known as karmellae
410	YAL011W_05	301.139815855883	0.77015887166738	0.32318984387506	2.38299218327266	0.0171725589648714	0.192030865962741	YAL011W	SWC3	Protein of unknown function; component of the SWR1 complex, which exchanges histone variant H2AZ (Htz1p) for chromatin-bound histone H2A; required for formation of nuclear-associated array of smooth endoplasmic reticulum known as karmellae
411	YAL011W_07	142.11963584297	0.346692947669225	0.44025316780541	0.787485412989605	0.430997764208296	0.820065982524573	YAL011W	SWC3	Protein of unknown function; component of the SWR1 complex, which exchanges histone variant H2AZ (Htz1p) for chromatin-bound histone H2A; required for formation of nuclear-associated array of smooth endoplasmic reticulum known as karmellae
412	YAL011W_08	206.775152844891	-0.0335820425324608	0.350386516151055	-0.0958428506363619	0.923645384101269	0.986966365674706	YAL011W	SWC3	Protein of unknown function; component of the SWR1 complex, which exchanges histone variant H2AZ (Htz1p) for chromatin-bound histone H2A; required for formation of nuclear-associated array of smooth endoplasmic reticulum known as karmellae
413	YAL011W_09	85.5620577967098	-0.176918630672644	0.561431132442745	-0.315120805472408	0.752669932191559	0.943060366625274	YAL011W	SWC3	Protein of unknown function; component of the SWR1 complex, which exchanges histone variant H2AZ (Htz1p) for chromatin-bound histone H2A; required for formation of nuclear-associated array of smooth endoplasmic reticulum known as karmellae
414	YAL012W_01	73.4446932487806	-0.177478782897986	0.663911321370514	-0.267323025207066	0.789220460091508	0.953749380250305	YAL012W	CYS3	Cystathionine gamma-lyase; catalyzes one of the two reactions involved in the transsulfuration pathway that yields cysteine from homocysteine with the intermediary formation of cystathionine; protein abundance increases in response to DNA replication stress
415	YAL012W_02	93.305327251668	1.26772650855887	0.581952568418948	2.17840177594377	0.0293761377925842	0.262557350381337	YAL012W	CYS3	Cystathionine gamma-lyase; catalyzes one of the two reactions involved in the transsulfuration pathway that yields cysteine from homocysteine with the intermediary formation of cystathionine; protein abundance increases in response to DNA replication stress
416	YAL012W_03	185.622226855474	0.229065817246751	0.366859107990702	0.624397247491961	0.532366732291687	0.865382296892872	YAL012W	CYS3	Cystathionine gamma-lyase; catalyzes one of the two reactions involved in the transsulfuration pathway that yields cysteine from homocysteine with the intermediary formation of cystathionine; protein abundance increases in response to DNA replication stress
417	YAL012W_04	45.3332672425965	0.513549525810826	0.704305646425807	0.729157189661867	0.465905514935012	0.836217500382728	YAL012W	CYS3	Cystathionine gamma-lyase; catalyzes one of the two reactions involved in the transsulfuration pathway that yields cysteine from homocysteine with the intermediary formation of cystathionine; protein abundance increases in response to DNA replication stress
418	YAL012W_05	126.101586122684	0.127921807353623	0.435036804155139	0.294048241739117	0.768721040378276	0.947882786375352	YAL012W	CYS3	Cystathionine gamma-lyase; catalyzes one of the two reactions involved in the transsulfuration pathway that yields cysteine from homocysteine with the intermediary formation of cystathionine; protein abundance increases in response to DNA replication stress
419	YAL012W_07	488.518483914699	0.247164352785306	0.312180313419366	0.791735872381162	0.428514701032261	0.81897853547828	YAL012W	CYS3	Cystathionine gamma-lyase; catalyzes one of the two reactions involved in the transsulfuration pathway that yields cysteine from homocysteine with the intermediary formation of cystathionine; protein abundance increases in response to DNA replication stress
420	YAL013W_00	139.375950302689	0.93167193408481	0.45224791582563	2.06009116124711	0.0393898266992977	0.310588154293504	YAL013W	DEP1	Component of the Rpd3L histone deacetylase complex; required for diauxic shift-induced histone H2B deposition onto rDNA genes; transcriptional modulator involved in regulation of structural phospholipid biosynthesis genes and metabolically unrelated genes, as well as maintenance of telomeres, mating efficiency, and sporulation
421	YAL013W_01	289.280982678232	0.138276185854094	0.317507977696601	0.435504603245674	0.663196198436838	0.916139572182222	NA	NA	NA
422	YAL013W_04	26.582551516995	-1.73718347509859	0.869020712887635	-1.99901273851825	0.0456069755999185	0.336391202586953	YAL013W	DEP1	Component of the Rpd3L histone deacetylase complex; required for diauxic shift-induced histone H2B deposition onto rDNA genes; transcriptional modulator involved in regulation of structural phospholipid biosynthesis genes and metabolically unrelated genes, as well as maintenance of telomeres, mating efficiency, and sporulation
423	YAL013W_05	241.983452774398	0.383425240723306	0.41482650532553	0.924302656172894	0.355328760227453	0.778400703640293	YAL013W	DEP1	Component of the Rpd3L histone deacetylase complex; required for diauxic shift-induced histone H2B deposition onto rDNA genes; transcriptional modulator involved in regulation of structural phospholipid biosynthesis genes and metabolically unrelated genes, as well as maintenance of telomeres, mating efficiency, and sporulation
424	YAL013W_06	388.474351125417	0.0125676636739972	0.292180493913678	0.0430133562499564	0.96569088696006	0.992895912306937	NA	NA	NA
425	YAL013W_07	123.268916735952	0.856567104029492	0.502468792275735	1.70471702361854	0.0882472133153172	0.459848511098717	YAL013W	DEP1	Component of the Rpd3L histone deacetylase complex; required for diauxic shift-induced histone H2B deposition onto rDNA genes; transcriptional modulator involved in regulation of structural phospholipid biosynthesis genes and metabolically unrelated genes, as well as maintenance of telomeres, mating efficiency, and sporulation
426	YAL013W_09	88.237603411429	-0.130187138734389	0.505034796555314	-0.257778552334127	0.79657781797558	0.956318033861155	YAL013W	DEP1	Component of the Rpd3L histone deacetylase complex; required for diauxic shift-induced histone H2B deposition onto rDNA genes; transcriptional modulator involved in regulation of structural phospholipid biosynthesis genes and metabolically unrelated genes, as well as maintenance of telomeres, mating efficiency, and sporulation
427	YAL014C_01	249.7309059275	-0.305136610994559	0.39981159258255	-0.763201009314298	0.445343526953355	0.826852769337139	YAL013W	DEP1	Component of the Rpd3L histone deacetylase complex; required for diauxic shift-induced histone H2B deposition onto rDNA genes; transcriptional modulator involved in regulation of structural phospholipid biosynthesis genes and metabolically unrelated genes, as well as maintenance of telomeres, mating efficiency, and sporulation
428	YAL015C_01	39.2616626912123	0.052293306513549	0.755245206860709	0.0692401699984486	0.944798448780793	0.989280731139105	YAL015C	NTG1	DNA N-glycosylase and apurinic/apyrimidinic (AP) lyase; involved in base excision repair; acts in both nucleus and mitochondrion; creates a double-strand break at mtDNA origins that stimulates replication in response to oxidative stress; required for maintaining mitochondrial genome integrity; NTG1 has a paralog, NTG2, that arose from the whole genome duplication
429	YAL015C_02	232.411702097832	0.00830308916257307	0.372608097983557	0.0222837056078676	0.982221646697177	0.996679148116369	YAL015C	NTG1	DNA N-glycosylase and apurinic/apyrimidinic (AP) lyase; involved in base excision repair; acts in both nucleus and mitochondrion; creates a double-strand break at mtDNA origins that stimulates replication in response to oxidative stress; required for maintaining mitochondrial genome integrity; NTG1 has a paralog, NTG2, that arose from the whole genome duplication
430	YAL015C_03	533.429152294708	0.112180171755633	0.285227007829602	0.393301365846289	0.694096909557009	0.926796676556486	YAL015C	NTG1	DNA N-glycosylase and apurinic/apyrimidinic (AP) lyase; involved in base excision repair; acts in both nucleus and mitochondrion; creates a double-strand break at mtDNA origins that stimulates replication in response to oxidative stress; required for maintaining mitochondrial genome integrity; NTG1 has a paralog, NTG2, that arose from the whole genome duplication
431	YAL015C_05	322.067622682524	-0.0106596739401676	0.379192150144171	-0.0281115364231952	0.977573192975454	0.995862643691644	YAL015C	NTG1	DNA N-glycosylase and apurinic/apyrimidinic (AP) lyase; involved in base excision repair; acts in both nucleus and mitochondrion; creates a double-strand break at mtDNA origins that stimulates replication in response to oxidative stress; required for maintaining mitochondrial genome integrity; NTG1 has a paralog, NTG2, that arose from the whole genome duplication
432	YAL015C_06	85.5347199007493	-0.406188926777297	0.523485579989769	-0.775931453136178	0.437789460072786	0.823497261436448	YAL015C	NTG1	DNA N-glycosylase and apurinic/apyrimidinic (AP) lyase; involved in base excision repair; acts in both nucleus and mitochondrion; creates a double-strand break at mtDNA origins that stimulates replication in response to oxidative stress; required for maintaining mitochondrial genome integrity; NTG1 has a paralog, NTG2, that arose from the whole genome duplication
433	YAL015C_07	258.934162064816	0.754186756099387	0.380991467234533	1.97953713130043	0.0477555633575493	0.344088079830025	YAL015C	NTG1	DNA N-glycosylase and apurinic/apyrimidinic (AP) lyase; involved in base excision repair; acts in both nucleus and mitochondrion; creates a double-strand break at mtDNA origins that stimulates replication in response to oxidative stress; required for maintaining mitochondrial genome integrity; NTG1 has a paralog, NTG2, that arose from the whole genome duplication
434	YAL015C_08	266.479774263865	0.297524612048705	0.347345647206825	0.856566404217943	0.391684559334832	0.801960761897312	YAL015C	NTG1	DNA N-glycosylase and apurinic/apyrimidinic (AP) lyase; involved in base excision repair; acts in both nucleus and mitochondrion; creates a double-strand break at mtDNA origins that stimulates replication in response to oxidative stress; required for maintaining mitochondrial genome integrity; NTG1 has a paralog, NTG2, that arose from the whole genome duplication
435	YAL016C-A_01	89.365176849372	0.522998177540459	0.555524902901539	0.941448663793124	0.346474985294172	0.77375302862944	NA	NA	NA
436	YAL016C-A_02	54.0189509124026	0.360505480133671	0.683403283559953	0.527514995619778	0.597836005727138	0.891932347831961	NA	NA	NA
437	YAL016C-A_03	66.0694468096761	-0.267239194510065	0.598718931249887	-0.446351669475652	0.655343238386556	0.913389744564913	NA	NA	NA
438	YAL016C-A_04	182.715023054824	0.643059084119486	0.410820136276065	1.56530565894014	0.117511256894475	0.521026548076385	NA	NA	NA
439	YAL016C-A_05	265.716754089831	-0.752258883532299	0.395764025166458	-1.90077631036803	0.0573313182640414	0.376179617535415	NA	NA	NA
440	YAL016C-B_01	359.141286812469	-0.13642207089733	0.273236549872038	-0.49928192608646	0.617580786041144	0.900359969253068	NA	NA	NA
441	YAL016C-B_02	303.402365091657	0.108758829010966	0.315546158613505	0.344668524848623	0.730343583284326	0.937244993353897	NA	NA	NA
442	YAL016C-B_06	101.500520589942	0.428003057775651	0.484984863216932	0.882508074451402	0.377502115248618	0.792645244541082	NA	NA	NA
443	YAL016C-B_07	281.49122083407	-0.531258378707622	0.293190437366086	-1.81199081211601	0.0699876161826569	0.414219272754909	NA	NA	NA
444	YAL016C-B_08	176.257610130523	-0.0610847525601527	0.520816043908251	-0.117286618326439	0.906632928868565	0.983393507053795	NA	NA	NA
445	YAL016C-B_09	53.0199563588803	0.354143825948747	0.662259900025048	0.534750520053158	0.592822382156794	0.890207463085406	NA	NA	NA
446	YAL016W_01	154.99220791309	0.700668766352201	0.468213209283128	1.49647372705478	0.134530249438576	0.550736462923376	YAL016W	TPD3	Regulatory subunit A of the heterotrimeric PP2A complex; the heterotrimeric protein phosphatase 2A (PP2A) complex also contains regulatory subunit Cdc55p and either catalytic subunit Pph21p or Pph22p; required for cell morphogenesis and transcription by RNA polymerase III
447	YAL016W_06	50.8873357396833	-0.92081285408508	0.782633836091739	-1.17655640686757	0.239372605971147	0.688170682072834	YAL016W	TPD3	Regulatory subunit A of the heterotrimeric PP2A complex; the heterotrimeric protein phosphatase 2A (PP2A) complex also contains regulatory subunit Cdc55p and either catalytic subunit Pph21p or Pph22p; required for cell morphogenesis and transcription by RNA polymerase III
448	YAL016W_08	41.4871429914558	-0.876021018923351	0.657348231700819	-1.33265897233303	0.182643742908372	0.623406911531248	YAL016W	TPD3	Regulatory subunit A of the heterotrimeric PP2A complex; the heterotrimeric protein phosphatase 2A (PP2A) complex also contains regulatory subunit Cdc55p and either catalytic subunit Pph21p or Pph22p; required for cell morphogenesis and transcription by RNA polymerase III
449	YAL016W_09	173.782211950556	-1.85472359601078	0.343841181148818	-5.394128736453	6.88568389249563e-08	5.56567724236219e-06	YAL016W	TPD3	Regulatory subunit A of the heterotrimeric PP2A complex; the heterotrimeric protein phosphatase 2A (PP2A) complex also contains regulatory subunit Cdc55p and either catalytic subunit Pph21p or Pph22p; required for cell morphogenesis and transcription by RNA polymerase III
450	YAL017W_00	368.293569903428	0.162691748963692	0.288796491802677	0.563343924118207	0.573200713703051	0.881082337655597	YAL017W	PSK1	PAS domain-containing serine/threonine protein kinase; coordinately regulates protein synthesis and carbohydrate metabolism and storage in response to a unknown metabolite that reflects nutritional status; PSK1 has a paralog, PSK2, that arose from the whole genome duplication
451	YAL017W_01	106.767608296201	-0.900915187178567	0.522335802101878	-1.72478161281169	0.0845668366100551	0.451565051291642	YAL017W	PSK1	PAS domain-containing serine/threonine protein kinase; coordinately regulates protein synthesis and carbohydrate metabolism and storage in response to a unknown metabolite that reflects nutritional status; PSK1 has a paralog, PSK2, that arose from the whole genome duplication
452	YAL017W_02	392.578836479181	0.384879260073865	0.278198898451579	1.38346795122503	0.166521427645182	0.601899234083451	YAL017W	PSK1	PAS domain-containing serine/threonine protein kinase; coordinately regulates protein synthesis and carbohydrate metabolism and storage in response to a unknown metabolite that reflects nutritional status; PSK1 has a paralog, PSK2, that arose from the whole genome duplication
453	YAL017W_03	393.00085329123	-0.10317637564065	0.293855513402177	-0.351112607846292	0.725503869669444	0.936034723840052	YAL017W	PSK1	PAS domain-containing serine/threonine protein kinase; coordinately regulates protein synthesis and carbohydrate metabolism and storage in response to a unknown metabolite that reflects nutritional status; PSK1 has a paralog, PSK2, that arose from the whole genome duplication
454	YAL017W_07	403.760392868551	-0.342611845005881	0.320437559657025	-1.0692000194128	0.284979549989363	0.729438466796992	YAL017W	PSK1	PAS domain-containing serine/threonine protein kinase; coordinately regulates protein synthesis and carbohydrate metabolism and storage in response to a unknown metabolite that reflects nutritional status; PSK1 has a paralog, PSK2, that arose from the whole genome duplication
455	YAL018C_00	141.280674364671	-0.164130385457397	0.547320354378115	-0.299879922506972	0.764268749457123	0.947062886317199	YAL018C	LDS1	Protein Involved in spore wall assembly; localizes to lipid droplets found on or outside of the prospore membrane; shares similarity with Lds2p and Rrt8p, and a strain mutant for all 3 genes exhibits reduced dityrosine fluorescence relative to the single mutants
456	YAL018C_01	40.9395561121849	0.608621192289606	0.781319815491159	0.778965514789881	0.43600002919367	0.822666721750748	YAL018C	LDS1	Protein Involved in spore wall assembly; localizes to lipid droplets found on or outside of the prospore membrane; shares similarity with Lds2p and Rrt8p, and a strain mutant for all 3 genes exhibits reduced dityrosine fluorescence relative to the single mutants
457	YAL018C_02	277.258869898214	0.483851372644869	0.361097216885201	1.33994766511505	0.180262360125743	0.620542363014228	YAL018C	LDS1	Protein Involved in spore wall assembly; localizes to lipid droplets found on or outside of the prospore membrane; shares similarity with Lds2p and Rrt8p, and a strain mutant for all 3 genes exhibits reduced dityrosine fluorescence relative to the single mutants
458	YAL018C_03	144.337344455568	0.799592703481108	0.471649703228886	1.69531051966564	0.0900165302570431	0.463780256263347	YAL018C	LDS1	Protein Involved in spore wall assembly; localizes to lipid droplets found on or outside of the prospore membrane; shares similarity with Lds2p and Rrt8p, and a strain mutant for all 3 genes exhibits reduced dityrosine fluorescence relative to the single mutants
459	YAL018C_04	126.425248656393	0.0210921609833056	0.493752166025146	0.042718113326173	0.965926240402832	0.992945436843977	YAL018C	LDS1	Protein Involved in spore wall assembly; localizes to lipid droplets found on or outside of the prospore membrane; shares similarity with Lds2p and Rrt8p, and a strain mutant for all 3 genes exhibits reduced dityrosine fluorescence relative to the single mutants
460	YAL018C_08	80.7184007471551	-0.898970555943092	0.514500485924206	-1.74726862371812	0.0805907529942445	0.441711303856615	YAL018C	LDS1	Protein Involved in spore wall assembly; localizes to lipid droplets found on or outside of the prospore membrane; shares similarity with Lds2p and Rrt8p, and a strain mutant for all 3 genes exhibits reduced dityrosine fluorescence relative to the single mutants
461	YAL018C_09	182.313262803871	0.188305257989261	0.404865878489997	0.465105280522951	0.641856064674604	0.909601175755229	YAL018C	LDS1	Protein Involved in spore wall assembly; localizes to lipid droplets found on or outside of the prospore membrane; shares similarity with Lds2p and Rrt8p, and a strain mutant for all 3 genes exhibits reduced dityrosine fluorescence relative to the single mutants
462	YAL019W_00	117.854812714069	0.812064394884687	0.562478275761713	1.44372579329394	0.148816122969228	0.573633160383258	YAL019W	FUN30	Snf2p family member with ATP-dependent chromatin remodeling activity; has a role in silencing at the mating type locus, telomeres and centromeres; enriched at centromeres and is required for correct chromatin structure around centromeres, as well as at the boundary element of the silent HMR; recruited to DNA double-strand breaks (DSBs) where it promotes 5' strand resection of DSBs; potential Cdc2…
463	YAL019W_01	371.681803062494	0.756549714195685	0.307331058815575	2.46167672447867	0.0138289250067753	0.165839586572991	NA	NA	NA
464	YAL019W_02	220.248391881183	-0.288820680817404	0.345703015946377	-0.835458956083287	0.403459347072551	0.807289336683362	YAL019W	FUN30	Snf2p family member with ATP-dependent chromatin remodeling activity; has a role in silencing at the mating type locus, telomeres and centromeres; enriched at centromeres and is required for correct chromatin structure around centromeres, as well as at the boundary element of the silent HMR; recruited to DNA double-strand breaks (DSBs) where it promotes 5' strand resection of DSBs; potential Cdc2…
465	YAL019W_03	243.54688966578	-1.09762691200122	0.32075390276281	-3.42202200050201	0.000621572838847112	0.0161364842174755	YAL019W	FUN30	Snf2p family member with ATP-dependent chromatin remodeling activity; has a role in silencing at the mating type locus, telomeres and centromeres; enriched at centromeres and is required for correct chromatin structure around centromeres, as well as at the boundary element of the silent HMR; recruited to DNA double-strand breaks (DSBs) where it promotes 5' strand resection of DSBs; potential Cdc2…
466	YAL019W_04	133.496078312334	0.47151588239347	0.45798774297827	1.02953821280724	0.303226832751084	0.744295010505578	YAL019W	FUN30	Snf2p family member with ATP-dependent chromatin remodeling activity; has a role in silencing at the mating type locus, telomeres and centromeres; enriched at centromeres and is required for correct chromatin structure around centromeres, as well as at the boundary element of the silent HMR; recruited to DNA double-strand breaks (DSBs) where it promotes 5' strand resection of DSBs; potential Cdc2…
467	YAL019W_05	103.861905093103	1.50647047297535	0.616609178015724	2.44315285384373	0.0145595692508387	0.17151461632054	YAL019W	FUN30	Snf2p family member with ATP-dependent chromatin remodeling activity; has a role in silencing at the mating type locus, telomeres and centromeres; enriched at centromeres and is required for correct chromatin structure around centromeres, as well as at the boundary element of the silent HMR; recruited to DNA double-strand breaks (DSBs) where it promotes 5' strand resection of DSBs; potential Cdc2…
468	YAL019W_08	276.149744860401	0.33072917393731	0.341779317707408	0.967668775734527	0.333209816986433	0.765025999865098	YAL019W	FUN30	Snf2p family member with ATP-dependent chromatin remodeling activity; has a role in silencing at the mating type locus, telomeres and centromeres; enriched at centromeres and is required for correct chromatin structure around centromeres, as well as at the boundary element of the silent HMR; recruited to DNA double-strand breaks (DSBs) where it promotes 5' strand resection of DSBs; potential Cdc2…
469	YAL019W-A_03	247.662658246725	0.558340949465095	0.417164939940282	1.33841772404225	0.180760304353921	0.621300393868972	NA	NA	NA
470	YAL019W-A_04	105.679848889202	0.976860366971456	0.51444770075408	1.89885262494043	0.0575838557413321	0.377168142169872	NA	NA	NA
471	YAL019W-A_05	213.213312983736	0.134053770131808	0.358345164075554	0.374091193549759	0.708336470362539	0.930914456922346	NA	NA	NA
472	YAL019W-A_07	117.5985127488	0.0842407425044762	0.473404657458207	0.177946585816835	0.858764924451586	0.971751151176981	NA	NA	NA
473	YAL019W-A_09	184.600164840202	-0.383292284359813	0.381440444263816	-1.00485486036902	0.314966742848605	0.75396490414903	NA	NA	NA
474	YAL020C_05	86.4149848818764	1.08187223509131	0.589765372563589	1.83441125135685	0.0665929707062079	0.405066835436335	YAL020C	ATS1	Protein required for modification of wobble nucleosides in tRNA; acts with Elongator complex, Kti11p, and Kti12p; has a potential role in regulatory interactions between microtubules and the cell cycle; forms a stable heterodimer with Kti11p
475	YAL020C_09	143.934819539648	0.0130459975799195	0.424851388555756	0.0307072024038056	0.975503047184968	0.995290563520768	YAL020C	ATS1	Protein required for modification of wobble nucleosides in tRNA; acts with Elongator complex, Kti11p, and Kti12p; has a potential role in regulatory interactions between microtubules and the cell cycle; forms a stable heterodimer with Kti11p
476	YAL021C_01	593.014786129366	0.818182388335862	0.305191903572728	2.68087842029167	0.00734291887952013	0.108085430186813	YAL021C	CCR4	Component of the CCR4-NOT transcriptional complex; CCR4-NOT is involved in regulation of gene expression; component of the major cytoplasmic deadenylase, which is involved in mRNA poly(A) tail shortening
477	YAL021C_02	285.110836133637	1.3353783168195	0.43738485513961	3.05309683480755	0.00226492837983649	0.0450551577762208	YAL021C	CCR4	Component of the CCR4-NOT transcriptional complex; CCR4-NOT is involved in regulation of gene expression; component of the major cytoplasmic deadenylase, which is involved in mRNA poly(A) tail shortening
478	YAL021C_03	60.13667401657	0.263046941455711	0.631638312486578	0.416451846342523	0.67707939673017	0.921114702670986	YAL021C	CCR4	Component of the CCR4-NOT transcriptional complex; CCR4-NOT is involved in regulation of gene expression; component of the major cytoplasmic deadenylase, which is involved in mRNA poly(A) tail shortening
479	YAL021C_04	252.173681808367	0.459651062793785	0.375137851185787	1.22528574853446	0.220467576096041	0.667624512644208	YAL021C	CCR4	Component of the CCR4-NOT transcriptional complex; CCR4-NOT is involved in regulation of gene expression; component of the major cytoplasmic deadenylase, which is involved in mRNA poly(A) tail shortening
480	YAL021C_09	186.52443371008	0.64122038250142	0.475884202258425	1.34742943652752	0.177841965370027	0.617114869052587	YAL021C	CCR4	Component of the CCR4-NOT transcriptional complex; CCR4-NOT is involved in regulation of gene expression; component of the major cytoplasmic deadenylase, which is involved in mRNA poly(A) tail shortening
481	YAL022C_00	129.932627574004	-0.207335865713372	0.485789467020353	-0.42680189627225	0.669523625203278	0.918229341126417	YAL022C	FUN26	High affinity, broad selectivity, nucleoside/nucleobase transporter; vacuolar membrane localized transporter which may regulate the balance of nicotinamide riboside (NmR) levels between the cytosol and vacuole, contributing to salvage of NmR for use in cytosolic NAD+ synthesis; equilibrative nucleoside transporter (ENT) family member
482	YAL022C_02	454.715209772519	0.38145274169405	0.272612300013677	1.39924992993681	0.161738048599388	0.595183156973095	YAL022C	FUN26	High affinity, broad selectivity, nucleoside/nucleobase transporter; vacuolar membrane localized transporter which may regulate the balance of nicotinamide riboside (NmR) levels between the cytosol and vacuole, contributing to salvage of NmR for use in cytosolic NAD+ synthesis; equilibrative nucleoside transporter (ENT) family member
483	YAL022C_03	100.810376578468	0.0285300842993759	0.502929002809511	0.0567278564966393	0.954761983465065	0.991209563252222	YAL022C	FUN26	High affinity, broad selectivity, nucleoside/nucleobase transporter; vacuolar membrane localized transporter which may regulate the balance of nicotinamide riboside (NmR) levels between the cytosol and vacuole, contributing to salvage of NmR for use in cytosolic NAD+ synthesis; equilibrative nucleoside transporter (ENT) family member
484	YAL022C_05	383.730196181057	0.481327094449746	0.307574293275734	1.56491327452469	0.117603245695916	0.521148211115968	YAL022C	FUN26	High affinity, broad selectivity, nucleoside/nucleobase transporter; vacuolar membrane localized transporter which may regulate the balance of nicotinamide riboside (NmR) levels between the cytosol and vacuole, contributing to salvage of NmR for use in cytosolic NAD+ synthesis; equilibrative nucleoside transporter (ENT) family member
485	YAL022C_06	131.875931060943	1.0102104703515	0.569895847858284	1.77262296987766	0.0762912029279099	0.43053358725476	YAL022C	FUN26	High affinity, broad selectivity, nucleoside/nucleobase transporter; vacuolar membrane localized transporter which may regulate the balance of nicotinamide riboside (NmR) levels between the cytosol and vacuole, contributing to salvage of NmR for use in cytosolic NAD+ synthesis; equilibrative nucleoside transporter (ENT) family member
486	YAL022C_07	130.475864541879	-0.291412289727587	0.535848245854491	-0.54383361704	0.586555973213612	0.886913909548776	YAL022C	FUN26	High affinity, broad selectivity, nucleoside/nucleobase transporter; vacuolar membrane localized transporter which may regulate the balance of nicotinamide riboside (NmR) levels between the cytosol and vacuole, contributing to salvage of NmR for use in cytosolic NAD+ synthesis; equilibrative nucleoside transporter (ENT) family member
487	YAL022C_09	346.983927801065	0.151535280153934	0.295024612226224	0.513636062464297	0.607506461546124	0.895940132516832	YAL022C	FUN26	High affinity, broad selectivity, nucleoside/nucleobase transporter; vacuolar membrane localized transporter which may regulate the balance of nicotinamide riboside (NmR) levels between the cytosol and vacuole, contributing to salvage of NmR for use in cytosolic NAD+ synthesis; equilibrative nucleoside transporter (ENT) family member
488	YAL023C_00	492.224273103366	0.40750537032864	0.258985423363437	1.57346836372633	0.115610408145941	0.517333169293213	YAL023C	PMT2	Protein O-mannosyltransferase of the ER membrane; transfers mannose residues from dolichyl phosphate-D-mannose to protein serine/threonine residues; involved in ER quality control; acts in a complex with Pmt1p, can instead interact with Pmt5p; antifungal drug target; PMT2 has a paralog, PMT3, that arose from the whole genome duplication
489	YAL023C_02	192.963519835839	0.59148443043104	0.390629125475333	1.5141841502763	0.12997914046059	0.54339971228788	YAL023C	PMT2	Protein O-mannosyltransferase of the ER membrane; transfers mannose residues from dolichyl phosphate-D-mannose to protein serine/threonine residues; involved in ER quality control; acts in a complex with Pmt1p, can instead interact with Pmt5p; antifungal drug target; PMT2 has a paralog, PMT3, that arose from the whole genome duplication
490	YAL023C_03	44.467004678576	-0.251070795264525	0.805620900296736	-0.31164881046662	0.755307434921478	0.943624501916615	YAL023C	PMT2	Protein O-mannosyltransferase of the ER membrane; transfers mannose residues from dolichyl phosphate-D-mannose to protein serine/threonine residues; involved in ER quality control; acts in a complex with Pmt1p, can instead interact with Pmt5p; antifungal drug target; PMT2 has a paralog, PMT3, that arose from the whole genome duplication
491	YAL023C_04	147.299287938596	0.367266198790406	0.457371951934137	0.80299239434624	0.421979130582122	0.816435006488458	YAL023C	PMT2	Protein O-mannosyltransferase of the ER membrane; transfers mannose residues from dolichyl phosphate-D-mannose to protein serine/threonine residues; involved in ER quality control; acts in a complex with Pmt1p, can instead interact with Pmt5p; antifungal drug target; PMT2 has a paralog, PMT3, that arose from the whole genome duplication
492	YAL023C_05	44.1379585687102	0.0972851827573585	0.667710561761469	0.145699631440175	0.884158512332758	0.977945331059157	YAL023C	PMT2	Protein O-mannosyltransferase of the ER membrane; transfers mannose residues from dolichyl phosphate-D-mannose to protein serine/threonine residues; involved in ER quality control; acts in a complex with Pmt1p, can instead interact with Pmt5p; antifungal drug target; PMT2 has a paralog, PMT3, that arose from the whole genome duplication
493	YAL024C_00	171.443574262066	0.0432031429844687	0.559294002360578	0.0772458542414612	0.938427964183853	0.988331157033975	YAL024C	LTE1	Protein similar to GDP/GTP exchange factors; without detectable GEF activity; required for asymmetric localization of Bfa1p at daughter-directed spindle pole bodies and for mitotic exit at low temperatures
494	YAL024C_01	140.728154156416	-0.228694898734583	0.487505226113884	-0.469112711996155	0.638989073172854	0.908983072888836	YAL024C	LTE1	Protein similar to GDP/GTP exchange factors; without detectable GEF activity; required for asymmetric localization of Bfa1p at daughter-directed spindle pole bodies and for mitotic exit at low temperatures
495	YAL024C_03	87.0304966009695	1.13348526891164	0.608905577153871	1.86151237801064	0.0626718542845426	0.392568710315544	YAL024C	LTE1	Protein similar to GDP/GTP exchange factors; without detectable GEF activity; required for asymmetric localization of Bfa1p at daughter-directed spindle pole bodies and for mitotic exit at low temperatures
496	YAL024C_04	234.801800922019	-0.584929105556034	0.359700994849678	-1.62615370524755	0.103916961658099	0.493902416302843	YAL024C	LTE1	Protein similar to GDP/GTP exchange factors; without detectable GEF activity; required for asymmetric localization of Bfa1p at daughter-directed spindle pole bodies and for mitotic exit at low temperatures
497	YAL024C_08	235.994512001545	-0.29330657596376	0.351695812648035	-0.833978015704416	0.404293372341508	0.807438244107101	YAL024C	LTE1	Protein similar to GDP/GTP exchange factors; without detectable GEF activity; required for asymmetric localization of Bfa1p at daughter-directed spindle pole bodies and for mitotic exit at low temperatures
498	YAL025C_00	73.3403207083045	-0.511220074855601	0.578288846129012	-0.884022021655163	0.376684325219794	0.792366254880208	YAL025C	MAK16	Essential nuclear protein; constituent of 66S pre-ribosomal particles; required for maturation of 25S and 5.8S rRNAs; required for maintenance of M1 satellite double-stranded RNA of the L-A virus
499	YAL025C_01	116.145886508044	0.0857528523329492	0.48976999839212	0.175088005828184	0.861010482656024	0.972330801440558	YAL025C	MAK16	Essential nuclear protein; constituent of 66S pre-ribosomal particles; required for maturation of 25S and 5.8S rRNAs; required for maintenance of M1 satellite double-stranded RNA of the L-A virus
500	YAL025C_02	53.2552039302594	-2.57917439411699	0.587496460019263	-4.3901105276999	1.1329306083547e-05	0.00053360166820981	YAL025C	MAK16	Essential nuclear protein; constituent of 66S pre-ribosomal particles; required for maturation of 25S and 5.8S rRNAs; required for maintenance of M1 satellite double-stranded RNA of the L-A virus
501	YAL025C_03	114.792595943238	-0.961709313336145	0.461779951137398	-2.08261383147403	0.0372864374356388	0.300597542218499	YAL025C	MAK16	Essential nuclear protein; constituent of 66S pre-ribosomal particles; required for maturation of 25S and 5.8S rRNAs; required for maintenance of M1 satellite double-stranded RNA of the L-A virus
502	YAL025C_04	198.705796514181	-2.51850486057568	0.314820944962379	-7.99980084195681	1.24620611968132e-15	4.52299515201985e-13	YAL025C	MAK16	Essential nuclear protein; constituent of 66S pre-ribosomal particles; required for maturation of 25S and 5.8S rRNAs; required for maintenance of M1 satellite double-stranded RNA of the L-A virus
503	YAL025C_05	336.196696861317	-1.69756534093539	0.262457901334971	-6.46795288806647	9.93394564407517e-11	1.42789109144952e-08	YAL025C	MAK16	Essential nuclear protein; constituent of 66S pre-ribosomal particles; required for maturation of 25S and 5.8S rRNAs; required for maintenance of M1 satellite double-stranded RNA of the L-A virus
504	YAL025C_06	123.996203707379	-1.77059226320402	0.411367445148866	-4.30416233487624	1.6761872799505e-05	0.000744714966062414	YAL025C	MAK16	Essential nuclear protein; constituent of 66S pre-ribosomal particles; required for maturation of 25S and 5.8S rRNAs; required for maintenance of M1 satellite double-stranded RNA of the L-A virus
505	YAL026C_01	131.014142497014	0.215555022110355	0.483795906754979	0.445549495356776	0.655922699383027	0.913519062382916	YAL026C	DRS2	Trans-golgi network aminophospholipid translocase (flippase); maintains membrane lipid asymmetry in post-Golgi secretory vesicles; contributes to clathrin-coated vesicle formation, endocytosis, protein trafficking between the Golgi and endosomal system and the cellular response to mating pheromone; autoinhibited by its C-terminal tail; localizes to the trans-Golgi network; mutations in human homo…
506	YAL026C_04	134.255553554784	-0.481049265874621	0.442042375807691	-1.08824242245024	0.276488101349843	0.723312124758036	YAL026C	DRS2	Trans-golgi network aminophospholipid translocase (flippase); maintains membrane lipid asymmetry in post-Golgi secretory vesicles; contributes to clathrin-coated vesicle formation, endocytosis, protein trafficking between the Golgi and endosomal system and the cellular response to mating pheromone; autoinhibited by its C-terminal tail; localizes to the trans-Golgi network; mutations in human homo…
507	YAL026C_06	199.106619619668	0.228009338789381	0.376656324155759	0.605351149487384	0.544945702122981	0.871377661439471	YAL026C	DRS2	Trans-golgi network aminophospholipid translocase (flippase); maintains membrane lipid asymmetry in post-Golgi secretory vesicles; contributes to clathrin-coated vesicle formation, endocytosis, protein trafficking between the Golgi and endosomal system and the cellular response to mating pheromone; autoinhibited by its C-terminal tail; localizes to the trans-Golgi network; mutations in human homo…
508	YAL026C_07	217.772869188427	0.398542578641155	0.350392800122123	1.13741657506162	0.255364181462818	0.704439791188787	YAL026C	DRS2	Trans-golgi network aminophospholipid translocase (flippase); maintains membrane lipid asymmetry in post-Golgi secretory vesicles; contributes to clathrin-coated vesicle formation, endocytosis, protein trafficking between the Golgi and endosomal system and the cellular response to mating pheromone; autoinhibited by its C-terminal tail; localizes to the trans-Golgi network; mutations in human homo…
509	YAL026C_09	79.5218574859906	1.50303214829639	0.684414310248673	2.19608521591298	0.0280858445648247	0.255910772014565	YAL026C	DRS2	Trans-golgi network aminophospholipid translocase (flippase); maintains membrane lipid asymmetry in post-Golgi secretory vesicles; contributes to clathrin-coated vesicle formation, endocytosis, protein trafficking between the Golgi and endosomal system and the cellular response to mating pheromone; autoinhibited by its C-terminal tail; localizes to the trans-Golgi network; mutations in human homo…
510	YAL026C-A_00	70.0242523596208	1.45988249012871	0.702125637480392	2.07923256494032	0.0375959798696522	0.301713239708329	NA	NA	NA
511	YAL026C-A_02	108.787808639399	0.778649194256101	0.576481540423809	1.35069232864536	0.17679401069763	0.615239168643191	NA	NA	NA
512	YAL026C-A_03	273.160431908463	0.540775918996853	0.344223057230561	1.57100434627376	0.116181639241974	0.517948492863425	NA	NA	NA
513	YAL026C-A_04	403.634682368447	0.879478244569856	0.339191326396661	2.59286773017706	0.00951793682616386	0.129876159714186	NA	NA	NA
514	YAL026C-A_06	72.6828060907343	-2.25010707872262	0.675502072165895	-3.33101432466076	0.00086530149495548	0.0211721489380382	NA	NA	NA
515	YAL026C-A_08	82.5254175749164	-0.638665154901547	0.525228506185114	-1.21597580363708	0.223994139453459	0.670786526659686	NA	NA	NA
516	YAL027W_01	258.673099219555	-0.643861732281804	0.330363038023955	-1.94895208656822	0.0513011469057225	0.355723351926284	YAL027W	SAW1	5'- and 3'-flap DNA binding protein; recruits Rad1p-Rad10p to single-strand annealing intermediates with 3' non-homologous tails for removal during double-strand break repair; complexes with Rad1p-Rad10p and stimulates its endonuclease activity; green fluorescent protein (GFP)-fusion protein localizes to the nucleus
517	YAL027W_02	201.284835199441	0.456718804708313	0.403469968489222	1.13197719874537	0.257644020620945	0.706775921984245	YAL027W	SAW1	5'- and 3'-flap DNA binding protein; recruits Rad1p-Rad10p to single-strand annealing intermediates with 3' non-homologous tails for removal during double-strand break repair; complexes with Rad1p-Rad10p and stimulates its endonuclease activity; green fluorescent protein (GFP)-fusion protein localizes to the nucleus
518	YAL027W_03	80.8819097786395	-0.157188930657678	0.604977633708062	-0.259826019838496	0.794997979140885	0.955732453977904	YAL027W	SAW1	5'- and 3'-flap DNA binding protein; recruits Rad1p-Rad10p to single-strand annealing intermediates with 3' non-homologous tails for removal during double-strand break repair; complexes with Rad1p-Rad10p and stimulates its endonuclease activity; green fluorescent protein (GFP)-fusion protein localizes to the nucleus
519	YAL027W_04	142.635523887422	0.413839981556187	0.418645926105692	0.988520264381383	0.322897915000556	0.75862669374377	YAL027W	SAW1	5'- and 3'-flap DNA binding protein; recruits Rad1p-Rad10p to single-strand annealing intermediates with 3' non-homologous tails for removal during double-strand break repair; complexes with Rad1p-Rad10p and stimulates its endonuclease activity; green fluorescent protein (GFP)-fusion protein localizes to the nucleus
520	YAL028W_00	387.72450080287	-0.788879366364123	0.277951988293486	-2.83818572843291	0.00453707739304726	0.0761031278850229	NA	NA	NA
521	YAL028W_01	76.8396263268946	-0.854658360811893	0.538953139379626	-1.58577490019943	0.112790381385632	0.511276501133002	YAL028W	FRT2	Tail-anchored ER membrane protein of unknown function; interacts with homolog Frt1p; promotes growth in conditions of high Na+, alkaline pH, or cell wall stress, possibly via a role in posttranslational translocation; potential Cdc28p substrate; FRT2 has a paralog, FRT1, that arose from the whole genome duplication
522	YAL028W_04	220.803012881861	-0.0191778508224354	0.403662419752374	-0.0475096265691516	0.962107058108193	0.991929241962996	YAL028W	FRT2	Tail-anchored ER membrane protein of unknown function; interacts with homolog Frt1p; promotes growth in conditions of high Na+, alkaline pH, or cell wall stress, possibly via a role in posttranslational translocation; potential Cdc28p substrate; FRT2 has a paralog, FRT1, that arose from the whole genome duplication
523	YAL028W_05	69.9071736558455	-0.465872874210905	0.608956311029261	-0.765034971759279	0.44425072026104	0.826098721219981	YAL028W	FRT2	Tail-anchored ER membrane protein of unknown function; interacts with homolog Frt1p; promotes growth in conditions of high Na+, alkaline pH, or cell wall stress, possibly via a role in posttranslational translocation; potential Cdc28p substrate; FRT2 has a paralog, FRT1, that arose from the whole genome duplication
524	YAL028W_06	420.044493201907	-0.329100371873539	0.287391810957476	-1.14512786838674	0.252156192739682	0.70144441352743	YAL028W	FRT2	Tail-anchored ER membrane protein of unknown function; interacts with homolog Frt1p; promotes growth in conditions of high Na+, alkaline pH, or cell wall stress, possibly via a role in posttranslational translocation; potential Cdc28p substrate; FRT2 has a paralog, FRT1, that arose from the whole genome duplication
525	YAL028W_07	270.060309081935	0.0493656587133174	0.322777252334812	0.152940327598152	0.87844533317093	0.976050370189922	YAL028W	FRT2	Tail-anchored ER membrane protein of unknown function; interacts with homolog Frt1p; promotes growth in conditions of high Na+, alkaline pH, or cell wall stress, possibly via a role in posttranslational translocation; potential Cdc28p substrate; FRT2 has a paralog, FRT1, that arose from the whole genome duplication
526	YAL029C_01	134.468699048322	-0.0580258891702889	0.425915048350777	-0.136238175652577	0.89163299669765	0.979930787531272	YAL029C	MYO4	Type V myosin motor involved in actin-based transport of cargos; required for mRNA transport, including ASH1 mRNA, and facilitating the growth and movement of ER tubules into the growing bud along with She3p; MYO4 has a paralog, MYO2, that arose from the whole genome duplication
527	YAL029C_04	127.860117905649	0.0670371056260247	0.475872511352262	0.140871985724767	0.88797107357004	0.979024008802539	YAL029C	MYO4	Type V myosin motor involved in actin-based transport of cargos; required for mRNA transport, including ASH1 mRNA, and facilitating the growth and movement of ER tubules into the growing bud along with She3p; MYO4 has a paralog, MYO2, that arose from the whole genome duplication
528	YAL029C_05	351.447587692996	0.382068904427947	0.293762205575279	1.30060605883502	0.19339333209235	0.635600448491261	YAL029C	MYO4	Type V myosin motor involved in actin-based transport of cargos; required for mRNA transport, including ASH1 mRNA, and facilitating the growth and movement of ER tubules into the growing bud along with She3p; MYO4 has a paralog, MYO2, that arose from the whole genome duplication
529	YAL029C_06	240.753756990392	-0.201894814720108	0.326614480422501	-0.618144102058616	0.536480353148729	0.867438162444533	YAL028W	FRT2	Tail-anchored ER membrane protein of unknown function; interacts with homolog Frt1p; promotes growth in conditions of high Na+, alkaline pH, or cell wall stress, possibly via a role in posttranslational translocation; potential Cdc28p substrate; FRT2 has a paralog, FRT1, that arose from the whole genome duplication
530	YAL029C_07	253.755130993244	0.417164104550451	0.34317314206519	1.21560825547124	0.224134187827816	0.671096142444245	YAL028W	FRT2	Tail-anchored ER membrane protein of unknown function; interacts with homolog Frt1p; promotes growth in conditions of high Na+, alkaline pH, or cell wall stress, possibly via a role in posttranslational translocation; potential Cdc28p substrate; FRT2 has a paralog, FRT1, that arose from the whole genome duplication
531	YAL029C_09	267.973199865341	0.345124812484877	0.348779932665398	0.989520268116953	0.322408658390163	0.758247187895287	YAL029C	MYO4	Type V myosin motor involved in actin-based transport of cargos; required for mRNA transport, including ASH1 mRNA, and facilitating the growth and movement of ER tubules into the growing bud along with She3p; MYO4 has a paralog, MYO2, that arose from the whole genome duplication
532	YAL030W_00	150.791418727728	0.177119467216683	0.471413678766147	0.375719829938464	0.707125194090084	0.930658066930775	NA	NA	NA
533	YAL030W_01	156.561910564074	0.746747135805999	0.433171861338861	1.72390499580912	0.0847249953131415	0.451687691027146	NA	NA	NA
534	YAL030W_02	95.4115662992138	0.315377204579443	0.63916221508379	0.493422791799573	0.621713881356581	0.90136151915628	YAL030W	SNC1	Vesicle membrane receptor protein (v-SNARE); involved in the fusion between Golgi-derived secretory vesicles with the plasma membrane; proposed to be involved in endocytosis; member of the synaptobrevin/VAMP family of R-type v-SNARE proteins; SNC1 has a paralog, SNC2, that arose from the whole genome duplication
535	YAL030W_03	742.470291527603	0.0549412526343726	0.226472880622228	0.242595283300248	0.808318935465175	0.959036746755336	NA	NA	NA
536	YAL030W_04	292.473633233779	-0.328779346874185	0.414750292595327	-0.79271637113702	0.427943089915027	0.818713928230544	NA	NA	NA
537	YAL030W_05	153.476256607318	0.30980192797259	0.441866823420162	0.701120590078803	0.483227761674095	0.844846611343313	NA	NA	NA
538	YAL030W_06	234.548342124182	0.0136004926808541	0.364171190943437	0.0373464266781237	0.970208788156481	0.993833782606157	YAL030W	SNC1	Vesicle membrane receptor protein (v-SNARE); involved in the fusion between Golgi-derived secretory vesicles with the plasma membrane; proposed to be involved in endocytosis; member of the synaptobrevin/VAMP family of R-type v-SNARE proteins; SNC1 has a paralog, SNC2, that arose from the whole genome duplication
539	YAL030W_08	252.317252943645	0.0967402785084552	0.34852732545435	0.277568705358588	0.781343457958808	0.951710420611163	YAL030W	SNC1	Vesicle membrane receptor protein (v-SNARE); involved in the fusion between Golgi-derived secretory vesicles with the plasma membrane; proposed to be involved in endocytosis; member of the synaptobrevin/VAMP family of R-type v-SNARE proteins; SNC1 has a paralog, SNC2, that arose from the whole genome duplication
540	YAL031W-A_00	319.84978655661	0.592485146968914	0.382335335366104	1.54964789325993	0.121226051024448	0.52934517680173	NA	NA	NA
541	YAL031W-A_02	63.488943458967	-1.07741565269623	0.61088354038488	-1.76370057706484	0.0777824039274737	0.434694106037373	NA	NA	NA
542	YAL031W-A_03	140.113051236742	0.0246116765934256	0.467329278081889	0.0526645295891626	0.957999201073745	0.99131606849921	YAL032C	PRP45	Protein required for pre-mRNA splicing; associates with the spliceosome and interacts with splicing factors Prp22p and Prp46p; orthologous to human transcriptional coactivator SKIP and can activate transcription of a reporter gene
543	YAL031W-A_05	122.399631695629	-0.358251586445741	0.441468597489085	-0.811499591326195	0.417078827487835	0.814815265969109	NA	NA	NA
544	YAL031W-A_06	210.575139671908	-0.240391992807447	0.384521488251324	-0.625171804833767	0.531858304870372	0.865069077695889	NA	NA	NA
545	YAL031W-A_07	364.295229536808	0.0092025883089989	0.310075392456627	0.0296785508714179	0.976323418310543	0.995526880343354	NA	NA	NA
546	YAL031W-A_08	144.053915383584	-1.02419634724069	0.394442038967225	-2.59656995466903	0.00941597299870349	0.128817191578715	NA	NA	NA
547	YAL032C_00	79.3363877296176	0.402541313981601	0.547027497976111	0.735870345587601	0.461809605653643	0.83400124890472	YAL032C	PRP45	Protein required for pre-mRNA splicing; associates with the spliceosome and interacts with splicing factors Prp22p and Prp46p; orthologous to human transcriptional coactivator SKIP and can activate transcription of a reporter gene
548	YAL032C_01	133.430255252324	0.523056532971992	0.519786904155829	1.00629032549689	0.314275932908742	0.753236762675232	YAL032C	PRP45	Protein required for pre-mRNA splicing; associates with the spliceosome and interacts with splicing factors Prp22p and Prp46p; orthologous to human transcriptional coactivator SKIP and can activate transcription of a reporter gene
549	YAL032C_03	48.3419930633912	-0.0429390071941501	0.649463671992455	-0.0661145635173401	0.947286616210443	0.989610136373155	YAL032C	PRP45	Protein required for pre-mRNA splicing; associates with the spliceosome and interacts with splicing factors Prp22p and Prp46p; orthologous to human transcriptional coactivator SKIP and can activate transcription of a reporter gene
550	YAL032C_05	99.3718078479634	-0.951565852822057	0.430232737284956	-2.21174673695695	0.0269841692137607	0.249240006061233	YAL032C	PRP45	Protein required for pre-mRNA splicing; associates with the spliceosome and interacts with splicing factors Prp22p and Prp46p; orthologous to human transcriptional coactivator SKIP and can activate transcription of a reporter gene
551	YAL032C_08	243.539507908414	-0.723160682388758	0.341608638613844	-2.11692738603786	0.0342660110063414	0.285897617186108	YAL032C	PRP45	Protein required for pre-mRNA splicing; associates with the spliceosome and interacts with splicing factors Prp22p and Prp46p; orthologous to human transcriptional coactivator SKIP and can activate transcription of a reporter gene
552	YAL032C_09	413.676242698908	0.00683444840757833	0.289183539856485	0.0236336010374937	0.981144869878715	0.996613547139266	YAL032C	PRP45	Protein required for pre-mRNA splicing; associates with the spliceosome and interacts with splicing factors Prp22p and Prp46p; orthologous to human transcriptional coactivator SKIP and can activate transcription of a reporter gene
553	YAL033W_01	118.280251054858	0.0399752597200131	0.475937974708149	0.0839925827404852	0.933062329046185	0.987758987066306	NA	NA	NA
554	YAL033W_02	135.794446862997	0.359371663196213	0.497141442627949	0.722876091955906	0.469756013155189	0.837596095207731	YAL033W	POP5	Subunit of both RNase MRP and nuclear RNase P; RNase MRP cleaves pre-rRNA, while nuclear RNase P cleaves tRNA precursors to generate mature 5' ends and facilitates turnover of nuclear RNAs
555	YAL033W_03	349.114463629095	0.54691722236008	0.325414072581964	1.68068091837769	0.0928249089150065	0.469194173680167	YAL033W	POP5	Subunit of both RNase MRP and nuclear RNase P; RNase MRP cleaves pre-rRNA, while nuclear RNase P cleaves tRNA precursors to generate mature 5' ends and facilitates turnover of nuclear RNAs
556	YAL033W_05	84.3746641770348	0.167797357645188	0.574498952366731	0.292076002843735	0.770228514055096	0.948407104284705	YAL033W	POP5	Subunit of both RNase MRP and nuclear RNase P; RNase MRP cleaves pre-rRNA, while nuclear RNase P cleaves tRNA precursors to generate mature 5' ends and facilitates turnover of nuclear RNAs
557	YAL033W_06	126.589921912399	0.565375228161263	0.487489293660486	1.15976952830275	0.246142653532961	0.695759538468543	YAL033W	POP5	Subunit of both RNase MRP and nuclear RNase P; RNase MRP cleaves pre-rRNA, while nuclear RNase P cleaves tRNA precursors to generate mature 5' ends and facilitates turnover of nuclear RNAs
558	YAL033W_08	62.5125160352689	-0.122816512960822	0.60895230767911	-0.201684945458061	0.840163032535251	0.966964519488534	YAL033W	POP5	Subunit of both RNase MRP and nuclear RNase P; RNase MRP cleaves pre-rRNA, while nuclear RNase P cleaves tRNA precursors to generate mature 5' ends and facilitates turnover of nuclear RNAs
559	YAL033W_09	89.7876520426034	1.14656217066947	0.639541853836821	1.79278676413571	0.0730070266922019	0.421970355682329	YAL033W	POP5	Subunit of both RNase MRP and nuclear RNase P; RNase MRP cleaves pre-rRNA, while nuclear RNase P cleaves tRNA precursors to generate mature 5' ends and facilitates turnover of nuclear RNAs
560	YAL034C_02	78.9560113642944	0.288316216439124	0.663444947202604	0.434574440056858	0.663871351191199	0.916369626956556	YAL034C	FUN19	Non-essential protein of unknown function; expression induced in response to heat stress; FUN19 has a paralog, YOR338W, that arose from the whole genome duplication
561	YAL034C_06	42.1474671357674	0.535052622982793	0.704633481742325	0.759334656734995	0.447652390899406	0.827977303955727	YAL034C	FUN19	Non-essential protein of unknown function; expression induced in response to heat stress; FUN19 has a paralog, YOR338W, that arose from the whole genome duplication
562	YAL034C_09	74.1656189542991	-0.0646293514456349	0.593313131115015	-0.108929582131743	0.913258343100479	0.984800264415757	YAL034C	FUN19	Non-essential protein of unknown function; expression induced in response to heat stress; FUN19 has a paralog, YOR338W, that arose from the whole genome duplication
563	YAL034C-B_00	107.642549345939	0.586140490968072	0.536968307627053	1.09157371606961	0.275020514229646	0.722177573895693	NA	NA	NA
564	YAL034C-B_01	296.245232637203	-0.357434225932216	0.299829630366428	-1.19212442577936	0.233212460807017	0.681158133733381	NA	NA	NA
565	YAL034C-B_02	118.24199899086	0.509603392612338	0.48343416520262	1.05413193624565	0.291822516479808	0.735113201495218	NA	NA	NA
566	YAL034C-B_03	265.270211519548	0.823168089137812	0.463444227952203	1.77619665860356	0.0757005088231835	0.428637631788659	NA	NA	NA
567	YAL034C-B_06	802.650102254761	-0.164785897605267	0.23908126433205	-0.689246386853643	0.490668230203306	0.848225235041379	NA	NA	NA
568	YAL034C-B_07	117.310639447023	0.0117257086965506	0.471761452178412	0.0248551649194859	0.980170489385496	0.996564541403726	NA	NA	NA
569	YAL034C-B_08	303.464746345444	0.0854520209324139	0.333534202872313	0.25620167346114	0.797795116510706	0.95677088476056	NA	NA	NA
570	YAL034W-A_01	55.7784978020926	-0.626800043030226	0.63247850121951	-0.991021895323975	0.321674888967144	0.758062536734589	YAL034W-A	MTW1	Essential component of the MIND kinetochore complex; joins kinetochore subunits contacting DNA to those contacting microtubules; critical to kinetochore assembly; complex consists of Mtw1p Including Nnf1p-Nsl1p-Dsn1p (MIND)
571	YAL034W-A_02	347.797445900839	0.330196168922061	0.320595707005261	1.02994569704779	0.303035497590188	0.744254172959234	YAL034W-A	MTW1	Essential component of the MIND kinetochore complex; joins kinetochore subunits contacting DNA to those contacting microtubules; critical to kinetochore assembly; complex consists of Mtw1p Including Nnf1p-Nsl1p-Dsn1p (MIND)
572	YAL034W-A_03	58.4225749981472	0.0542844027748047	0.639096292540642	0.0849393172959968	0.932309634034038	0.987758987066306	YAL034W-A	MTW1	Essential component of the MIND kinetochore complex; joins kinetochore subunits contacting DNA to those contacting microtubules; critical to kinetochore assembly; complex consists of Mtw1p Including Nnf1p-Nsl1p-Dsn1p (MIND)
573	YAL034W-A_05	124.074620535498	-0.0475950433258167	0.44427953184427	-0.107128597908264	0.91468695986404	0.984975757545533	YAL034W-A	MTW1	Essential component of the MIND kinetochore complex; joins kinetochore subunits contacting DNA to those contacting microtubules; critical to kinetochore assembly; complex consists of Mtw1p Including Nnf1p-Nsl1p-Dsn1p (MIND)
574	YAL034W-A_06	457.67942189931	-0.569366007708316	0.283105962484635	-2.01114099721307	0.0443105658738715	0.331280004612811	YAL034W-A	MTW1	Essential component of the MIND kinetochore complex; joins kinetochore subunits contacting DNA to those contacting microtubules; critical to kinetochore assembly; complex consists of Mtw1p Including Nnf1p-Nsl1p-Dsn1p (MIND)
575	YAL034W-A_07	273.935618696033	-1.27316945397737	0.318246134439588	-4.00058104780863	6.31871407494191e-05	0.00233685109944405	YAL034W-A	MTW1	Essential component of the MIND kinetochore complex; joins kinetochore subunits contacting DNA to those contacting microtubules; critical to kinetochore assembly; complex consists of Mtw1p Including Nnf1p-Nsl1p-Dsn1p (MIND)
576	YAL034W-A_08	199.476002935253	-0.760790963731408	0.359587325691488	-2.11573353501379	0.0343674767317334	0.286550447884858	YAL034W-A	MTW1	Essential component of the MIND kinetochore complex; joins kinetochore subunits contacting DNA to those contacting microtubules; critical to kinetochore assembly; complex consists of Mtw1p Including Nnf1p-Nsl1p-Dsn1p (MIND)
577	YAL034W-A_09	134.347488839864	-0.99006154720867	0.416769550226149	-2.37556113845515	0.0175222893069387	0.194441909120176	YAL034W-A	MTW1	Essential component of the MIND kinetochore complex; joins kinetochore subunits contacting DNA to those contacting microtubules; critical to kinetochore assembly; complex consists of Mtw1p Including Nnf1p-Nsl1p-Dsn1p (MIND)
578	YAL035W_00	125.933508085035	-0.377605522078284	0.519280200870949	-0.727171036840909	0.467121186428922	0.836632318376606	NA	NA	NA
579	YAL035W_01	95.9634369940332	-0.748546694525184	0.489179940654791	-1.53020725568432	0.125965435978011	0.538366086630686	YAL036C	RBG1	Member of the DRG family of GTP-binding proteins; associates with translating ribosomes; interacts with Tma46p, Ygr250cp, Gir2p and Yap1p via two-hybrid
580	YAL035W_02	70.158155022194	-1.21825879920416	0.539080188439534	-2.25988419780484	0.0238284389093841	0.233184550171531	YAL035W	FUN12	Translation initiation factor eIF5B; GTPase that promotes Met-tRNAiMet binding to ribosomes and ribosomal subunit joining; promotes GTP-dependent maturation of 18S rRNA by Nob1p; protein abundance increases in response to DNA replication stress; homolog of bacterial IF2
581	YAL035W_03	119.442570838067	-1.20002809471446	0.483019456001146	-2.48443014003894	0.0129758965480245	0.159062149075453	YAL035W	FUN12	Translation initiation factor eIF5B; GTPase that promotes Met-tRNAiMet binding to ribosomes and ribosomal subunit joining; promotes GTP-dependent maturation of 18S rRNA by Nob1p; protein abundance increases in response to DNA replication stress; homolog of bacterial IF2
582	YAL035W_04	76.7636963455403	-1.00010224631844	0.6489296877091	-1.54115656173642	0.123278686608284	0.533038792297953	YAL035W	FUN12	Translation initiation factor eIF5B; GTPase that promotes Met-tRNAiMet binding to ribosomes and ribosomal subunit joining; promotes GTP-dependent maturation of 18S rRNA by Nob1p; protein abundance increases in response to DNA replication stress; homolog of bacterial IF2
583	YAL035W_05	39.81587475434	0.692537260193788	0.821311966517806	0.843208535156262	0.399111825765059	0.805052023637688	YAL035W	FUN12	Translation initiation factor eIF5B; GTPase that promotes Met-tRNAiMet binding to ribosomes and ribosomal subunit joining; promotes GTP-dependent maturation of 18S rRNA by Nob1p; protein abundance increases in response to DNA replication stress; homolog of bacterial IF2
584	YAL035W_06	300.965964905958	0.460496868339843	0.306387007156895	1.5029908500788	0.132841403508683	0.548330148752059	NA	NA	NA
585	YAL035W_07	315.193082249433	-0.63711180305634	0.285012917437584	-2.2353786936547	0.0253924976813406	0.241901766382715	YAL035W	FUN12	Translation initiation factor eIF5B; GTPase that promotes Met-tRNAiMet binding to ribosomes and ribosomal subunit joining; promotes GTP-dependent maturation of 18S rRNA by Nob1p; protein abundance increases in response to DNA replication stress; homolog of bacterial IF2
586	YAL035W_09	329.459376454439	-0.11156990576785	0.29269027667963	-0.381187605661295	0.703064045353915	0.929793144571331	YAL035W	FUN12	Translation initiation factor eIF5B; GTPase that promotes Met-tRNAiMet binding to ribosomes and ribosomal subunit joining; promotes GTP-dependent maturation of 18S rRNA by Nob1p; protein abundance increases in response to DNA replication stress; homolog of bacterial IF2
587	YAL036C_01	195.122660691586	0.528315293831303	0.421653419846186	1.2529610077016	0.210219897480512	0.656392360360529	YAL036C	RBG1	Member of the DRG family of GTP-binding proteins; associates with translating ribosomes; interacts with Tma46p, Ygr250cp, Gir2p and Yap1p via two-hybrid
588	YAL036C_09	36.3704430098938	0.0145216394553772	0.756676240249435	0.0191913511789272	0.984688457093013	0.997068237631197	YAL036C	RBG1	Member of the DRG family of GTP-binding proteins; associates with translating ribosomes; interacts with Tma46p, Ygr250cp, Gir2p and Yap1p via two-hybrid
589	YAL037C-A_01	159.956253837162	0.225721282115785	0.442526199216864	0.510074392239922	0.609999344788804	0.897468382522598	YAL037C-A		Putative protein of unknown function
590	YAL037C-A_02	75.1866375997162	0.117334710017924	0.687690457313029	0.170621402071476	0.864521468272418	0.972868661030138	YAL037C-A		Putative protein of unknown function
591	YAL037C-A_04	307.188178851053	0.444113302001338	0.311220983701151	1.42700307903338	0.153579007124569	0.581814863257425	YAL037C-A		Putative protein of unknown function
592	YAL037C-A_06	76.1394833865165	0.0501902596788147	0.549373240306217	0.0913591270860572	0.927207237743287	0.987309533174438	YAL037C-A		Putative protein of unknown function
593	YAL037C-A_09	241.524046891999	-0.0311470668259311	0.340958786474058	-0.0913514127265376	0.927213367280303	0.987309533174438	YAL037C-A		Putative protein of unknown function
594	YAL037C-B_03	50.6081780816024	-0.349067175503292	0.776184143540296	-0.449722116083359	0.652910822390416	0.912627600868459	NA	NA	NA
595	YAL037C-B_04	252.413909353367	-0.907176422902084	0.38595971106444	-2.35044331544393	0.0187510634604893	0.20261507627792	NA	NA	NA
596	YAL037C-B_06	94.5652469127668	0.387503560544418	0.587168875281177	0.65995248872627	0.509284319116721	0.855073782225877	NA	NA	NA
597	YAL037C-B_08	75.4067913732035	-0.276015530095499	0.618414948184013	-0.446327390542585	0.655360773549598	0.913389744564913	NA	NA	NA
598	YAL037C-B_09	343.67868884635	-0.232526639844181	0.284755593567936	-0.816583221178078	0.414166646960281	0.813692988556708	NA	NA	NA
599	YAL037W_00	485.000446092584	0.253957785077776	0.271753520161984	0.934515162587036	0.350038218305632	0.775674299154466	YAL037W		Putative protein of unknown function; YAL037W has a paralog, YOR342C, that arose from the whole genome duplication
600	YAL037W_02	73.1882712775311	0.36289243665527	0.623790401062796	0.581753800694887	0.560732526879679	0.87761171173266	YAL037W		Putative protein of unknown function; YAL037W has a paralog, YOR342C, that arose from the whole genome duplication
601	YAL037W_03	67.6984588644816	0.791451134136779	0.702811248234522	1.12612189421402	0.260113927893664	0.708634216193392	YAL037W		Putative protein of unknown function; YAL037W has a paralog, YOR342C, that arose from the whole genome duplication
602	YAL037W_05	408.312061782051	0.0973892814107891	0.298746679236	0.325992850062292	0.744429764730443	0.940701457206478	YAL037W		Putative protein of unknown function; YAL037W has a paralog, YOR342C, that arose from the whole genome duplication
603	YAL037W_06	122.238648140483	0.861103088122425	0.484449698979735	1.77748709501922	0.0754881322438947	0.428352338391935	YAL037W		Putative protein of unknown function; YAL037W has a paralog, YOR342C, that arose from the whole genome duplication
604	YAL037W_07	59.2354141503327	0.147254291074	0.630773524387726	0.233450335787216	0.815411730419795	0.961140582040336	YAL037W		Putative protein of unknown function; YAL037W has a paralog, YOR342C, that arose from the whole genome duplication
605	YAL037W_08	327.647250425459	0.174337923265628	0.351201066445309	0.496404880059717	0.619608782710843	0.900761468416147	YAL037W		Putative protein of unknown function; YAL037W has a paralog, YOR342C, that arose from the whole genome duplication
606	YAL038W_00	388.720532664616	1.9557556181689	0.33934206588446	5.7633751155237	8.24482662040721e-09	7.96928150097846e-07	YAL038W	CDC19	Pyruvate kinase; functions as a homotetramer in glycolysis to convert phosphoenolpyruvate to pyruvate, the input for aerobic (TCA cycle) or anaerobic (glucose fermentation) respiration; regulated via allosteric activation by fructose bisphosphate; CDC19 has a paralog, PYK2, that arose from the whole genome duplication
607	YAL038W_01	281.167576836971	2.53285586846465	0.438652538540693	5.77417351074942	7.73317175766751e-09	7.57359837219183e-07	YAL038W	CDC19	Pyruvate kinase; functions as a homotetramer in glycolysis to convert phosphoenolpyruvate to pyruvate, the input for aerobic (TCA cycle) or anaerobic (glucose fermentation) respiration; regulated via allosteric activation by fructose bisphosphate; CDC19 has a paralog, PYK2, that arose from the whole genome duplication
608	YAL038W_02	101.515855053054	0.104315241963076	0.546124080013786	0.191010149122966	0.848517641705692	0.969659610925905	YAL038W	CDC19	Pyruvate kinase; functions as a homotetramer in glycolysis to convert phosphoenolpyruvate to pyruvate, the input for aerobic (TCA cycle) or anaerobic (glucose fermentation) respiration; regulated via allosteric activation by fructose bisphosphate; CDC19 has a paralog, PYK2, that arose from the whole genome duplication
609	YAL038W_06	251.961303680036	0.515880804628795	0.345688659092798	1.49232782464614	0.135613225827472	0.55278590840487	YAL038W	CDC19	Pyruvate kinase; functions as a homotetramer in glycolysis to convert phosphoenolpyruvate to pyruvate, the input for aerobic (TCA cycle) or anaerobic (glucose fermentation) respiration; regulated via allosteric activation by fructose bisphosphate; CDC19 has a paralog, PYK2, that arose from the whole genome duplication
610	YAL038W_07	161.562545889465	1.13458459683627	0.525884715114035	2.15747779737284	0.0309684552609177	0.270836809298174	YAL038W	CDC19	Pyruvate kinase; functions as a homotetramer in glycolysis to convert phosphoenolpyruvate to pyruvate, the input for aerobic (TCA cycle) or anaerobic (glucose fermentation) respiration; regulated via allosteric activation by fructose bisphosphate; CDC19 has a paralog, PYK2, that arose from the whole genome duplication
611	YAL038W_09	393.289037399805	0.615080592818289	0.306328177010694	2.00791386159954	0.0446524459212155	0.33246853338765	YAL038W	CDC19	Pyruvate kinase; functions as a homotetramer in glycolysis to convert phosphoenolpyruvate to pyruvate, the input for aerobic (TCA cycle) or anaerobic (glucose fermentation) respiration; regulated via allosteric activation by fructose bisphosphate; CDC19 has a paralog, PYK2, that arose from the whole genome duplication
612	YAL039C_00	121.671269700175	-1.86652691621247	0.420297464708723	-4.44096639389918	8.95557813667457e-06	0.000430565587817782	YAL039C	CYC3	Cytochrome c heme lyase (holocytochrome c synthase); attaches heme to apo-cytochrome c (Cyc1p or Cyc7p) in mitochondrial intermembrane space; human homolog HCCS implicated in microphthalmia with linear skin defects (MLS), and can complement yeast null mutant
613	YAL039C_01	77.6017447267305	0.109523232599391	0.656425978220733	0.166847803458751	0.867489804114339	0.973637901658769	YAL039C	CYC3	Cytochrome c heme lyase (holocytochrome c synthase); attaches heme to apo-cytochrome c (Cyc1p or Cyc7p) in mitochondrial intermembrane space; human homolog HCCS implicated in microphthalmia with linear skin defects (MLS), and can complement yeast null mutant
614	YAL039C_02	43.3572927616854	-0.601707609293051	0.798554688457524	-0.753495806849874	0.451152030101737	0.829813482641563	YAL039C	CYC3	Cytochrome c heme lyase (holocytochrome c synthase); attaches heme to apo-cytochrome c (Cyc1p or Cyc7p) in mitochondrial intermembrane space; human homolog HCCS implicated in microphthalmia with linear skin defects (MLS), and can complement yeast null mutant
615	YAL039C_03	63.9282128315221	-0.49552074250641	0.593715401909929	-0.834609883645201	0.403937395433741	0.807394977536693	YAL039C	CYC3	Cytochrome c heme lyase (holocytochrome c synthase); attaches heme to apo-cytochrome c (Cyc1p or Cyc7p) in mitochondrial intermembrane space; human homolog HCCS implicated in microphthalmia with linear skin defects (MLS), and can complement yeast null mutant
616	YAL039C_05	169.83726111666	0.224346794999662	0.458505858862476	0.489299734481589	0.624629509024898	0.903037923022854	YAL039C	CYC3	Cytochrome c heme lyase (holocytochrome c synthase); attaches heme to apo-cytochrome c (Cyc1p or Cyc7p) in mitochondrial intermembrane space; human homolog HCCS implicated in microphthalmia with linear skin defects (MLS), and can complement yeast null mutant
617	YAL039C_06	83.5997415589167	-0.826557200595655	0.530415107910469	-1.55832137559546	0.119157084283062	0.524567321724664	YAL039C	CYC3	Cytochrome c heme lyase (holocytochrome c synthase); attaches heme to apo-cytochrome c (Cyc1p or Cyc7p) in mitochondrial intermembrane space; human homolog HCCS implicated in microphthalmia with linear skin defects (MLS), and can complement yeast null mutant
618	YAL039C_08	107.335222767733	-1.01702593985243	0.426932622798195	-2.38216965756015	0.0172109660749818	0.192260097795964	YAL039C	CYC3	Cytochrome c heme lyase (holocytochrome c synthase); attaches heme to apo-cytochrome c (Cyc1p or Cyc7p) in mitochondrial intermembrane space; human homolog HCCS implicated in microphthalmia with linear skin defects (MLS), and can complement yeast null mutant
619	YAL040C_00	79.3850721960013	0.0312207993882247	0.546681438754829	0.0571096751690271	0.9544578293335	0.991209563252222	YAL040C	CLN3	G1 cyclin involved in cell cycle progression; activates Cdc28p kinase to promote G1 to S phase transition; plays a role in regulating transcription of other G1 cyclins, CLN1 and CLN2; regulated by phosphorylation and proteolysis; acetyl-CoA induces CLN3 transcription in response to nutrient repletion to promote cell-cycle entry; cell cycle arrest phenotype of the cln1 cln2 cln3 triple null mutant…
620	YAL040C_01	49.730215571038	0.822473262326755	0.742180447600181	1.10818503099374	0.267781914171489	0.715760755424441	YAL040C	CLN3	G1 cyclin involved in cell cycle progression; activates Cdc28p kinase to promote G1 to S phase transition; plays a role in regulating transcription of other G1 cyclins, CLN1 and CLN2; regulated by phosphorylation and proteolysis; acetyl-CoA induces CLN3 transcription in response to nutrient repletion to promote cell-cycle entry; cell cycle arrest phenotype of the cln1 cln2 cln3 triple null mutant…
621	YAL040C_02	124.439242078945	0.975486011860432	0.534178934975299	1.82614092018724	0.067829037777369	0.408496986907142	YAL040C	CLN3	G1 cyclin involved in cell cycle progression; activates Cdc28p kinase to promote G1 to S phase transition; plays a role in regulating transcription of other G1 cyclins, CLN1 and CLN2; regulated by phosphorylation and proteolysis; acetyl-CoA induces CLN3 transcription in response to nutrient repletion to promote cell-cycle entry; cell cycle arrest phenotype of the cln1 cln2 cln3 triple null mutant…
622	YAL040C_03	233.005180746716	0.382456601233613	0.345569177990936	1.1067439621124	0.26840464243987	0.716045748674099	YAL040C	CLN3	G1 cyclin involved in cell cycle progression; activates Cdc28p kinase to promote G1 to S phase transition; plays a role in regulating transcription of other G1 cyclins, CLN1 and CLN2; regulated by phosphorylation and proteolysis; acetyl-CoA induces CLN3 transcription in response to nutrient repletion to promote cell-cycle entry; cell cycle arrest phenotype of the cln1 cln2 cln3 triple null mutant…
623	YAL040C_05	159.310544685907	-0.240381515192191	0.485109564659325	-0.495520048880096	0.620233073400683	0.900982026465392	YAL040C	CLN3	G1 cyclin involved in cell cycle progression; activates Cdc28p kinase to promote G1 to S phase transition; plays a role in regulating transcription of other G1 cyclins, CLN1 and CLN2; regulated by phosphorylation and proteolysis; acetyl-CoA induces CLN3 transcription in response to nutrient repletion to promote cell-cycle entry; cell cycle arrest phenotype of the cln1 cln2 cln3 triple null mutant…
624	YAL040C_07	135.386192007788	1.03331181815984	0.489216370116579	2.11217751751358	0.0346712261287278	0.287464454935163	YAL040C	CLN3	G1 cyclin involved in cell cycle progression; activates Cdc28p kinase to promote G1 to S phase transition; plays a role in regulating transcription of other G1 cyclins, CLN1 and CLN2; regulated by phosphorylation and proteolysis; acetyl-CoA induces CLN3 transcription in response to nutrient repletion to promote cell-cycle entry; cell cycle arrest phenotype of the cln1 cln2 cln3 triple null mutant…
625	YAL040C_08	144.078703631354	0.503501434334665	0.504361996258871	0.998293761364677	0.318136931897495	0.755556749982012	YAL040C	CLN3	G1 cyclin involved in cell cycle progression; activates Cdc28p kinase to promote G1 to S phase transition; plays a role in regulating transcription of other G1 cyclins, CLN1 and CLN2; regulated by phosphorylation and proteolysis; acetyl-CoA induces CLN3 transcription in response to nutrient repletion to promote cell-cycle entry; cell cycle arrest phenotype of the cln1 cln2 cln3 triple null mutant…
626	YAL040C_09	190.608241131782	0.63558820942311	0.477723359192922	1.33045244113013	0.183369246101853	0.623942887025653	YAL040C	CLN3	G1 cyclin involved in cell cycle progression; activates Cdc28p kinase to promote G1 to S phase transition; plays a role in regulating transcription of other G1 cyclins, CLN1 and CLN2; regulated by phosphorylation and proteolysis; acetyl-CoA induces CLN3 transcription in response to nutrient repletion to promote cell-cycle entry; cell cycle arrest phenotype of the cln1 cln2 cln3 triple null mutant…
627	YAL041W_00	294.648432481107	-0.0359967345617943	0.395633980942048	-0.0909849413745555	0.927504556465048	0.987309533174438	YAL041W	CDC24	Guanine nucleotide exchange factor (GEF) for Cdc42p; required for polarity establishment and maintenance, and mutants have morphological defects in bud formation and shmooing; relocalizes from nucleus to cytoplasm upon DNA replication stress; thermosensitivity of the cdc24-4 mutant in the presence of sorbitol is functionally complemented by human CDC42
628	YAL041W_01	281.175965703312	0.0690387488312079	0.347615636303492	0.198606568925836	0.842570514719007	0.96782729710223	YAL041W	CDC24	Guanine nucleotide exchange factor (GEF) for Cdc42p; required for polarity establishment and maintenance, and mutants have morphological defects in bud formation and shmooing; relocalizes from nucleus to cytoplasm upon DNA replication stress; thermosensitivity of the cdc24-4 mutant in the presence of sorbitol is functionally complemented by human CDC42
629	YAL041W_04	218.906402055875	-0.0445386422387673	0.360119061073085	-0.123677547381276	0.901570589744841	0.981962505611765	YAL041W	CDC24	Guanine nucleotide exchange factor (GEF) for Cdc42p; required for polarity establishment and maintenance, and mutants have morphological defects in bud formation and shmooing; relocalizes from nucleus to cytoplasm upon DNA replication stress; thermosensitivity of the cdc24-4 mutant in the presence of sorbitol is functionally complemented by human CDC42
630	YAL041W_05	181.023084563062	-1.12768163063052	0.383610626117862	-2.93965170371491	0.00328581375162307	0.0601884339856932	YAL041W	CDC24	Guanine nucleotide exchange factor (GEF) for Cdc42p; required for polarity establishment and maintenance, and mutants have morphological defects in bud formation and shmooing; relocalizes from nucleus to cytoplasm upon DNA replication stress; thermosensitivity of the cdc24-4 mutant in the presence of sorbitol is functionally complemented by human CDC42
631	YAL041W_06	51.7675536630053	0.0580566941177494	0.681003014061324	0.0852517432654438	0.932061255094493	0.987758987066306	YAL041W	CDC24	Guanine nucleotide exchange factor (GEF) for Cdc42p; required for polarity establishment and maintenance, and mutants have morphological defects in bud formation and shmooing; relocalizes from nucleus to cytoplasm upon DNA replication stress; thermosensitivity of the cdc24-4 mutant in the presence of sorbitol is functionally complemented by human CDC42
632	YAL041W_07	228.822296577831	-1.14586472989445	0.351886947555015	-3.2563433735072	0.00112857176954683	0.0261973854910305	YAL041W	CDC24	Guanine nucleotide exchange factor (GEF) for Cdc42p; required for polarity establishment and maintenance, and mutants have morphological defects in bud formation and shmooing; relocalizes from nucleus to cytoplasm upon DNA replication stress; thermosensitivity of the cdc24-4 mutant in the presence of sorbitol is functionally complemented by human CDC42
633	YAL041W_08	82.5719955244675	-0.132671451424861	0.527267116880592	-0.251620947290947	0.801334065865496	0.957578527126254	YAL041W	CDC24	Guanine nucleotide exchange factor (GEF) for Cdc42p; required for polarity establishment and maintenance, and mutants have morphological defects in bud formation and shmooing; relocalizes from nucleus to cytoplasm upon DNA replication stress; thermosensitivity of the cdc24-4 mutant in the presence of sorbitol is functionally complemented by human CDC42
634	YAL041W_09	169.282330489304	-1.32667385028598	0.379685036748438	-3.49414309725609	0.000475586029352498	0.0129457314754628	YAL041W	CDC24	Guanine nucleotide exchange factor (GEF) for Cdc42p; required for polarity establishment and maintenance, and mutants have morphological defects in bud formation and shmooing; relocalizes from nucleus to cytoplasm upon DNA replication stress; thermosensitivity of the cdc24-4 mutant in the presence of sorbitol is functionally complemented by human CDC42
635	YAL042C-A_03	139.888003452701	0.691622971083663	0.485016681357349	1.42597769863938	0.153874779517811	0.582410270640317	NA	NA	NA
636	YAL042C-A_04	120.303899886025	1.06110037948475	0.488502423942432	2.17214967107266	0.0298443754369422	0.264587527544872	NA	NA	NA
637	YAL042C-A_06	294.82701460581	-0.0960244351622652	0.322978447411855	-0.297309111278924	0.766230526183757	0.947701649926656	NA	NA	NA
638	YAL042C-A_09	75.4562946852993	0.192501606223912	0.598022047908419	0.321897172348722	0.747530595414053	0.941795912463336	NA	NA	NA
639	YAL042W_00	105.513668769215	-0.132796987707605	0.5069460206637	-0.261954887294994	0.793356222674593	0.95512349149312	NA	NA	NA
640	YAL042W_01	773.888158980848	-0.515295092284633	0.224755699068218	-2.2926897712535	0.0218658718512171	0.221167916921327	YAL042W	ERV46	Protein localized to COPII-coated vesicles; forms a complex with Erv41p; involved in the membrane fusion stage of transport
641	YAL042W_02	173.78162935134	0.0778598991096094	0.435842560294674	0.178642258013922	0.858218611083364	0.971716814971438	YAL042W	ERV46	Protein localized to COPII-coated vesicles; forms a complex with Erv41p; involved in the membrane fusion stage of transport
642	YAL042W_03	76.227755803112	-0.40263488889136	0.574632188683361	-0.70068279644046	0.483500994617937	0.844898252354543	YAL042W	ERV46	Protein localized to COPII-coated vesicles; forms a complex with Erv41p; involved in the membrane fusion stage of transport
643	YAL042W_04	261.826757890772	-0.725409004547099	0.335692022861172	-2.16093608172244	0.030700277228304	0.269302973037246	YAL042W	ERV46	Protein localized to COPII-coated vesicles; forms a complex with Erv41p; involved in the membrane fusion stage of transport
644	YAL042W_05	164.593784104101	-1.63649506643595	0.393409617771529	-4.15977391632133	3.18562768263387e-05	0.00130311532387962	NA	NA	NA
645	YAL042W_06	191.447045682598	-1.32572630764697	0.356189403785028	-3.72197009107855	0.000197674441769532	0.00614433907162726	NA	NA	NA
646	YAL042W_08	337.845913703037	-0.0150931561509951	0.290293084734461	-0.0519928201693168	0.958534414352622	0.991499328616313	YAL042W	ERV46	Protein localized to COPII-coated vesicles; forms a complex with Erv41p; involved in the membrane fusion stage of transport
647	YAL042W_09	134.082145381703	-0.114810187303922	0.449238063148535	-0.255566472928099	0.798285609532061	0.95677088476056	YAL042W	ERV46	Protein localized to COPII-coated vesicles; forms a complex with Erv41p; involved in the membrane fusion stage of transport
648	YAL043C_02	305.487043183264	-0.245374328766941	0.384578841988178	-0.638033874922543	0.523451629245931	0.861150154320559	YAL043C	PTA1	Subunit of holo-CPF; holo-CPF is a multiprotein complex and functional homolog of mammalian CPSF, required for the cleavage and polyadenylation of mRNA and snoRNA 3' ends; involved in pre-tRNA processing; binds to the phosphorylated CTD of RNAPII
649	YAL044C_01	54.133642209715	0.491486786422541	0.709161372759457	0.693053521104921	0.488275964419432	0.846934387525199	YAL044C	GCV3	H subunit of the mitochondrial glycine decarboxylase complex; glycine decarboxylase is required for the catabolism of glycine to 5,10-methylene-THF; also required for all protein lipoylation; expression is regulated by levels of 5,10-methylene-THF
650	YAL044C_02	400.855118004869	0.0553219913257994	0.402178740541857	0.137555732685581	0.890591543047602	0.979730593839258	YAL044C	GCV3	H subunit of the mitochondrial glycine decarboxylase complex; glycine decarboxylase is required for the catabolism of glycine to 5,10-methylene-THF; also required for all protein lipoylation; expression is regulated by levels of 5,10-methylene-THF
651	YAL044C_04	177.208968352629	0.207212816436478	0.428002658177829	0.484139087637124	0.628287162581615	0.904131768315365	YAL044C	GCV3	H subunit of the mitochondrial glycine decarboxylase complex; glycine decarboxylase is required for the catabolism of glycine to 5,10-methylene-THF; also required for all protein lipoylation; expression is regulated by levels of 5,10-methylene-THF
652	YAL044C_05	167.308666940452	-1.16509928488044	0.372300111307019	-3.12946262838915	0.00175126347533164	0.0367527062680144	YAL044C	GCV3	H subunit of the mitochondrial glycine decarboxylase complex; glycine decarboxylase is required for the catabolism of glycine to 5,10-methylene-THF; also required for all protein lipoylation; expression is regulated by levels of 5,10-methylene-THF
653	YAL044C_06	161.361199972713	0.260043886572315	0.416559251180729	0.624266261846846	0.532452736937416	0.865446097709131	YAL044C	GCV3	H subunit of the mitochondrial glycine decarboxylase complex; glycine decarboxylase is required for the catabolism of glycine to 5,10-methylene-THF; also required for all protein lipoylation; expression is regulated by levels of 5,10-methylene-THF
654	YAL044C_07	101.249770059502	0.0975824304505254	0.520854008854628	0.187350829198976	0.851385572515839	0.970323040312244	YAL044C	GCV3	H subunit of the mitochondrial glycine decarboxylase complex; glycine decarboxylase is required for the catabolism of glycine to 5,10-methylene-THF; also required for all protein lipoylation; expression is regulated by levels of 5,10-methylene-THF
655	YAL044C_08	268.471947566616	-0.0130709755026591	0.357736212305623	-0.0365380273314131	0.970853357515578	0.993888240398045	YAL044C	GCV3	H subunit of the mitochondrial glycine decarboxylase complex; glycine decarboxylase is required for the catabolism of glycine to 5,10-methylene-THF; also required for all protein lipoylation; expression is regulated by levels of 5,10-methylene-THF
656	YAL044W-A_00	109.25329271219	1.17750592056137	0.508097803161425	2.3174788657515	0.0204776606078648	0.213544505831875	YAL044W-A	BOL1	Mitochondrial matrix protein involved in Fe-S cluster biogenesis; facilitates [4Fe-2S] cluster inception into mitochondrial proteins such as lipoate synthase and succinate dehydrogenase; interacts and may function with Grx5p at an early step in Fe-S cluster biosynthesis; forms dimeric complexes with Grx5p and Nfu1p that alter the stability of shared Fe/S clusters; sequence similarity to human BOL…
657	YAL044W-A_01	256.421248994461	0.543983672811287	0.38685027237532	1.40618660928205	0.159668719403353	0.591830104147951	NA	NA	NA
658	YAL044W-A_04	87.3251780271334	0.294627978090321	0.629177521778981	0.468274799864543	0.639588087158526	0.909081591080833	YAL044W-A	BOL1	Mitochondrial matrix protein involved in Fe-S cluster biogenesis; facilitates [4Fe-2S] cluster inception into mitochondrial proteins such as lipoate synthase and succinate dehydrogenase; interacts and may function with Grx5p at an early step in Fe-S cluster biosynthesis; forms dimeric complexes with Grx5p and Nfu1p that alter the stability of shared Fe/S clusters; sequence similarity to human BOL…
659	YAL044W-A_09	445.344242058785	-0.00435789394264097	0.268766367843343	-0.0162144318041351	0.987063322062693	0.997561104618678	YAL044W-A	BOL1	Mitochondrial matrix protein involved in Fe-S cluster biogenesis; facilitates [4Fe-2S] cluster inception into mitochondrial proteins such as lipoate synthase and succinate dehydrogenase; interacts and may function with Grx5p at an early step in Fe-S cluster biosynthesis; forms dimeric complexes with Grx5p and Nfu1p that alter the stability of shared Fe/S clusters; sequence similarity to human BOL…
660	YAL045C_00	195.03532120384	0.837637311022712	0.420531387448024	1.99185443946497	0.0463870311060295	0.338771274895477	NA	NA	NA
661	YAL045C_02	104.347221573099	1.02650831577196	0.565531120867989	1.81512259519238	0.0695050715504893	0.413114727133451	NA	NA	NA
662	YAL045C_03	314.342895920843	0.20799549855576	0.299158502707407	0.69526855052885	0.486887019432208	0.846022159263787	NA	NA	NA
663	YAL045C_04	138.368096081881	-0.00416383716669281	0.442960974862785	-0.00940000903687425	0.992499988368617	0.998285488051894	NA	NA	NA
664	YAL045C_05	62.620626509897	-1.50129940203504	0.670000381616022	-2.24074409989731	0.0250426557522855	0.240484934941196	NA	NA	NA
665	YAL045C_07	648.649549884375	0.495682344194634	0.253682263010193	1.95394955214002	0.0507071835678888	0.354239155097684	NA	NA	NA
666	YAL045C_08	160.070591596651	0.573721050287202	0.41653447129659	1.37736751654988	0.168398650572398	0.604667123587795	NA	NA	NA
667	YAL046C_00	230.867344450021	0.277994908134803	0.396702835610976	0.700763602323772	0.48345055626169	0.844853645119964	YAL046C	BOL3	Protein involved in Fe-S cluster transfer to mitochondrial clients; protects [4Fe-4S] clusters from damage due to oxidative stress by acting along with Nfu1p at a late step in the transfer of [4Fe-4S] clusters from the ISA complex to mitochondrial client proteins like lipoate synthase and succinate dehydrogenase; sequence similarity to human BOLA family member, BOLA3, mutations of which are assoc…
668	YAL046C_03	99.285023022901	-0.529713311885344	0.470899791954523	-1.12489604144166	0.260633089630981	0.708799486244851	YAL046C	BOL3	Protein involved in Fe-S cluster transfer to mitochondrial clients; protects [4Fe-4S] clusters from damage due to oxidative stress by acting along with Nfu1p at a late step in the transfer of [4Fe-4S] clusters from the ISA complex to mitochondrial client proteins like lipoate synthase and succinate dehydrogenase; sequence similarity to human BOLA family member, BOLA3, mutations of which are assoc…
669	YAL046C_04	104.033810783293	-0.336057662127464	0.55838742175952	-0.601836017488578	0.547283297514681	0.872692439438038	YAL046C	BOL3	Protein involved in Fe-S cluster transfer to mitochondrial clients; protects [4Fe-4S] clusters from damage due to oxidative stress by acting along with Nfu1p at a late step in the transfer of [4Fe-4S] clusters from the ISA complex to mitochondrial client proteins like lipoate synthase and succinate dehydrogenase; sequence similarity to human BOLA family member, BOLA3, mutations of which are assoc…
670	YAL046C_05	174.294576139243	-0.239464452139486	0.399926835271831	-0.598770652578793	0.54932583514089	0.874015338858838	YAL046C	BOL3	Protein involved in Fe-S cluster transfer to mitochondrial clients; protects [4Fe-4S] clusters from damage due to oxidative stress by acting along with Nfu1p at a late step in the transfer of [4Fe-4S] clusters from the ISA complex to mitochondrial client proteins like lipoate synthase and succinate dehydrogenase; sequence similarity to human BOLA family member, BOLA3, mutations of which are assoc…
671	YAL046C_06	187.021935478253	0.303092287759062	0.47991661331986	0.631551980795993	0.52767967268742	0.863878328401761	YAL046C	BOL3	Protein involved in Fe-S cluster transfer to mitochondrial clients; protects [4Fe-4S] clusters from damage due to oxidative stress by acting along with Nfu1p at a late step in the transfer of [4Fe-4S] clusters from the ISA complex to mitochondrial client proteins like lipoate synthase and succinate dehydrogenase; sequence similarity to human BOLA family member, BOLA3, mutations of which are assoc…
672	YAL046C_07	261.531938905445	0.0903916584066995	0.339092248906055	0.26656952112091	0.789800625302756	0.954015545922862	YAL046C	BOL3	Protein involved in Fe-S cluster transfer to mitochondrial clients; protects [4Fe-4S] clusters from damage due to oxidative stress by acting along with Nfu1p at a late step in the transfer of [4Fe-4S] clusters from the ISA complex to mitochondrial client proteins like lipoate synthase and succinate dehydrogenase; sequence similarity to human BOLA family member, BOLA3, mutations of which are assoc…
673	YAL047C_01	148.563407491878	-0.15156222188905	0.424680279250187	-0.35688547195233	0.721177546153199	0.933953430301247	YAL047C	SPC72	Gamma-tubulin small complex (gamma-TuSC) receptor; recruits the gamma-TuSC complex to the cytoplasmic side of the SPB, connecting nuclear microtubules to the SPB; involved in astral microtubule formation, stabilization, and with Stu2p, anchoring astral MTs at the cytoplasmic face of the SPB, and regulating plus-end MT dynamics; regulated by Cdc5 kinase
674	YAL047C_02	60.6397507452533	-0.904752552308022	0.603309818159873	-1.49964831513527	0.133705525324826	0.549302870994266	YAL047C	SPC72	Gamma-tubulin small complex (gamma-TuSC) receptor; recruits the gamma-TuSC complex to the cytoplasmic side of the SPB, connecting nuclear microtubules to the SPB; involved in astral microtubule formation, stabilization, and with Stu2p, anchoring astral MTs at the cytoplasmic face of the SPB, and regulating plus-end MT dynamics; regulated by Cdc5 kinase
675	YAL047C_03	288.728872740193	0.0863602074131736	0.311978252323077	0.276814831707375	0.781922291978834	0.951838333900686	YAL047C	SPC72	Gamma-tubulin small complex (gamma-TuSC) receptor; recruits the gamma-TuSC complex to the cytoplasmic side of the SPB, connecting nuclear microtubules to the SPB; involved in astral microtubule formation, stabilization, and with Stu2p, anchoring astral MTs at the cytoplasmic face of the SPB, and regulating plus-end MT dynamics; regulated by Cdc5 kinase
676	YAL047C_04	54.5921344374831	-2.74975880874074	0.786616123065688	-3.49568071148106	0.000472854142754589	0.0128998234080876	YAL047C	SPC72	Gamma-tubulin small complex (gamma-TuSC) receptor; recruits the gamma-TuSC complex to the cytoplasmic side of the SPB, connecting nuclear microtubules to the SPB; involved in astral microtubule formation, stabilization, and with Stu2p, anchoring astral MTs at the cytoplasmic face of the SPB, and regulating plus-end MT dynamics; regulated by Cdc5 kinase
677	YAL047C_05	45.3461949163254	-0.898553407116774	0.919830322672663	-0.97686865171604	0.328634183151357	0.762330813977269	YAL047C	SPC72	Gamma-tubulin small complex (gamma-TuSC) receptor; recruits the gamma-TuSC complex to the cytoplasmic side of the SPB, connecting nuclear microtubules to the SPB; involved in astral microtubule formation, stabilization, and with Stu2p, anchoring astral MTs at the cytoplasmic face of the SPB, and regulating plus-end MT dynamics; regulated by Cdc5 kinase
678	YAL047C_07	234.647416159072	0.651452777214355	0.375780412687066	1.73359961088993	0.0829891495666103	0.447921668788079	YAL047C	SPC72	Gamma-tubulin small complex (gamma-TuSC) receptor; recruits the gamma-TuSC complex to the cytoplasmic side of the SPB, connecting nuclear microtubules to the SPB; involved in astral microtubule formation, stabilization, and with Stu2p, anchoring astral MTs at the cytoplasmic face of the SPB, and regulating plus-end MT dynamics; regulated by Cdc5 kinase
679	YAL047C_08	369.638144266807	0.364640247149036	0.325564220915801	1.12002555478399	0.262702872369263	0.710703035304743	YAL047C	SPC72	Gamma-tubulin small complex (gamma-TuSC) receptor; recruits the gamma-TuSC complex to the cytoplasmic side of the SPB, connecting nuclear microtubules to the SPB; involved in astral microtubule formation, stabilization, and with Stu2p, anchoring astral MTs at the cytoplasmic face of the SPB, and regulating plus-end MT dynamics; regulated by Cdc5 kinase
680	YAL047C_09	334.131259415219	0.289042671778668	0.31924584116698	0.905392128906343	0.365257684162286	0.785143488564343	YAL047C	SPC72	Gamma-tubulin small complex (gamma-TuSC) receptor; recruits the gamma-TuSC complex to the cytoplasmic side of the SPB, connecting nuclear microtubules to the SPB; involved in astral microtubule formation, stabilization, and with Stu2p, anchoring astral MTs at the cytoplasmic face of the SPB, and regulating plus-end MT dynamics; regulated by Cdc5 kinase
681	YAL047W-A_00	454.997589059902	-0.0160882120880797	0.261794713671896	-0.061453540686245	0.950998013593718	0.990790461426895	NA	NA	NA
682	YAL047W-A_01	155.444792647657	-0.0280288706272227	0.385059864721412	-0.0727909429031287	0.941972478354167	0.988797483727008	NA	NA	NA
683	YAL047W-A_06	115.849080677717	-0.237065900939478	0.433812797881919	-0.546470510083951	0.584742553505274	0.886488772298835	NA	NA	NA
684	YAL047W-A_09	126.861144588481	-0.195413003395595	0.454663955812347	-0.429796558309644	0.667343636682448	0.917448805332153	NA	NA	NA
685	YAL048C_00	277.171578779115	0.32805210263761	0.32320900508349	1.01498441404152	0.31011325712308	0.750087138332884	YAL048C	GEM1	Outer mitochondrial membrane GTPase, subunit of the ERMES complex; potential regulatory subunit of the ERMES complex that links the ER to mitochondria and may promote inter-organellar calcium and phospholipid exchange as well as coordinating mitochondrial DNA replication and growth; cells lacking Gem1p contain collapsed, globular, or grape-like mitochondria; ortholog of metazoan Miro GTPases
686	YAL048C_01	236.878890041565	-0.0947360688750527	0.375448257737125	-0.252327895849188	0.800787627797758	0.957494075472361	YAL048C	GEM1	Outer mitochondrial membrane GTPase, subunit of the ERMES complex; potential regulatory subunit of the ERMES complex that links the ER to mitochondria and may promote inter-organellar calcium and phospholipid exchange as well as coordinating mitochondrial DNA replication and growth; cells lacking Gem1p contain collapsed, globular, or grape-like mitochondria; ortholog of metazoan Miro GTPases
687	YAL048C_02	111.505664811275	0.177131232011886	0.469969319440481	0.376899564896638	0.706248244786644	0.930404968577687	YAL048C	GEM1	Outer mitochondrial membrane GTPase, subunit of the ERMES complex; potential regulatory subunit of the ERMES complex that links the ER to mitochondria and may promote inter-organellar calcium and phospholipid exchange as well as coordinating mitochondrial DNA replication and growth; cells lacking Gem1p contain collapsed, globular, or grape-like mitochondria; ortholog of metazoan Miro GTPases
688	YAL048C_03	611.684956631502	0.251920742850588	0.255891610333005	0.98448222871688	0.324878465084879	0.760012041203656	YAL048C	GEM1	Outer mitochondrial membrane GTPase, subunit of the ERMES complex; potential regulatory subunit of the ERMES complex that links the ER to mitochondria and may promote inter-organellar calcium and phospholipid exchange as well as coordinating mitochondrial DNA replication and growth; cells lacking Gem1p contain collapsed, globular, or grape-like mitochondria; ortholog of metazoan Miro GTPases
689	YAL048C_04	228.922786262964	-1.0577735790881	0.374776095366466	-2.82241474887502	0.00476634923274592	0.0786670747196852	YAL048C	GEM1	Outer mitochondrial membrane GTPase, subunit of the ERMES complex; potential regulatory subunit of the ERMES complex that links the ER to mitochondria and may promote inter-organellar calcium and phospholipid exchange as well as coordinating mitochondrial DNA replication and growth; cells lacking Gem1p contain collapsed, globular, or grape-like mitochondria; ortholog of metazoan Miro GTPases
690	YAL048C_05	87.3791291032217	-0.90327745242322	0.481012680618003	-1.8778661952585	0.0603994719108234	0.385581729632468	YAL048C	GEM1	Outer mitochondrial membrane GTPase, subunit of the ERMES complex; potential regulatory subunit of the ERMES complex that links the ER to mitochondria and may promote inter-organellar calcium and phospholipid exchange as well as coordinating mitochondrial DNA replication and growth; cells lacking Gem1p contain collapsed, globular, or grape-like mitochondria; ortholog of metazoan Miro GTPases
691	YAL048C_06	118.164505593093	0.625370077074876	0.488395535971259	1.2804582167837	0.200384030676794	0.643718918401156	YAL048C	GEM1	Outer mitochondrial membrane GTPase, subunit of the ERMES complex; potential regulatory subunit of the ERMES complex that links the ER to mitochondria and may promote inter-organellar calcium and phospholipid exchange as well as coordinating mitochondrial DNA replication and growth; cells lacking Gem1p contain collapsed, globular, or grape-like mitochondria; ortholog of metazoan Miro GTPases
692	YAL048C_07	194.261237311488	0.678359323047105	0.42627997034328	1.59134693216017	0.111531520166564	0.50879813636059	YAL048C	GEM1	Outer mitochondrial membrane GTPase, subunit of the ERMES complex; potential regulatory subunit of the ERMES complex that links the ER to mitochondria and may promote inter-organellar calcium and phospholipid exchange as well as coordinating mitochondrial DNA replication and growth; cells lacking Gem1p contain collapsed, globular, or grape-like mitochondria; ortholog of metazoan Miro GTPases
693	YAL048C_08	427.203926035351	-0.143685326272736	0.307493499150903	-0.467279232469961	0.640300112688239	0.909081591080833	YAL048C	GEM1	Outer mitochondrial membrane GTPase, subunit of the ERMES complex; potential regulatory subunit of the ERMES complex that links the ER to mitochondria and may promote inter-organellar calcium and phospholipid exchange as well as coordinating mitochondrial DNA replication and growth; cells lacking Gem1p contain collapsed, globular, or grape-like mitochondria; ortholog of metazoan Miro GTPases
694	YAL048C_09	136.883166778857	-0.485153018443852	0.463905583325721	-1.04580120585273	0.295652824327482	0.738132222583119	YAL048C	GEM1	Outer mitochondrial membrane GTPase, subunit of the ERMES complex; potential regulatory subunit of the ERMES complex that links the ER to mitochondria and may promote inter-organellar calcium and phospholipid exchange as well as coordinating mitochondrial DNA replication and growth; cells lacking Gem1p contain collapsed, globular, or grape-like mitochondria; ortholog of metazoan Miro GTPases
695	YAL049C_01	181.470643512381	-0.540658210866415	0.352136960671696	-1.53536342744345	0.124694582013462	0.535870814301323	YAL049C	AIM2	Cytoplasmic protein involved in mitochondrial function or organization; null mutant displays reduced frequency of mitochondrial genome loss; potential Hsp82p interactor
696	YAL049C_02	208.101298041347	-0.0836894596825824	0.376284820858893	-0.222409874231855	0.823994825784326	0.962448382090034	YAL049C	AIM2	Cytoplasmic protein involved in mitochondrial function or organization; null mutant displays reduced frequency of mitochondrial genome loss; potential Hsp82p interactor
697	YAL049C_03	178.099148243753	0.259944190939376	0.38875347862435	0.668660745774466	0.503711913199549	0.852523791105192	YAL049C	AIM2	Cytoplasmic protein involved in mitochondrial function or organization; null mutant displays reduced frequency of mitochondrial genome loss; potential Hsp82p interactor
698	YAL049C_05	229.538648378682	-0.258375654490206	0.390668967971225	-0.661367233317691	0.508376833998456	0.854721394914521	YAL049C	AIM2	Cytoplasmic protein involved in mitochondrial function or organization; null mutant displays reduced frequency of mitochondrial genome loss; potential Hsp82p interactor
699	YAL049C_06	96.0251545579521	-0.0884872560764937	0.614115525548049	-0.144088941567673	0.88543023694778	0.978307751764312	YAL049C	AIM2	Cytoplasmic protein involved in mitochondrial function or organization; null mutant displays reduced frequency of mitochondrial genome loss; potential Hsp82p interactor
700	YAL049C_09	191.001032830715	-0.0409256835361346	0.441232133770416	-0.0927531800243482	0.926099647518385	0.987309533174438	YAL049C	AIM2	Cytoplasmic protein involved in mitochondrial function or organization; null mutant displays reduced frequency of mitochondrial genome loss; potential Hsp82p interactor
701	YAL051W_00	283.201221868561	-0.889974580037874	0.328252716123159	-2.71124818264705	0.00670304339434727	0.101137880124529	YAL051W	OAF1	Oleate-activated transcription factor; subunit of a heterodimeric complex with Pip2p, which binds to oleate-response elements (ORE) in the promoter of genes involved in beta-oxidation of fatty acids, peroxisome organization and biogenesis, activating transcription in the presence of oleate; regulates chromatin silencing at telomeres; involved in diauxic shift; OAF1 has a paralog, PIP2, that arose…
702	YAL051W_04	99.063174530947	-0.42594734342534	0.476106596981466	-0.89464700998865	0.370975813528777	0.788829673568945	YAL051W	OAF1	Oleate-activated transcription factor; subunit of a heterodimeric complex with Pip2p, which binds to oleate-response elements (ORE) in the promoter of genes involved in beta-oxidation of fatty acids, peroxisome organization and biogenesis, activating transcription in the presence of oleate; regulates chromatin silencing at telomeres; involved in diauxic shift; OAF1 has a paralog, PIP2, that arose…
703	YAL051W_06	123.029660113983	0.383434926400206	0.503263024447006	0.761897671344981	0.446121079939287	0.827217750030173	YAL051W	OAF1	Oleate-activated transcription factor; subunit of a heterodimeric complex with Pip2p, which binds to oleate-response elements (ORE) in the promoter of genes involved in beta-oxidation of fatty acids, peroxisome organization and biogenesis, activating transcription in the presence of oleate; regulates chromatin silencing at telomeres; involved in diauxic shift; OAF1 has a paralog, PIP2, that arose…
704	YAL051W_07	90.3744141875512	0.870151482927035	0.617718418823913	1.40865393747484	0.158937521520989	0.590887916102205	YAL051W	OAF1	Oleate-activated transcription factor; subunit of a heterodimeric complex with Pip2p, which binds to oleate-response elements (ORE) in the promoter of genes involved in beta-oxidation of fatty acids, peroxisome organization and biogenesis, activating transcription in the presence of oleate; regulates chromatin silencing at telomeres; involved in diauxic shift; OAF1 has a paralog, PIP2, that arose…
705	YAL051W_08	275.61249013246	0.194916944680654	0.315333618204844	0.618129287293543	0.536490117972178	0.867438162444533	YAL051W	OAF1	Oleate-activated transcription factor; subunit of a heterodimeric complex with Pip2p, which binds to oleate-response elements (ORE) in the promoter of genes involved in beta-oxidation of fatty acids, peroxisome organization and biogenesis, activating transcription in the presence of oleate; regulates chromatin silencing at telomeres; involved in diauxic shift; OAF1 has a paralog, PIP2, that arose…
706	YAL051W_09	303.23085782876	-0.291966806654263	0.317039287347385	-0.920916802132318	0.357093865611291	0.779688286931878	YAL051W	OAF1	Oleate-activated transcription factor; subunit of a heterodimeric complex with Pip2p, which binds to oleate-response elements (ORE) in the promoter of genes involved in beta-oxidation of fatty acids, peroxisome organization and biogenesis, activating transcription in the presence of oleate; regulates chromatin silencing at telomeres; involved in diauxic shift; OAF1 has a paralog, PIP2, that arose…
707	YAL053W_00	210.504327482211	-0.165080797311395	0.343164541637302	-0.481054355219114	0.630477867697169	0.905199107773454	YAL053W	FLC2	Putative calcium channel involved in calcium release under hypotonic stress; required for uptake of FAD into endoplasmic reticulum; involved in cell wall maintenance; FLC2 has a paralog, YOR365C, that arose from the whole genome duplication
708	YAL053W_01	142.770044032374	-1.2850831228741	0.39343250776421	-3.26633691297384	0.00108948542775124	0.0254947854205757	YAL053W	FLC2	Putative calcium channel involved in calcium release under hypotonic stress; required for uptake of FAD into endoplasmic reticulum; involved in cell wall maintenance; FLC2 has a paralog, YOR365C, that arose from the whole genome duplication
709	YAL053W_02	86.4021928764727	-0.952249170833424	0.481087335652603	-1.97936860994622	0.0477745199980099	0.344088079830025	YAL053W	FLC2	Putative calcium channel involved in calcium release under hypotonic stress; required for uptake of FAD into endoplasmic reticulum; involved in cell wall maintenance; FLC2 has a paralog, YOR365C, that arose from the whole genome duplication
710	YAL053W_03	419.90490701042	0.253954257410162	0.284707109845306	0.891984248472571	0.372401375253995	0.789594952985194	YAL053W	FLC2	Putative calcium channel involved in calcium release under hypotonic stress; required for uptake of FAD into endoplasmic reticulum; involved in cell wall maintenance; FLC2 has a paralog, YOR365C, that arose from the whole genome duplication
711	YAL053W_04	75.4807170433767	-0.0456169021854618	0.539498318520085	-0.0845542990951204	0.932615732929844	0.987758987066306	YAL053W	FLC2	Putative calcium channel involved in calcium release under hypotonic stress; required for uptake of FAD into endoplasmic reticulum; involved in cell wall maintenance; FLC2 has a paralog, YOR365C, that arose from the whole genome duplication
712	YAL053W_05	97.8473419151628	-0.507495971289349	0.484430932266766	-1.0476126471005	0.294817108160423	0.737540839579595	YAL053W	FLC2	Putative calcium channel involved in calcium release under hypotonic stress; required for uptake of FAD into endoplasmic reticulum; involved in cell wall maintenance; FLC2 has a paralog, YOR365C, that arose from the whole genome duplication
713	YAL053W_07	354.492579853661	0.120239121640907	0.320977256183332	0.374603244699151	0.707955559557986	0.930838727846932	YAL053W	FLC2	Putative calcium channel involved in calcium release under hypotonic stress; required for uptake of FAD into endoplasmic reticulum; involved in cell wall maintenance; FLC2 has a paralog, YOR365C, that arose from the whole genome duplication
714	YAL053W_09	211.497610689022	0.66428980005628	0.499240718302671	1.33060020087053	0.183320596380473	0.623942887025653	YAL053W	FLC2	Putative calcium channel involved in calcium release under hypotonic stress; required for uptake of FAD into endoplasmic reticulum; involved in cell wall maintenance; FLC2 has a paralog, YOR365C, that arose from the whole genome duplication
715	YAL054C_00	55.2890809542065	0.592847750469793	0.662492182720351	0.894875088239409	0.3708538650373	0.788647861571241	YAL054C	ACS1	Acetyl-coA synthetase isoform; along with Acs2p, acetyl-coA synthetase isoform is the nuclear source of acetyl-coA for histone acetylation; expressed during growth on nonfermentable carbon sources and under aerobic conditions
716	YAL054C_01	186.926987762335	-0.074422545662844	0.426172849362476	-0.174629955367112	0.861370409270644	0.972490848163007	YAL054C	ACS1	Acetyl-coA synthetase isoform; along with Acs2p, acetyl-coA synthetase isoform is the nuclear source of acetyl-coA for histone acetylation; expressed during growth on nonfermentable carbon sources and under aerobic conditions
717	YAL054C_02	212.768084422796	0.837003004276885	0.491222417000651	1.703918582111	0.0883962989430155	0.459969134070723	YAL054C	ACS1	Acetyl-coA synthetase isoform; along with Acs2p, acetyl-coA synthetase isoform is the nuclear source of acetyl-coA for histone acetylation; expressed during growth on nonfermentable carbon sources and under aerobic conditions
718	YAL054C_03	266.241034186243	0.549263582578208	0.399648150552313	1.37436788289681	0.169327501688221	0.605656359176502	YAL054C	ACS1	Acetyl-coA synthetase isoform; along with Acs2p, acetyl-coA synthetase isoform is the nuclear source of acetyl-coA for histone acetylation; expressed during growth on nonfermentable carbon sources and under aerobic conditions
719	YAL054C_05	46.1047435004596	-0.334689350241381	0.640989153369935	-0.522145107263963	0.601569302151749	0.893340910813019	YAL054C	ACS1	Acetyl-coA synthetase isoform; along with Acs2p, acetyl-coA synthetase isoform is the nuclear source of acetyl-coA for histone acetylation; expressed during growth on nonfermentable carbon sources and under aerobic conditions
720	YAL054C_06	108.732328087658	-1.28206620831523	0.467298434406829	-2.74357051921786	0.00607749930129638	0.0940901403248362	YAL054C	ACS1	Acetyl-coA synthetase isoform; along with Acs2p, acetyl-coA synthetase isoform is the nuclear source of acetyl-coA for histone acetylation; expressed during growth on nonfermentable carbon sources and under aerobic conditions
721	YAL054C_07	45.4243816091092	-1.59911250302554	0.645229273041642	-2.47836322658958	0.0131986703841141	0.160834357346907	YAL054C	ACS1	Acetyl-coA synthetase isoform; along with Acs2p, acetyl-coA synthetase isoform is the nuclear source of acetyl-coA for histone acetylation; expressed during growth on nonfermentable carbon sources and under aerobic conditions
722	YAL054C_09	162.431874044812	-0.119442260338856	0.41522663084562	-0.287655587252696	0.773610389864721	0.949447581255126	YAL054C	ACS1	Acetyl-coA synthetase isoform; along with Acs2p, acetyl-coA synthetase isoform is the nuclear source of acetyl-coA for histone acetylation; expressed during growth on nonfermentable carbon sources and under aerobic conditions
723	YAL055W_00	42.3432777480044	1.30639277907539	0.880145222116787	1.48429230341495	0.137731391277277	0.557065017489874	YAL055W	PEX22	Putative peroxisomal membrane protein; required for import of peroxisomal proteins; functionally complements a Pichia pastoris pex22 mutation
724	YAL055W_02	126.10108036247	-0.427068778829967	0.533238101243628	-0.800896968603612	0.423191295194425	0.817244864860118	YAL055W	PEX22	Putative peroxisomal membrane protein; required for import of peroxisomal proteins; functionally complements a Pichia pastoris pex22 mutation
725	YAL055W_03	468.106028270034	0.208532157503088	0.265486108356392	0.785472952969544	0.432176322252343	0.820585589097346	YAL055W	PEX22	Putative peroxisomal membrane protein; required for import of peroxisomal proteins; functionally complements a Pichia pastoris pex22 mutation
726	YAL055W_04	135.612318490861	0.357984946121692	0.453985176382611	0.788538843876233	0.430381586937092	0.819901853797183	YAL055W	PEX22	Putative peroxisomal membrane protein; required for import of peroxisomal proteins; functionally complements a Pichia pastoris pex22 mutation
727	YAL055W_07	147.63228014224	0.0609511639819524	0.408478510864489	0.149215105227831	0.881383901179903	0.976866082634685	YAL055W	PEX22	Putative peroxisomal membrane protein; required for import of peroxisomal proteins; functionally complements a Pichia pastoris pex22 mutation
728	YAL055W_09	84.6992518029117	-1.36029192582558	0.454692915625215	-2.99167169551156	0.00277454467600608	0.0528362365770294	YAL055W	PEX22	Putative peroxisomal membrane protein; required for import of peroxisomal proteins; functionally complements a Pichia pastoris pex22 mutation
729	YAL056C-A_02	359.159901568212	-0.0771710711535873	0.326899157170258	-0.236069960600708	0.813378383183214	0.960578930852796	NA	NA	NA
730	YAL056C-A_03	189.169430134457	-1.14659458752097	0.358315449601251	-3.19995855271366	0.00137447351691072	0.0307636091874454	NA	NA	NA
731	YAL056C-A_05	352.326217102749	0.521705394016899	0.295590030432673	1.76496275349086	0.0775700257572982	0.434131053868506	NA	NA	NA
732	YAL056C-A_06	155.228002701533	-0.0132662153443158	0.563430157696923	-0.0235454477597415	0.981215186450894	0.996613547139266	NA	NA	NA
733	YAL056C-A_08	101.44597725255	0.307753733461112	0.51566374293572	0.596810882434827	0.550633651489	0.874146993283985	NA	NA	NA
734	YAL056W_03	115.037190820358	-0.621013103742719	0.460615587977181	-1.3482242458835	0.177586268573491	0.616532741624543	YAL056W	GPB2	Multistep regulator of cAMP-PKA signaling; inhibits PKA downstream of Gpa2p and Cyr1p, thereby increasing cAMP dependency; inhibits Ras activity through direct interactions with Ira1p/2p; regulated by G-alpha protein Gpa2p; GPB2 has a paralog, GPB1, that arose from the whole genome duplication
735	YAL056W_04	153.106538184729	-0.156255771901051	0.405408773658535	-0.385427701751372	0.69992056191219	0.929157381727116	YAL056W	GPB2	Multistep regulator of cAMP-PKA signaling; inhibits PKA downstream of Gpa2p and Cyr1p, thereby increasing cAMP dependency; inhibits Ras activity through direct interactions with Ira1p/2p; regulated by G-alpha protein Gpa2p; GPB2 has a paralog, GPB1, that arose from the whole genome duplication
736	YAL056W_05	160.877856732726	0.131493403352749	0.45507606901885	0.288948183182321	0.772621030706249	0.949383527294533	YAL056W	GPB2	Multistep regulator of cAMP-PKA signaling; inhibits PKA downstream of Gpa2p and Cyr1p, thereby increasing cAMP dependency; inhibits Ras activity through direct interactions with Ira1p/2p; regulated by G-alpha protein Gpa2p; GPB2 has a paralog, GPB1, that arose from the whole genome duplication
737	YAL056W_06	438.166748554248	0.455036113663152	0.288689247128423	1.57621427950425	0.114976428764029	0.5163412558305	YAL056W	GPB2	Multistep regulator of cAMP-PKA signaling; inhibits PKA downstream of Gpa2p and Cyr1p, thereby increasing cAMP dependency; inhibits Ras activity through direct interactions with Ira1p/2p; regulated by G-alpha protein Gpa2p; GPB2 has a paralog, GPB1, that arose from the whole genome duplication
738	YAL056W_07	160.956115616284	0.121275554850244	0.430706707451563	0.281573406571298	0.778270633930024	0.950661563253905	YAL056W	GPB2	Multistep regulator of cAMP-PKA signaling; inhibits PKA downstream of Gpa2p and Cyr1p, thereby increasing cAMP dependency; inhibits Ras activity through direct interactions with Ira1p/2p; regulated by G-alpha protein Gpa2p; GPB2 has a paralog, GPB1, that arose from the whole genome duplication
739	YAL058W_00	238.961858139217	-0.103709206041825	0.337785531271136	-0.307026786054312	0.758822983916043	0.945005118120071	YAL058W	CNE1	Calnexin; integral membrane ER chaperone involved in folding and quality control of glycoproteins; chaperone activity is inhibited by Mpd1p, with which Cne1p interacts; 24% identical to mammalian calnexin; Ca+ binding not yet shown in yeast
740	YAL058W_01	39.7912372206489	0.098807994334645	0.761645623132803	0.129729616154331	0.896780350262698	0.981646070619582	YAL058W	CNE1	Calnexin; integral membrane ER chaperone involved in folding and quality control of glycoproteins; chaperone activity is inhibited by Mpd1p, with which Cne1p interacts; 24% identical to mammalian calnexin; Ca+ binding not yet shown in yeast
741	YAL058W_03	296.782408315878	0.700011223990053	0.401350971397421	1.74413736075624	0.081135140717528	0.442686613050675	YAL058W	CNE1	Calnexin; integral membrane ER chaperone involved in folding and quality control of glycoproteins; chaperone activity is inhibited by Mpd1p, with which Cne1p interacts; 24% identical to mammalian calnexin; Ca+ binding not yet shown in yeast
742	YAL058W_04	181.29218686352	0.00168013712829258	0.361063273565687	0.00465330387026173	0.996287214084171	0.999142598949822	YAL058W	CNE1	Calnexin; integral membrane ER chaperone involved in folding and quality control of glycoproteins; chaperone activity is inhibited by Mpd1p, with which Cne1p interacts; 24% identical to mammalian calnexin; Ca+ binding not yet shown in yeast
743	YAL058W_06	45.1943679288402	-0.990641780959316	0.7673578423136	-1.2909775939378	0.196711447078818	0.639074837284585	YAL058W	CNE1	Calnexin; integral membrane ER chaperone involved in folding and quality control of glycoproteins; chaperone activity is inhibited by Mpd1p, with which Cne1p interacts; 24% identical to mammalian calnexin; Ca+ binding not yet shown in yeast
744	YAL058W_07	121.346450875753	-0.376249361171995	0.483422231096387	-0.778303803527348	0.43638993374751	0.822834440558927	YAL058W	CNE1	Calnexin; integral membrane ER chaperone involved in folding and quality control of glycoproteins; chaperone activity is inhibited by Mpd1p, with which Cne1p interacts; 24% identical to mammalian calnexin; Ca+ binding not yet shown in yeast
745	YAL059C-A_01	179.501032547745	0.0490297181475057	0.397161048188839	0.123450470208734	0.901750393236217	0.981962505611765	NA	NA	NA
746	YAL059C-A_02	80.0577732067896	-0.192716830978324	0.529799701430353	-0.363754132850635	0.716041616220809	0.933220494278786	NA	NA	NA
747	YAL059C-A_03	213.853216982117	0.609970618442201	0.389796164803745	1.56484509987242	0.117619234009279	0.521156677800539	NA	NA	NA
748	YAL059C-A_05	284.368591873335	0.310369003416734	0.359835717216735	0.86252972833654	0.388396081199658	0.800346876813996	NA	NA	NA
749	YAL059C-A_06	171.858689640813	0.314873436683564	0.421521076625316	0.7469933394658	0.455067581335103	0.831378052296282	NA	NA	NA
750	YAL059C-A_07	66.7445209350949	0.289248859239283	0.67572739994799	0.428055543199145	0.668610682554256	0.918093464231973	NA	NA	NA
751	YAL059C-A_08	244.624047321502	-0.159446371437062	0.326528258521308	-0.488308032386292	0.625331672854965	0.903406820755564	NA	NA	NA
752	YAL059C-A_09	136.262367760798	-0.680818247812732	0.410819736112674	-1.65721894048928	0.0974752185732998	0.479157162605704	NA	NA	NA
753	YAL059W_00	126.482111328958	-0.17194136062654	0.450679092130901	-0.381516168885419	0.702820275807998	0.929736675835472	YAL059W	ECM1	Pre-ribosomal factor involved in 60S ribosomal protein subunit export; associates with the pre-60S particle; shuttles between the nucleus and cytoplasm
754	YAL059W_02	85.9766965919034	0.148972788877685	0.507089944712611	0.293779812498774	0.768926162036786	0.947970111849001	YAL059W	ECM1	Pre-ribosomal factor involved in 60S ribosomal protein subunit export; associates with the pre-60S particle; shuttles between the nucleus and cytoplasm
755	YAL059W_05	267.973110235336	0.225780565305465	0.350122304300398	0.644861988317514	0.519016626691718	0.859742869373021	YAL059W	ECM1	Pre-ribosomal factor involved in 60S ribosomal protein subunit export; associates with the pre-60S particle; shuttles between the nucleus and cytoplasm
756	YAL059W_06	45.1713620694958	-0.446093931115272	0.676327694617816	-0.65958252880263	0.509521769038746	0.855073782225877	YAL059W	ECM1	Pre-ribosomal factor involved in 60S ribosomal protein subunit export; associates with the pre-60S particle; shuttles between the nucleus and cytoplasm
757	YAL059W_07	89.375939451783	-1.63573828971208	0.485583515938726	-3.36860341428578	0.000755500491749766	0.0190521990494389	YAL059W	ECM1	Pre-ribosomal factor involved in 60S ribosomal protein subunit export; associates with the pre-60S particle; shuttles between the nucleus and cytoplasm
758	YAL059W_08	570.968847027812	0.156208355087687	0.254266804204092	0.61434820631286	0.538985253690442	0.868740599600321	YAL059W	ECM1	Pre-ribosomal factor involved in 60S ribosomal protein subunit export; associates with the pre-60S particle; shuttles between the nucleus and cytoplasm
759	YAL060W_01	246.538703883096	0.525358327970785	0.376892888466513	1.39391945045273	0.163341930001346	0.597905737511033	YAL060W	BDH1	NAD-dependent (R,R)-butanediol dehydrogenase; catalyzes oxidation of (R,R)-2,3-butanediol to (3R)-acetoin, oxidation of meso-butanediol to (3S)-acetoin, and reduction of acetoin; enhances use of 2,3-butanediol as an aerobic carbon source
760	YAL060W_06	401.355088644806	0.0302953501026402	0.331748811145536	0.0913201467038561	0.927238210118398	0.987309533174438	YAL060W	BDH1	NAD-dependent (R,R)-butanediol dehydrogenase; catalyzes oxidation of (R,R)-2,3-butanediol to (3R)-acetoin, oxidation of meso-butanediol to (3S)-acetoin, and reduction of acetoin; enhances use of 2,3-butanediol as an aerobic carbon source
761	YAL060W_09	87.7503059859303	0.32023669118804	0.648141645335366	0.494084423509526	0.621246558017601	0.901232320146227	YAL060W	BDH1	NAD-dependent (R,R)-butanediol dehydrogenase; catalyzes oxidation of (R,R)-2,3-butanediol to (3R)-acetoin, oxidation of meso-butanediol to (3S)-acetoin, and reduction of acetoin; enhances use of 2,3-butanediol as an aerobic carbon source
762	YAL061W_01	156.358293239533	-0.158630522971232	0.44347042815758	-0.357702595030452	0.720565890882993	0.933922350614737	YAL061W	BDH2	Putative medium-chain alcohol dehydrogenase with similarity to BDH1; transcription induced by constitutively active PDR1 and PDR3
763	YAL061W_04	168.175159817563	-0.0648574801415464	0.45658760555964	-0.142048271463809	0.887041877119306	0.978669913898692	YAL061W	BDH2	Putative medium-chain alcohol dehydrogenase with similarity to BDH1; transcription induced by constitutively active PDR1 and PDR3
764	YAL061W_07	225.641888467053	-0.570566030308723	0.35408772275664	-1.61136914284053	0.107099288647308	0.500734486704136	YAL061W	BDH2	Putative medium-chain alcohol dehydrogenase with similarity to BDH1; transcription induced by constitutively active PDR1 and PDR3
765	YAL061W_09	432.500838555147	0.0847932306291828	0.326715622998882	0.259532219031573	0.795224626206765	0.955760166946758	YAL061W	BDH2	Putative medium-chain alcohol dehydrogenase with similarity to BDH1; transcription induced by constitutively active PDR1 and PDR3
766	YAL062W_00	150.646079601523	-0.615508772090329	0.484766524886065	-1.26970147584962	0.20419098690255	0.649076965063746	YAL062W	GDH3	NADP(+)-dependent glutamate dehydrogenase; synthesizes glutamate from ammonia and alpha-ketoglutarate; rate of alpha-ketoglutarate utilization differs from Gdh1p; expression regulated by nitrogen and carbon sources; GDH3 has a paralog, GDH1, that arose from the whole genome duplication
767	YAL062W_01	97.909213672934	0.409545468220258	0.524782409606265	0.780410053240031	0.435149552310778	0.822376252404398	YAL062W	GDH3	NADP(+)-dependent glutamate dehydrogenase; synthesizes glutamate from ammonia and alpha-ketoglutarate; rate of alpha-ketoglutarate utilization differs from Gdh1p; expression regulated by nitrogen and carbon sources; GDH3 has a paralog, GDH1, that arose from the whole genome duplication
768	YAL062W_03	150.743124839353	0.70235504437681	0.450110363079086	1.56040629585194	0.118663897975835	0.523155591647661	YAL062W	GDH3	NADP(+)-dependent glutamate dehydrogenase; synthesizes glutamate from ammonia and alpha-ketoglutarate; rate of alpha-ketoglutarate utilization differs from Gdh1p; expression regulated by nitrogen and carbon sources; GDH3 has a paralog, GDH1, that arose from the whole genome duplication
769	YAL062W_06	192.704475128271	0.0632482772427889	0.377458303734742	0.167563613297103	0.866926598769492	0.973601505533941	YAL062W	GDH3	NADP(+)-dependent glutamate dehydrogenase; synthesizes glutamate from ammonia and alpha-ketoglutarate; rate of alpha-ketoglutarate utilization differs from Gdh1p; expression regulated by nitrogen and carbon sources; GDH3 has a paralog, GDH1, that arose from the whole genome duplication
770	YAL062W_07	96.6087577514142	-0.371321848577612	0.49042072021871	-0.757149592725233	0.448960245553503	0.828745331971157	YAL062W	GDH3	NADP(+)-dependent glutamate dehydrogenase; synthesizes glutamate from ammonia and alpha-ketoglutarate; rate of alpha-ketoglutarate utilization differs from Gdh1p; expression regulated by nitrogen and carbon sources; GDH3 has a paralog, GDH1, that arose from the whole genome duplication
771	YAL062W_08	350.177858459111	0.143809092265209	0.30876496792988	0.465755857050039	0.641390265418286	0.909355178396384	YAL062W	GDH3	NADP(+)-dependent glutamate dehydrogenase; synthesizes glutamate from ammonia and alpha-ketoglutarate; rate of alpha-ketoglutarate utilization differs from Gdh1p; expression regulated by nitrogen and carbon sources; GDH3 has a paralog, GDH1, that arose from the whole genome duplication
772	YAL062W_09	90.3869348595427	-0.102483771602574	0.507781875379484	-0.201826367918281	0.840052467095941	0.966961614621202	YAL062W	GDH3	NADP(+)-dependent glutamate dehydrogenase; synthesizes glutamate from ammonia and alpha-ketoglutarate; rate of alpha-ketoglutarate utilization differs from Gdh1p; expression regulated by nitrogen and carbon sources; GDH3 has a paralog, GDH1, that arose from the whole genome duplication
773	YAL063C_01	103.929392279127	-0.275660095047772	0.486367677221546	-0.566773056594807	0.570868378329174	0.880828426379183	YAL063C	FLO9	Lectin-like protein with similarity to Flo1p; thought to be expressed and involved in flocculation
774	YAL063C_02	162.116917315524	0.892132296616386	0.473548678262634	1.88392944076935	0.0595745202989622	0.382689043594451	YAL063C	FLO9	Lectin-like protein with similarity to Flo1p; thought to be expressed and involved in flocculation
775	YAL063C_04	137.835136009915	0.494681455353376	0.456667300253388	1.08324255990936	0.278700773439007	0.724964755735796	YAL063C	FLO9	Lectin-like protein with similarity to Flo1p; thought to be expressed and involved in flocculation
776	YAL063C_05	257.756882749952	0.13740578515022	0.357641823347967	0.384199431330299	0.700830639766802	0.929308525133302	YAL063C	FLO9	Lectin-like protein with similarity to Flo1p; thought to be expressed and involved in flocculation
777	YAL063C_06	331.538393435573	-0.231925562415838	0.321540048148621	-0.721296036842784	0.470727394827564	0.838005374511167	YAL063C	FLO9	Lectin-like protein with similarity to Flo1p; thought to be expressed and involved in flocculation
778	YAL063C_07	259.966672433718	0.408818496115636	0.342535248598591	1.19350781500073	0.232670553342459	0.680541170773132	YAL063C	FLO9	Lectin-like protein with similarity to Flo1p; thought to be expressed and involved in flocculation
779	YAL063C_09	224.37993716392	0.215818813812017	0.387086975316572	0.557546049271003	0.577154405758172	0.882760747799774	YAL063C	FLO9	Lectin-like protein with similarity to Flo1p; thought to be expressed and involved in flocculation
780	YAL063C-A_00	271.548691276731	0.32236192858517	0.381086445091588	0.845902373955325	0.397607208071188	0.804383782873129	YAL063C-A		Putative protein of unknown function; identified by expression profiling and mass spectrometry
781	YAL063C-A_01	411.802192265051	0.0699130176907411	0.274955544228258	0.254270259895912	0.799286774065845	0.9568798750418	NA	NA	NA
782	YAL063C-A_06	61.8869212927319	0.659207801968994	0.661023223090211	0.997253619755249	0.318641420185337	0.75600292291602	YAL063C-A		Putative protein of unknown function; identified by expression profiling and mass spectrometry
783	YAL064C-A_00	83.4041369172094	-0.188220949509862	0.566683284120233	-0.332144876660817	0.739779865081569	0.939604439747476	YAL064C-A	TDA8	Putative protein of unknown function; null mutant is sensitive to expression of the top1-T722A allele; not an essential gene
784	YAL064C-A_01	79.4423560584523	0.631783525734262	0.510389485923165	1.23784588663994	0.215773210317231	0.662191495427217	YAL064C-A	TDA8	Putative protein of unknown function; null mutant is sensitive to expression of the top1-T722A allele; not an essential gene
785	YAL064C-A_02	135.655800754207	0.283956377864601	0.496421043907831	0.57200713255283	0.567317142540224	0.879429132873168	NA	NA	NA
786	YAL064C-A_05	410.468432184894	0.172019525609692	0.297683614921135	0.577860241502595	0.56335847976986	0.878762941954906	YAL064C-A	TDA8	Putative protein of unknown function; null mutant is sensitive to expression of the top1-T722A allele; not an essential gene
787	YAL064C-A_06	83.8070670502756	-0.515406612327491	0.648390615828638	-0.794901406259258	0.426670856181821	0.81794385036231	YAL064C-A	TDA8	Putative protein of unknown function; null mutant is sensitive to expression of the top1-T722A allele; not an essential gene
788	YAL064C-A_09	199.705205860634	-0.33439155984244	0.485800112545132	-0.688331581667499	0.491243998103189	0.848225235041379	YAL064C-A	TDA8	Putative protein of unknown function; null mutant is sensitive to expression of the top1-T722A allele; not an essential gene
789	YAL064W_00	76.7713787890877	-0.450489161439279	0.529914652741608	-0.850116446315633	0.395260348817835	0.803142547806594	YAL064W		Protein of unknown function; may interact with ribosomes, based on co-purification experiments
790	YAL064W_01	103.006979118518	0.112761778466617	0.46933494376924	0.240258646758805	0.810129751267593	0.959445206622443	YAL064W		Protein of unknown function; may interact with ribosomes, based on co-purification experiments
791	YAL064W_03	128.037562284667	0.574597537343157	0.45438212988501	1.26456895980608	0.206025885973436	0.650606705190678	YAL064W		Protein of unknown function; may interact with ribosomes, based on co-purification experiments
792	YAL064W_06	389.348548766467	-0.247597969094372	0.309919786984202	-0.798909845362643	0.424342689725142	0.817506317135902	YAL064W		Protein of unknown function; may interact with ribosomes, based on co-purification experiments
793	YAL064W_07	83.0957735095123	0.394346899914137	0.603857218221344	0.653046594484176	0.513726240281043	0.856943424287127	YAL064W		Protein of unknown function; may interact with ribosomes, based on co-purification experiments
794	YAL064W-B_01	212.435074576935	0.381697398372829	0.360832291113431	1.05782494464399	0.290135258204226	0.733761938702039	YAL064W-B		Fungal-specific protein of unknown function
795	YAL064W-B_02	198.699405868053	-0.0857261929178679	0.397315339421652	-0.215763612456177	0.82917201326918	0.96392820009009	YAL064W-B		Fungal-specific protein of unknown function
796	YAL064W-B_05	147.037407070477	-0.597529030144198	0.415205157855524	-1.43911755150237	0.150117219997153	0.576547306182655	YAL064W-B		Fungal-specific protein of unknown function
797	YAL064W-B_06	93.9936507852212	0.0597012522152052	0.638836017141186	0.0934531720399398	0.925543550120421	0.987309533174438	YAL064W-B		Fungal-specific protein of unknown function
798	YAL064W-B_08	240.054905447695	-0.302837836602705	0.411990741697181	-0.73505981070151	0.462303068996964	0.83432203021563	YAL064W-B		Fungal-specific protein of unknown function
799	YAL064W-B_09	68.0756493401301	-0.227980100911261	0.677021443977499	-0.336739852096676	0.7363130184523	0.938947034501343	YAL064W-B		Fungal-specific protein of unknown function
800	YAL065C_01	141.313876662795	-0.602995814013198	0.39505640432162	-1.52635372421983	0.126921795695822	0.539871457308134	YAL065C		Putative protein of unknown function; shows sequence similarity to FLO1 and other flocculins
801	YAL065C_02	225.232278202008	-0.147222763892279	0.36878694358706	-0.399208178197132	0.689739817740485	0.925452794489245	YAL065C		Putative protein of unknown function; shows sequence similarity to FLO1 and other flocculins
802	YAL065C_03	89.3944033338876	-0.0162114780808808	0.510492992704306	-0.0317565144136484	0.974666225600776	0.994927000656255	YAL065C		Putative protein of unknown function; shows sequence similarity to FLO1 and other flocculins
803	YAL065C_05	385.307488111863	-0.257007009770285	0.272151774261036	-0.944351770140493	0.344989918847035	0.773099789462462	YAL065C		Putative protein of unknown function; shows sequence similarity to FLO1 and other flocculins
804	YAL065C_07	298.129915131951	0.418358035391698	0.334456522206942	1.25085925259021	0.210985832478231	0.657355286849361	YAL065C		Putative protein of unknown function; shows sequence similarity to FLO1 and other flocculins
805	YAL065C_08	259.507362199646	0.268857703530497	0.362897232504302	0.740864573904705	0.458775557260813	0.832953907079382	YAL065C		Putative protein of unknown function; shows sequence similarity to FLO1 and other flocculins
806	YAL065C_09	140.556287992832	-0.0752979749452554	0.447357312765743	-0.168317299832952	0.866333664723139	0.973579997208749	YAL065C		Putative protein of unknown function; shows sequence similarity to FLO1 and other flocculins
807	YAL066W_00	276.302147610772	0.0106578915679766	0.340740348635494	0.0312786308127478	0.975047332209623	0.995072425593391	NA	NA	NA
808	YAL066W_01	189.827915072147	-0.484312115729022	0.398145678876205	-1.21641936965391	0.223825209017057	0.670754543894835	NA	NA	NA
809	YAL066W_02	168.362108133412	0.211978313738522	0.407857194029003	0.519736605953916	0.60324716937044	0.894612434807262	NA	NA	NA
810	YAL066W_04	171.260854933485	0.457162815516859	0.40951466962543	1.11635272048987	0.264271182932389	0.712446780669753	NA	NA	NA
811	YAL066W_05	111.850416272165	0.58081265583638	0.658917069627925	0.88146548724918	0.378065926138637	0.792860257259292	NA	NA	NA
812	YAL066W_06	92.921714488095	0.770875341787143	0.568482229040375	1.35602364050749	0.175091646395429	0.613583183411472	NA	NA	NA
813	YAL066W_07	208.155816625153	1.37879675640729	0.483682349122811	2.85062450368063	0.00436334640883993	0.074198936176047	NA	NA	NA
814	YAL066W_09	249.782441886929	0.634307143518847	0.342095077188048	1.85418378052301	0.0637128717319725	0.395773100484381	NA	NA	NA
815	YAL067C_00	101.567948629985	0.554537762013968	0.671993526651146	0.825212952240011	0.40925070127812	0.810369578182046	YAL067C	SEO1	Putative permease; member of the allantoate transporter subfamily of the major facilitator superfamily; mutation confers resistance to ethionine sulfoxide
816	YAL067C_01	314.903554343808	-0.152483758166495	0.315430895820961	-0.483414149300849	0.628801703622265	0.904473877048365	YAL067C	SEO1	Putative permease; member of the allantoate transporter subfamily of the major facilitator superfamily; mutation confers resistance to ethionine sulfoxide
817	YAL067C_02	402.820511950639	-0.274958102938707	0.275056143361036	-0.999643562142874	0.317483033657867	0.755121834958621	YAL067C	SEO1	Putative permease; member of the allantoate transporter subfamily of the major facilitator superfamily; mutation confers resistance to ethionine sulfoxide
818	YAL067C_03	253.686197595225	0.0827587934249207	0.331812326946737	0.249414463249297	0.803040198537927	0.957774517750354	YAL067C	SEO1	Putative permease; member of the allantoate transporter subfamily of the major facilitator superfamily; mutation confers resistance to ethionine sulfoxide
819	YAL067C_05	126.84177297568	0.194581409921176	0.446204074165092	0.436081652291642	0.662777488638072	0.916015608431393	YAL067C	SEO1	Putative permease; member of the allantoate transporter subfamily of the major facilitator superfamily; mutation confers resistance to ethionine sulfoxide
820	YAL067W-A_01	245.843314554275	0.147433243311075	0.345271423716201	0.427006792871045	0.669374380025511	0.918228741368775	NA	NA	NA
821	YAL067W-A_02	310.538274260865	-0.160345488722146	0.309335019366302	-0.518355435639415	0.604210301565108	0.89477164505743	NA	NA	NA
822	YAL067W-A_03	456.407545163505	-0.115477099398542	0.265114548901849	-0.43557435786481	0.663145578527185	0.916139572182222	YAL067W-A		Putative protein of unknown function; identified by gene-trapping, microarray-based expression analysis, and genome-wide homology searching
823	YAL067W-A_04	293.539915124395	-0.043994356990286	0.31753974916986	-0.138547558550701	0.889807685713956	0.979671629733976	NA	NA	NA
824	YAL067W-A_05	204.835780291315	-0.125259141193537	0.450866237314649	-0.277818853635123	0.78115141759549	0.951600289632562	NA	NA	NA
825	YAL067W-A_06	628.022758108238	-0.517439476869236	0.264253770827644	-1.95811577351806	0.0502164292842663	0.352778209454158	YAL067W-A		Putative protein of unknown function; identified by gene-trapping, microarray-based expression analysis, and genome-wide homology searching
826	YAL067W-A_07	102.173584978797	-0.00977253865981758	0.518242347699157	-0.0188570824117418	0.984955116721065	0.997068237631197	YAL067W-A		Putative protein of unknown function; identified by gene-trapping, microarray-based expression analysis, and genome-wide homology searching
827	YAL067W-A_08	195.086228383108	-0.144159961345882	0.367204271074066	-0.392587920952598	0.694623862410872	0.926796676556486	NA	NA	NA
828	YAL068C_00	98.569511119274	0.476891033854364	0.51455989525607	0.926794019998468	0.354033490407196	0.777456541760855	NA	NA	NA
829	YAL068C_04	122.859734905344	-0.0432620790130906	0.522459038424537	-0.0828047288521344	0.934006808963393	0.987758987066306	YAL068C	PAU8	Protein of unknown function; member of the seripauperin multigene family encoded mainly in subtelomeric regions
830	YAL068W-A_01	197.695154257515	0.158245938645379	0.394448780999445	0.401182476073115	0.688285781664512	0.924668680688609	NA	NA	NA
831	YAL068W-A_04	98.2003800167123	-0.0327449561932294	0.523323383431207	-0.0625711696246683	0.950107987723126	0.990453866453878	NA	NA	NA
832	YAL068W-A_05	54.7055503786694	-1.53437505876864	0.607028123375293	-2.52768364377743	0.0114817758746515	0.146925455540823	NA	NA	NA
833	YAL068W-A_06	194.933409993906	-0.362537482251811	0.424346677729246	-0.854342690254612	0.39291513995314	0.802626519230132	NA	NA	NA
834	YAL069W_01	194.142382444722	-0.299492776374242	0.348110939120743	-0.860337158983569	0.389603215113264	0.800921898199023	NA	NA	NA
835	YAL069W_02	116.229868194226	-0.0691255053584249	0.537452281471798	-0.128617009809925	0.897660706221385	0.981646070619582	NA	NA	NA
836	YAL069W_05	436.105252050197	0.339523284756298	0.284287859980172	1.19429399756985	0.23236298478515	0.680252967977333	NA	NA	NA
837	YAL069W_08	129.84602856799	0.697227734800267	0.508942760146996	1.36995314482692	0.170701528395682	0.60792405783628	NA	NA	NA
838	YAL069W_09	206.153837198347	-0.278257389504021	0.358629877839933	-0.77589014942089	0.43781384931924	0.823497261436448	NA	NA	NA
839	YAR002C-A_01	251.511476176848	0.0863641088510726	0.3176747749426	0.271863288064586	0.785727140263032	0.952778218674547	NA	NA	NA
840	YAR002C-A_02	165.812797964593	0.345883255653451	0.499034261317258	0.693105228367391	0.488243516790166	0.846934387525199	YAR002C-A	ERP1	Member of the p24 family involved in ER to Golgi transport; role in misfolded protein quality control; forms heterotrimeric complex with Erp2p, Emp24p, and Erv25p; localized to COPII-coated vesicles; ERP1 has a paralog, ERP6, that arose from the whole genome duplication
841	YAR002C-A_06	160.286464811837	0.154403369058288	0.458516061902062	0.336745823947314	0.736308516245634	0.938947034501343	YAR002C-A	ERP1	Member of the p24 family involved in ER to Golgi transport; role in misfolded protein quality control; forms heterotrimeric complex with Erp2p, Emp24p, and Erv25p; localized to COPII-coated vesicles; ERP1 has a paralog, ERP6, that arose from the whole genome duplication
842	YAR002C-A_08	143.925964347008	1.0693532685054	0.489684103607229	2.18376145075585	0.0289797816230214	0.260459217209092	NA	NA	NA
843	YAR002C-A_09	250.860868048315	0.924324815740396	0.400470146216445	2.30809917911039	0.020993620839901	0.216546069516059	NA	NA	NA
844	YAR002W_00	459.214862783192	0.276193436304153	0.268183718277886	1.02986653357519	0.303072662696993	0.744254172959234	YAR002W	NUP60	FG-nucleoporin component of central core of the nuclear pore complex; contributes directly to nucleocytoplasmic transport and maintenance of the nuclear pore complex (NPC) permeability barrier and is involved in gene tethering at the nuclear periphery; relocalizes to the cytosol in response to hypoxia; both NUP1 and NUP60 are homologous to human NUP153
845	YAR002W_01	325.804559424309	0.240401710247378	0.31364460990974	0.766478053987792	0.44339190517306	0.8259256580598	YAR002W	NUP60	FG-nucleoporin component of central core of the nuclear pore complex; contributes directly to nucleocytoplasmic transport and maintenance of the nuclear pore complex (NPC) permeability barrier and is involved in gene tethering at the nuclear periphery; relocalizes to the cytosol in response to hypoxia; both NUP1 and NUP60 are homologous to human NUP153
846	YAR002W_02	202.325699667048	0.475155103326285	0.394859316568865	1.20335289909113	0.228839786503329	0.676054919566275	YAR002W	NUP60	FG-nucleoporin component of central core of the nuclear pore complex; contributes directly to nucleocytoplasmic transport and maintenance of the nuclear pore complex (NPC) permeability barrier and is involved in gene tethering at the nuclear periphery; relocalizes to the cytosol in response to hypoxia; both NUP1 and NUP60 are homologous to human NUP153
847	YAR003W_09	43.3728971182143	0.524984120616401	0.759739060453442	0.691005830742822	0.489561876845409	0.847847150113073	YAR003W	SWD1	Subunit of the COMPASS (Set1C) complex; COMPASS methylates histone H3 on lysine 4 and is required in transcriptional silencing near telomeres; WD40 beta propeller superfamily member with similarity to mammalian Rbbp7
848	YAR007C_00	201.101751049527	0.437902604266223	0.373490025337305	1.17246130969828	0.241011896967729	0.690365533515213	YAR007C	RFA1	Subunit of heterotrimeric Replication Protein A (RPA); RPA is a highly conserved single-stranded DNA binding protein involved in DNA replication, repair, and recombination; RPA protects against inappropriate telomere recombination, and upon telomere uncapping, prevents cell proliferation by a checkpoint-independent pathway; role in DNA catenation/decatenation pathway of chromosome disentangling; …
849	YAR007C_01	520.651008709401	0.175313985934158	0.258834101002438	0.677321826046819	0.498201785716866	0.850971932841367	NA	NA	NA
850	YAR007C_05	187.224188802211	1.13654992329661	0.445390157718951	2.5518074515104	0.010716572550814	0.140337089095555	NA	NA	NA
851	YAR007C_06	275.564307829496	0.197812199486434	0.325058723692373	0.608542964912513	0.542827419095536	0.870510938188401	NA	NA	NA
852	YAR007C_07	86.6580125728611	-0.738043556532724	0.631464827847772	-1.16878015050847	0.242492219674913	0.691934269035151	NA	NA	NA
853	YAR007C_08	285.571611554124	0.124911195717839	0.402742281504487	0.310151681246924	0.75644561265302	0.944054332285329	NA	NA	NA
854	YAR007C_09	86.9876145316251	0.116284582415188	0.508000452320906	0.22890645448034	0.818941623805326	0.961363647472577	NA	NA	NA
855	YAR009C_00	82.3389852091908	0.566788649146005	0.590409864540502	0.959991834802963	0.337059324401038	0.768005924908754	YAR009C		Retrotransposon TYA Gag and TYB Pol genes; Gag processing produces capsid proteins, Pol is cleaved to produce protease, reverse transcriptase and integrase activities; in YARCTy1-1 TYB is mutant and probably non-functional; protein product forms cytoplasmic foci upon DNA replication stress
856	YAR009C_01	138.092524200805	-0.0790171336505082	0.573933867592528	-0.13767637372919	0.890496192591782	0.979730593839258	YAR009C		Retrotransposon TYA Gag and TYB Pol genes; Gag processing produces capsid proteins, Pol is cleaved to produce protease, reverse transcriptase and integrase activities; in YARCTy1-1 TYB is mutant and probably non-functional; protein product forms cytoplasmic foci upon DNA replication stress
857	YAR009C_02	150.958013029473	0.413424626627543	0.52324131916708	0.790122284848704	0.429456356500877	0.819492667365437	YAR009C		Retrotransposon TYA Gag and TYB Pol genes; Gag processing produces capsid proteins, Pol is cleaved to produce protease, reverse transcriptase and integrase activities; in YARCTy1-1 TYB is mutant and probably non-functional; protein product forms cytoplasmic foci upon DNA replication stress
858	YAR009C_04	348.628753324915	0.16293427740485	0.350814897530487	0.464445149142193	0.642328849093185	0.910014575785569	NA	NA	NA
859	YAR009C_05	156.428204741296	0.509323366180502	0.642133823160965	0.793173241791422	0.427676895152725	0.818501121548976	NA	NA	NA
860	YAR009C_06	214.441946875895	0.421759878535503	0.390165426903354	1.08097706627393	0.27970731527988	0.725539275497991	YAR009C		Retrotransposon TYA Gag and TYB Pol genes; Gag processing produces capsid proteins, Pol is cleaved to produce protease, reverse transcriptase and integrase activities; in YARCTy1-1 TYB is mutant and probably non-functional; protein product forms cytoplasmic foci upon DNA replication stress
861	YAR009C_07	377.989903509119	0.109078180374738	0.279281466855067	0.390567199474587	0.696117174640106	0.927368558072423	NA	NA	NA
862	YAR009C_08	50.6664098050251	-0.126009572380427	0.788325065864648	-0.159844685697286	0.873003422516708	0.974814675704093	YAR009C		Retrotransposon TYA Gag and TYB Pol genes; Gag processing produces capsid proteins, Pol is cleaved to produce protease, reverse transcriptase and integrase activities; in YARCTy1-1 TYB is mutant and probably non-functional; protein product forms cytoplasmic foci upon DNA replication stress
863	YAR010C_01	6602.77276912021	0.121754337514405	0.166336924262877	0.731974202685062	0.464184313618391	0.835461208547944	NA	NA	NA
864	YAR010C_02	2067.23931259498	0.388678353677603	0.226011754282366	1.71972628110311	0.0854822082633832	0.453829248517201	NA	NA	NA
865	YAR010C_03	3427.15954995353	0.348382133757788	0.168472198388928	2.06789094633601	0.0386502789604564	0.307045778351094	NA	NA	NA
866	YAR010C_04	293.773369708379	0.218344400657337	0.349210865352398	0.625250879399185	0.531806413354331	0.865069077695889	YAR010C		Retrotransposon TYA Gag gene co-transcribed with TYB Pol; Gag processing produces capsid proteins; in YARCTy1-1 TYB is mutant and probably non-functional
867	YAR010C_05	43.7326139704623	0.375299689131427	0.843651698872669	0.444851459000108	0.656427103661804	0.913617608458705	YAR010C		Retrotransposon TYA Gag gene co-transcribed with TYB Pol; Gag processing produces capsid proteins; in YARCTy1-1 TYB is mutant and probably non-functional
868	YAR010C_06	4473.00334585528	0.220099443322275	0.162718334225799	1.35264071113738	0.176170439839927	0.614732291077154	NA	NA	NA
869	YAR010C_07	2336.91781892467	-0.258828262354347	0.170238481620686	-1.52038634209069	0.128413905067931	0.541637811871982	NA	NA	NA
870	YAR010C_08	2703.06272092866	0.490257828295554	0.183490326719135	2.67184563383541	0.00754353413569365	0.110168089747664	NA	NA	NA
871	YAR010C_09	2369.35439322915	0.313365276955069	0.17819377769063	1.75856464247094	0.0786514829299012	0.436547386002169	NA	NA	NA
872	YAR014C_00	308.936254555746	0.196451445623219	0.305555956716418	0.642931159759855	0.520268769553059	0.860391434325987	NA	NA	NA
873	YAR014C_01	187.804515540927	0.0341235323497308	0.367079975053158	0.0929593948697128	0.925935819687532	0.987309533174438	YAR014C	BUD14	Protein involved in bud-site selection; Bud14p-Glc7p complex is a cortical regulator of dynein; forms a complex with Kel1p and Kel2p that regulates Bnr1p (formin) to affect actin cable assembly, cytokinesis, and polarized growth; diploid mutants display a random budding pattern instead of the wild-type bipolar pattern; relative distribution to the nucleus increases upon DNA replication stress
874	YAR014C_03	165.170762539473	0.300287442208923	0.411689731346932	0.72940231282055	0.465755603461822	0.836145612225055	YAR014C	BUD14	Protein involved in bud-site selection; Bud14p-Glc7p complex is a cortical regulator of dynein; forms a complex with Kel1p and Kel2p that regulates Bnr1p (formin) to affect actin cable assembly, cytokinesis, and polarized growth; diploid mutants display a random budding pattern instead of the wild-type bipolar pattern; relative distribution to the nucleus increases upon DNA replication stress
875	YAR014C_04	368.818895238437	-0.426579297937892	0.377576481111806	-1.12978249249475	0.258567887120934	0.707266245835116	YAR014C	BUD14	Protein involved in bud-site selection; Bud14p-Glc7p complex is a cortical regulator of dynein; forms a complex with Kel1p and Kel2p that regulates Bnr1p (formin) to affect actin cable assembly, cytokinesis, and polarized growth; diploid mutants display a random budding pattern instead of the wild-type bipolar pattern; relative distribution to the nucleus increases upon DNA replication stress
876	YAR014C_05	329.480588982753	-0.424514754393819	0.286109063655353	-1.48375150710076	0.137874856242929	0.557401679383339	YAR014C	BUD14	Protein involved in bud-site selection; Bud14p-Glc7p complex is a cortical regulator of dynein; forms a complex with Kel1p and Kel2p that regulates Bnr1p (formin) to affect actin cable assembly, cytokinesis, and polarized growth; diploid mutants display a random budding pattern instead of the wild-type bipolar pattern; relative distribution to the nucleus increases upon DNA replication stress
877	YAR014C_07	184.981090821992	-0.425367889676483	0.365960880890633	-1.16233158211138	0.245100802727112	0.694765062554188	YAR014C	BUD14	Protein involved in bud-site selection; Bud14p-Glc7p complex is a cortical regulator of dynein; forms a complex with Kel1p and Kel2p that regulates Bnr1p (formin) to affect actin cable assembly, cytokinesis, and polarized growth; diploid mutants display a random budding pattern instead of the wild-type bipolar pattern; relative distribution to the nucleus increases upon DNA replication stress
878	YAR014C_08	258.97214151596	-0.220842596026883	0.34458691034026	-0.64089084466039	0.521593604567715	0.860555838361068	YAR014C	BUD14	Protein involved in bud-site selection; Bud14p-Glc7p complex is a cortical regulator of dynein; forms a complex with Kel1p and Kel2p that regulates Bnr1p (formin) to affect actin cable assembly, cytokinesis, and polarized growth; diploid mutants display a random budding pattern instead of the wild-type bipolar pattern; relative distribution to the nucleus increases upon DNA replication stress
879	YAR015W_02	329.026705987633	0.26415187387059	0.29108883825122	0.907461362852458	0.364162872492789	0.784508667261645	YAR015W	ADE1	N-succinyl-5-aminoimidazole-4-carboxamide ribotide synthetase; required for 'de novo' purine nucleotide biosynthesis; red pigment accumulates in mutant cells deprived of adenine; protein abundance increases in response to DNA replication stress
880	YAR015W_04	93.4854848754098	0.662387344711778	0.5627786512611	1.17699444217983	0.239197724579997	0.688137832654192	YAR015W	ADE1	N-succinyl-5-aminoimidazole-4-carboxamide ribotide synthetase; required for 'de novo' purine nucleotide biosynthesis; red pigment accumulates in mutant cells deprived of adenine; protein abundance increases in response to DNA replication stress
881	YAR015W_07	166.319583051706	-0.447782465622607	0.408194374504884	-1.09698343140015	0.272648635006767	0.719276756042328	YAR015W	ADE1	N-succinyl-5-aminoimidazole-4-carboxamide ribotide synthetase; required for 'de novo' purine nucleotide biosynthesis; red pigment accumulates in mutant cells deprived of adenine; protein abundance increases in response to DNA replication stress
882	YAR015W_08	358.711995355521	0.171669166389157	0.291452135120129	0.58901323992154	0.55585239201634	0.875832480416496	YAR015W	ADE1	N-succinyl-5-aminoimidazole-4-carboxamide ribotide synthetase; required for 'de novo' purine nucleotide biosynthesis; red pigment accumulates in mutant cells deprived of adenine; protein abundance increases in response to DNA replication stress
883	YAR018C_00	93.1426714489079	-0.224612808313277	0.601792269340461	-0.373239770194195	0.708969998972302	0.930914456922346	YAR018C	KIN3	Nonessential serine/threonine protein kinase; possible role in DNA damage response; influences tolerance to high levels of ethanol
884	YAR018C_01	151.547125872452	-0.315585781843173	0.478933127522413	-0.65893496128727	0.509937534227164	0.855073782225877	YAR018C	KIN3	Nonessential serine/threonine protein kinase; possible role in DNA damage response; influences tolerance to high levels of ethanol
885	YAR018C_03	210.710189759884	0.973589490033044	0.450030248665696	2.16338677882134	0.0305114436035723	0.268449340025552	YAR018C	KIN3	Nonessential serine/threonine protein kinase; possible role in DNA damage response; influences tolerance to high levels of ethanol
886	YAR018C_04	665.989432763074	0.31950074382106	0.259503174262228	1.23120167885964	0.218247443668155	0.665184717920286	YAR018C	KIN3	Nonessential serine/threonine protein kinase; possible role in DNA damage response; influences tolerance to high levels of ethanol
887	YAR018C_05	66.0815413674996	-0.149423410835168	0.600308925558105	-0.248910859848118	0.803429734689901	0.957855393942371	YAR018C	KIN3	Nonessential serine/threonine protein kinase; possible role in DNA damage response; influences tolerance to high levels of ethanol
888	YAR019C_00	196.4387962063	-0.114179893399615	0.371977787939446	-0.306953525456748	0.758878746889073	0.945005118120071	YAR019C	CDC15	Protein kinase of the Mitotic Exit Network; localized to the spindle pole bodies at late anaphase; promotes mitotic exit by directly switching on the kinase activity of Dbf2p; required for spindle disassembly after meiosis II; relocalizes to the cytoplasm upon DNA replication stress
889	YAR019C_02	365.919252932169	0.323517420168102	0.363987747028401	0.888814040607963	0.374103028711553	0.790845941234679	YAR019C	CDC15	Protein kinase of the Mitotic Exit Network; localized to the spindle pole bodies at late anaphase; promotes mitotic exit by directly switching on the kinase activity of Dbf2p; required for spindle disassembly after meiosis II; relocalizes to the cytoplasm upon DNA replication stress
890	YAR019C_04	621.598722605515	0.258646481103543	0.243191613607403	1.06355016633546	0.287532527811483	0.73127604971016	YAR019C	CDC15	Protein kinase of the Mitotic Exit Network; localized to the spindle pole bodies at late anaphase; promotes mitotic exit by directly switching on the kinase activity of Dbf2p; required for spindle disassembly after meiosis II; relocalizes to the cytoplasm upon DNA replication stress
891	YAR019C_05	305.70377353027	-0.37068064076478	0.318714766554004	-1.16304821634918	0.244809940317588	0.694602381343143	YAR019C	CDC15	Protein kinase of the Mitotic Exit Network; localized to the spindle pole bodies at late anaphase; promotes mitotic exit by directly switching on the kinase activity of Dbf2p; required for spindle disassembly after meiosis II; relocalizes to the cytoplasm upon DNA replication stress
892	YAR019C_08	239.283291702459	-0.382479295613935	0.36050751526115	-1.06094680255658	0.288714077807189	0.732513384436835	YAR019C	CDC15	Protein kinase of the Mitotic Exit Network; localized to the spindle pole bodies at late anaphase; promotes mitotic exit by directly switching on the kinase activity of Dbf2p; required for spindle disassembly after meiosis II; relocalizes to the cytoplasm upon DNA replication stress
893	YAR019W-A_00	177.10348992796	-0.747456644850748	0.460670290127838	-1.62254145940978	0.104687463447918	0.495661198155668	NA	NA	NA
894	YAR019W-A_01	174.894402927986	-0.439906296169305	0.406987382939687	-1.08088435811411	0.279748557378168	0.725539275497991	NA	NA	NA
895	YAR019W-A_02	300.322021541375	0.458075142897919	0.334865267540191	1.36793865264913	0.171331279570004	0.608888032004591	NA	NA	NA
896	YAR019W-A_03	59.665027191669	0.141433579235471	0.693621492564067	0.203905993040444	0.838426961702592	0.966519779652059	NA	NA	NA
897	YAR019W-A_05	49.6085228359599	-0.159991012889405	0.704663233367633	-0.227046063017644	0.820387924212692	0.961556465232037	NA	NA	NA
898	YAR020C_00	121.018254597411	0.350838300248105	0.617581827301071	0.568083911700128	0.569977991496368	0.880538026463992	YAR020C	PAU7	Member of the seripauperin multigene family; active during alcoholic fermentation, regulated by anaerobiosis, inhibited by oxygen, repressed by heme
899	YAR020C_01	156.271536879885	0.151831145286586	0.445382106472053	0.340900864853475	0.73317821371656	0.93792362428088	YAR020C	PAU7	Member of the seripauperin multigene family; active during alcoholic fermentation, regulated by anaerobiosis, inhibited by oxygen, repressed by heme
900	YAR020C_02	111.906105325596	0.195162206612072	0.592279282738823	0.329510439246838	0.741769904753657	0.940071879690183	YAR020C	PAU7	Member of the seripauperin multigene family; active during alcoholic fermentation, regulated by anaerobiosis, inhibited by oxygen, repressed by heme
901	YAR020C_04	322.57175991043	0.281915818940934	0.335748607497595	0.839663404837661	0.401097137940901	0.805649096723364	YAR020C	PAU7	Member of the seripauperin multigene family; active during alcoholic fermentation, regulated by anaerobiosis, inhibited by oxygen, repressed by heme
902	YAR020C_05	629.294523387917	0.343403312924701	0.257905920758632	1.3315061240726	0.183022531271358	0.623854522233618	YAR020C	PAU7	Member of the seripauperin multigene family; active during alcoholic fermentation, regulated by anaerobiosis, inhibited by oxygen, repressed by heme
903	YAR020C_06	385.739743791398	-0.841408463326043	0.327697558151274	-2.56763726917253	0.0102394239524811	0.136255742171405	YAR020C	PAU7	Member of the seripauperin multigene family; active during alcoholic fermentation, regulated by anaerobiosis, inhibited by oxygen, repressed by heme
904	YAR020C_07	50.3466336651226	-0.0783567388302489	0.700371502965485	-0.11187882216577	0.91091948862992	0.984361009664301	YAR020C	PAU7	Member of the seripauperin multigene family; active during alcoholic fermentation, regulated by anaerobiosis, inhibited by oxygen, repressed by heme
905	YAR020C_08	112.558961354228	0.014304339378037	0.472899922307158	0.0302481322226694	0.975869162112197	0.995319301996341	YAR020C	PAU7	Member of the seripauperin multigene family; active during alcoholic fermentation, regulated by anaerobiosis, inhibited by oxygen, repressed by heme
906	YAR020C_09	134.258496479029	0.0994824239727919	0.466647853746688	0.213185217019758	0.831182498351403	0.964195659730171	YAR020C	PAU7	Member of the seripauperin multigene family; active during alcoholic fermentation, regulated by anaerobiosis, inhibited by oxygen, repressed by heme
907	YAR023C_01	114.238200068201	0.575347003905495	0.57258874914522	1.00481716548638	0.314984896746305	0.75396490414903	YAR023C		Putative integral membrane protein; member of DUP240 gene family
908	YAR023C_02	91.5528575519223	-0.0797540740401034	0.613442189158812	-0.130010741761122	0.896557928128624	0.981646070619582	YAR023C		Putative integral membrane protein; member of DUP240 gene family
909	YAR023C_04	69.1942114527781	-0.144804043749136	0.572797956086099	-0.252801257774337	0.800421795702787	0.957464614091934	YAR023C		Putative integral membrane protein; member of DUP240 gene family
910	YAR023C_05	54.8996382101075	-1.13992920596839	0.717981306879776	-1.58768646905631	0.112357254241379	0.51048914482276	YAR023C		Putative integral membrane protein; member of DUP240 gene family
911	YAR023C_07	145.177933835071	0.181512993507887	0.486593372374074	0.373028084255013	0.709127541893905	0.930951508951111	YAR023C		Putative integral membrane protein; member of DUP240 gene family
912	YAR023C_08	72.5899995968483	-0.114765367952562	0.604907290204752	-0.189723896225015	0.849525494418215	0.969777513489778	YAR023C		Putative integral membrane protein; member of DUP240 gene family
913	YAR023C_09	31.5009167820493	-0.554550603694864	0.822279716678671	-0.674406278601629	0.500053052127765	0.851141241849479	YAR023C		Putative integral membrane protein; member of DUP240 gene family
914	YAR027W_01	95.4009887155674	1.01140056067588	0.580174578437719	1.7432693507519	0.0812865764391683	0.443250708466344	YAR027W	UIP3	Putative integral membrane protein of unknown function; interacts with Ulp1p at the nuclear periphery; member of DUP240 gene family
915	YAR027W_05	334.612109207193	0.0267123481290638	0.310699053982058	0.0859749902251275	0.931486298504894	0.987758987066306	YAR027W	UIP3	Putative integral membrane protein of unknown function; interacts with Ulp1p at the nuclear periphery; member of DUP240 gene family
916	YAR027W_06	190.645499840546	0.267483710538691	0.404117497184728	0.66189589018567	0.508037945866838	0.854574812912628	YAR027W	UIP3	Putative integral membrane protein of unknown function; interacts with Ulp1p at the nuclear periphery; member of DUP240 gene family
917	YAR027W_07	138.492159710003	0.579539357457277	0.534175449464526	1.08492323643519	0.277955655518651	0.724234119320134	YAR027W	UIP3	Putative integral membrane protein of unknown function; interacts with Ulp1p at the nuclear periphery; member of DUP240 gene family
918	YAR027W_08	59.4418392788887	0.501046390606394	0.633429189831672	0.79100615925127	0.428940397289544	0.819489121518989	YAR027W	UIP3	Putative integral membrane protein of unknown function; interacts with Ulp1p at the nuclear periphery; member of DUP240 gene family
919	YAR027W_09	110.349646249976	-0.815013739714124	0.465979217862734	-1.74903452444141	0.0802850518060989	0.440841385028446	YAR027W	UIP3	Putative integral membrane protein of unknown function; interacts with Ulp1p at the nuclear periphery; member of DUP240 gene family
920	YAR028W_02	89.9079753311632	0.457553992678045	0.56760321728629	0.806115925250759	0.420176009914417	0.815748328628151	YAR028W		Putative integral membrane protein; member of DUP240 gene family; GFP-fusion protein is induced in response to the DNA-damaging agent MMS
921	YAR028W_03	193.695679972582	-0.643591974513309	0.428776023071034	-1.50099804999285	0.133356065932649	0.548903887127716	YAR028W		Putative integral membrane protein; member of DUP240 gene family; GFP-fusion protein is induced in response to the DNA-damaging agent MMS
922	YAR028W_04	154.045976897247	-0.0934918464017211	0.457639536004595	-0.204291454400877	0.838125747558924	0.966381448849971	YAR028W		Putative integral membrane protein; member of DUP240 gene family; GFP-fusion protein is induced in response to the DNA-damaging agent MMS
923	YAR028W_05	167.233950687109	0.323468307238829	0.451318434475073	0.716718579455001	0.473547759405437	0.839417045627128	YAR028W		Putative integral membrane protein; member of DUP240 gene family; GFP-fusion protein is induced in response to the DNA-damaging agent MMS
924	YAR028W_06	63.0628623536162	-0.205822531349485	0.57056823214714	-0.360732546526367	0.718299392010219	0.933626561487698	YAR028W		Putative integral membrane protein; member of DUP240 gene family; GFP-fusion protein is induced in response to the DNA-damaging agent MMS
925	YAR028W_07	85.8495717923503	-1.84688491979906	0.539143269235513	-3.4255920924653	0.000613460926590048	0.0159370691244657	YAR028W		Putative integral membrane protein; member of DUP240 gene family; GFP-fusion protein is induced in response to the DNA-damaging agent MMS
926	YAR028W_08	183.475775990467	-0.448280313466828	0.375028176519672	-1.19532435569762	0.231960327456294	0.679775250000343	YAR028W		Putative integral membrane protein; member of DUP240 gene family; GFP-fusion protein is induced in response to the DNA-damaging agent MMS
927	YAR029W_02	172.964751006939	0.223044478655632	0.379421355586155	0.587854308598572	0.556630087504051	0.876273424026193	YAR029W		Member of DUP240 gene family but contains no transmembrane domains; green fluorescent protein (GFP)-fusion protein localizes to the cytoplasm in a punctate pattern
928	YAR029W_03	182.474524099781	0.922129467487466	0.466447050803929	1.97692206628418	0.0480504401285735	0.344942837242377	YAR029W		Member of DUP240 gene family but contains no transmembrane domains; green fluorescent protein (GFP)-fusion protein localizes to the cytoplasm in a punctate pattern
929	YAR029W_04	317.374424871292	0.387050353915506	0.308994687920929	1.25261167601221	0.210347063530329	0.656404457636675	YAR029W		Member of DUP240 gene family but contains no transmembrane domains; green fluorescent protein (GFP)-fusion protein localizes to the cytoplasm in a punctate pattern
930	YAR029W_07	382.724600500861	-0.775122527604959	0.269352253239684	-2.87772802448106	0.0040055031028102	0.0694234155326907	YAR029W		Member of DUP240 gene family but contains no transmembrane domains; green fluorescent protein (GFP)-fusion protein localizes to the cytoplasm in a punctate pattern
931	YAR029W_08	143.858270975544	-0.500047594136433	0.449648569761824	-1.11208536569193	0.266101448257256	0.714257389408752	YAR029W		Member of DUP240 gene family but contains no transmembrane domains; green fluorescent protein (GFP)-fusion protein localizes to the cytoplasm in a punctate pattern
932	YAR029W_09	81.0453148795887	-0.408353462885631	0.59019061099607	-0.69190098127188	0.488999514369668	0.847439102204518	YAR029W		Member of DUP240 gene family but contains no transmembrane domains; green fluorescent protein (GFP)-fusion protein localizes to the cytoplasm in a punctate pattern
933	YAR030C_04	105.465298373473	-0.0923818577288569	0.473635345551973	-0.195048487399511	0.845354989048351	0.96873711320985	NA	NA	NA
934	YAR030C_05	268.362355693371	-0.0376098146908305	0.31612983485053	-0.118969519939846	0.905299503808572	0.982964881390037	NA	NA	NA
935	YAR030C_06	419.360773396657	0.169930602334691	0.276773652569777	0.613969576789287	0.539235431346132	0.868962318922372	NA	NA	NA
936	YAR030C_07	84.2505298305168	-0.122243548954723	0.676178348500794	-0.180785955696094	0.856535587195417	0.971397145066669	NA	NA	NA
937	YAR031W_01	130.105944330092	-0.611122573893936	0.417804210138365	-1.46270085141447	0.143549253102584	0.565965111033971	YAR031W	PRM9	Pheromone-regulated protein; contains 3 predicted transmembrane segments and an FF sequence, a motif involved in COPII binding; member of DUP240 gene family; PRM9 has a paralog, PRM8, that arose from a segmental duplication
938	YAR031W_03	421.107571948614	0.439580419658888	0.326383128188879	1.34682335480436	0.178037131028891	0.617318245583738	YAR031W	PRM9	Pheromone-regulated protein; contains 3 predicted transmembrane segments and an FF sequence, a motif involved in COPII binding; member of DUP240 gene family; PRM9 has a paralog, PRM8, that arose from a segmental duplication
939	YAR031W_06	57.0185215952715	-0.459545852787962	0.650416566180235	-0.706540818120274	0.479851878105177	0.842950432821705	YAR031W	PRM9	Pheromone-regulated protein; contains 3 predicted transmembrane segments and an FF sequence, a motif involved in COPII binding; member of DUP240 gene family; PRM9 has a paralog, PRM8, that arose from a segmental duplication
940	YAR031W_08	237.916324826203	0.0740205912938148	0.400685334619507	0.184734965067052	0.853436920001367	0.97076607095424	YAR031W	PRM9	Pheromone-regulated protein; contains 3 predicted transmembrane segments and an FF sequence, a motif involved in COPII binding; member of DUP240 gene family; PRM9 has a paralog, PRM8, that arose from a segmental duplication
941	YAR031W_09	91.2846480038278	0.281277398135443	0.732309295496406	0.384096446495022	0.700906965151172	0.929308525133302	YAR031W	PRM9	Pheromone-regulated protein; contains 3 predicted transmembrane segments and an FF sequence, a motif involved in COPII binding; member of DUP240 gene family; PRM9 has a paralog, PRM8, that arose from a segmental duplication
942	YAR033W_01	218.373268357155	-0.122492623669321	0.367459509870018	-0.333349989261811	0.738870109062327	0.939582630555158	YAR033W	MST28	Putative integral membrane protein, involved in vesicle formation; forms complex with Mst27p; member of DUP240 gene family; binds COPI and COPII vesicles; MST28 has a paralog, MST27, that arose from a segmental duplication
943	YAR033W_06	196.281566258962	-0.875107863614225	0.386012567969069	-2.26704500378948	0.0233874766559529	0.230912533196111	YAR033W	MST28	Putative integral membrane protein, involved in vesicle formation; forms complex with Mst27p; member of DUP240 gene family; binds COPI and COPII vesicles; MST28 has a paralog, MST27, that arose from a segmental duplication
944	YAR033W_07	72.4108312342651	0.883316060360398	0.610238530981283	1.44749309575716	0.147758868761643	0.572450546810431	YAR033W	MST28	Putative integral membrane protein, involved in vesicle formation; forms complex with Mst27p; member of DUP240 gene family; binds COPI and COPII vesicles; MST28 has a paralog, MST27, that arose from a segmental duplication
945	YAR033W_08	347.118665008372	0.0150569532524702	0.279744914775451	0.053823867592218	0.957075493490371	0.991209563252222	YAR033W	MST28	Putative integral membrane protein, involved in vesicle formation; forms complex with Mst27p; member of DUP240 gene family; binds COPI and COPII vesicles; MST28 has a paralog, MST27, that arose from a segmental duplication
946	YAR033W_09	152.819580016825	-0.390183498418712	0.502968387249657	-0.775761475889811	0.437889834188441	0.823497261436448	YAR033W	MST28	Putative integral membrane protein, involved in vesicle formation; forms complex with Mst27p; member of DUP240 gene family; binds COPI and COPII vesicles; MST28 has a paralog, MST27, that arose from a segmental duplication
947	YAR035C-A_03	284.627662742554	0.676882139288497	0.41374128964916	1.63600335819147	0.101838884565594	0.489161281092652	NA	NA	NA
948	YAR035C-A_04	129.984557985423	0.0306073399581863	0.497641438543753	0.061504805644306	0.950957187303462	0.990781128953455	YAR035C-A		Putative protein of unknown function; identified by gene-trapping, microarray-based expression analysis, and genome-wide homology searching; predicted to have a role in cell budding based on computational "guilt by association" analysis
949	YAR035C-A_07	163.863304036622	0.650958023741984	0.494826474103063	1.31552788262174	0.188332552864824	0.629253093482841	YAR035C-A		Putative protein of unknown function; identified by gene-trapping, microarray-based expression analysis, and genome-wide homology searching; predicted to have a role in cell budding based on computational "guilt by association" analysis
950	YAR035C-A_08	235.635139595361	0.148508087846751	0.388119673473211	0.382634785085176	0.701990574777049	0.929437855407351	YAR035C-A		Putative protein of unknown function; identified by gene-trapping, microarray-based expression analysis, and genome-wide homology searching; predicted to have a role in cell budding based on computational "guilt by association" analysis
951	YAR035C-A_09	203.689093345392	0.201785026576528	0.391261723352221	0.515729023651204	0.606043680643029	0.895591711754154	YAR035C-A		Putative protein of unknown function; identified by gene-trapping, microarray-based expression analysis, and genome-wide homology searching; predicted to have a role in cell budding based on computational "guilt by association" analysis
952	YAR035W_00	89.5952631257933	0.233054720432406	0.577352194126201	0.403661270890509	0.686461822995247	0.924146406888408	YAR035W	YAT1	Outer mitochondrial carnitine acetyltransferase; minor ethanol-inducible enzyme involved in transport of activated acyl groups from the cytoplasm into the mitochondrial matrix; phosphorylated
953	YAR035W_01	145.684065634885	0.20939729736968	0.563442344141205	0.371639262733869	0.710161452126805	0.931384027977975	YAR035W	YAT1	Outer mitochondrial carnitine acetyltransferase; minor ethanol-inducible enzyme involved in transport of activated acyl groups from the cytoplasm into the mitochondrial matrix; phosphorylated
954	YAR035W_02	109.885332504457	-0.145182218949055	0.55246906102398	-0.262787962605481	0.792714014002724	0.954756715563499	YAR035W	YAT1	Outer mitochondrial carnitine acetyltransferase; minor ethanol-inducible enzyme involved in transport of activated acyl groups from the cytoplasm into the mitochondrial matrix; phosphorylated
955	YAR035W_04	41.879415075017	0.303351835805838	0.750026291522862	0.404454936092852	0.685878209545415	0.923807467132425	YAR035W	YAT1	Outer mitochondrial carnitine acetyltransferase; minor ethanol-inducible enzyme involved in transport of activated acyl groups from the cytoplasm into the mitochondrial matrix; phosphorylated
956	YAR035W_05	130.50277138001	0.212132843326414	0.437542523228619	0.484827947146917	0.627798396585873	0.90379531952592	YAR035W	YAT1	Outer mitochondrial carnitine acetyltransferase; minor ethanol-inducible enzyme involved in transport of activated acyl groups from the cytoplasm into the mitochondrial matrix; phosphorylated
957	YAR035W_06	160.382238226654	-0.738243441204511	0.468989099916876	-1.57411641621385	0.11546053801548	0.517333169293213	YAR035W	YAT1	Outer mitochondrial carnitine acetyltransferase; minor ethanol-inducible enzyme involved in transport of activated acyl groups from the cytoplasm into the mitochondrial matrix; phosphorylated
958	YAR035W_07	108.999497829221	0.220913229799248	0.566422340207998	0.390015036691747	0.696525427998205	0.927631447440139	YAR035W	YAT1	Outer mitochondrial carnitine acetyltransferase; minor ethanol-inducible enzyme involved in transport of activated acyl groups from the cytoplasm into the mitochondrial matrix; phosphorylated
959	YAR035W_09	86.2993702603198	0.238622924913494	0.573125295966312	0.416353852452398	0.677151091522358	0.921148431254416	YAR035W	YAT1	Outer mitochondrial carnitine acetyltransferase; minor ethanol-inducible enzyme involved in transport of activated acyl groups from the cytoplasm into the mitochondrial matrix; phosphorylated
960	YAR042W_06	169.510801196649	0.309650480503885	0.469969360863493	0.658873761334043	0.509976836313066	0.855073782225877	YAR042W	SWH1	Protein similar to mammalian oxysterol-binding protein; contains ankyrin repeats and FFAT motif; interacts with ER anchor Scs2p at the nucleus-vacuole junction; regulated by sterol binding; SWH1 has a paralog, OSH2, that arose from the whole genome duplication
961	YAR042W_09	104.527042781112	-0.327363725522764	0.692627542912697	-0.47264035176266	0.63646978871576	0.907593121804591	YAR042W	SWH1	Protein similar to mammalian oxysterol-binding protein; contains ankyrin repeats and FFAT motif; interacts with ER anchor Scs2p at the nucleus-vacuole junction; regulated by sterol binding; SWH1 has a paralog, OSH2, that arose from the whole genome duplication
962	YAR047C_00	123.473462866753	0.553191914548185	0.681789384989327	0.811382410356602	0.417146097186108	0.814815265969109	NA	NA	NA
963	YAR047C_04	77.4257120020179	0.897910438665175	0.726739649086077	1.23553247685654	0.216632397246656	0.662796144075818	NA	NA	NA
964	YAR047C_05	239.074331188148	0.174752974741773	0.328524400455583	0.531933014714991	0.59477239030637	0.890888664000963	NA	NA	NA
965	YAR047C_07	261.288866698995	-0.3204944666719	0.323387121155721	-0.991055133941377	0.321658659275968	0.758062536734589	NA	NA	NA
966	YAR047C_08	157.144333049208	-0.00411657575600353	0.450239261091636	-0.0091430848256605	0.992704975418782	0.998314087525897	NA	NA	NA
967	YAR050W_01	292.794141013724	0.0329894890248055	0.321732249754351	0.10253709116818	0.918330373491665	0.985716380207226	YAR050W	FLO1	Lectin-like protein involved in flocculation; cell wall protein that binds mannose chains on the surface of other cells, confers floc-forming ability that is chymotrypsin sensitive and heat resistant; important for co-flocculation with other yeasts, mediating interaction with specific species; FLO1 has a paralog, FLO5, that arose from a segmental duplication
968	YAR050W_04	120.458712163412	0.411522059158498	0.542099299381227	0.759126712814838	0.447776760957274	0.828048138800055	YAR050W	FLO1	Lectin-like protein involved in flocculation; cell wall protein that binds mannose chains on the surface of other cells, confers floc-forming ability that is chymotrypsin sensitive and heat resistant; important for co-flocculation with other yeasts, mediating interaction with specific species; FLO1 has a paralog, FLO5, that arose from a segmental duplication
969	YAR050W_09	323.043674251556	0.297955027109202	0.435146831564932	0.684722961299423	0.493518756944684	0.849359327507317	YAR050W	FLO1	Lectin-like protein involved in flocculation; cell wall protein that binds mannose chains on the surface of other cells, confers floc-forming ability that is chymotrypsin sensitive and heat resistant; important for co-flocculation with other yeasts, mediating interaction with specific species; FLO1 has a paralog, FLO5, that arose from a segmental duplication
970	YAR053W_01	181.614510098071	0.106499143584107	0.374873999143647	0.284093172178894	0.776338979306502	0.950185641332719	NA	NA	NA
971	YAR053W_02	84.8786936881682	-0.214214397180338	0.508484949097093	-0.421279720394309	0.673550836961366	0.91983809000684	NA	NA	NA
972	YAR053W_05	57.9605246414989	0.35699714823933	0.758586872933413	0.470608128056371	0.637920602191756	0.908234084601777	NA	NA	NA
973	YAR053W_06	380.375478917103	-0.37153894213135	0.270166066010151	-1.37522431154396	0.169061913345332	0.6056117516416	NA	NA	NA
974	YAR060C_00	195.261515413762	0.451694030913793	0.445739289584962	1.01335924713833	0.31088859755404	0.75015737462748	NA	NA	NA
975	YAR060C_01	392.467157887907	0.442341992822096	0.286811826957981	1.54227249801278	0.123007389132827	0.532521042122877	NA	NA	NA
976	YAR060C_02	131.49922504007	0.248454896422059	0.501506011890368	0.495417583301818	0.620305385458762	0.900982026465392	NA	NA	NA
977	YAR060C_03	288.347018835572	-0.191458822998071	0.340721922366162	-0.561921057701466	0.574169805798465	0.881576618386756	NA	NA	NA
978	YAR060C_04	241.872276522122	0.0905428532127348	0.335376473002982	0.269973777236097	0.787180427511635	0.952960298001279	NA	NA	NA
979	YAR060C_05	357.697262853967	-0.749182056889125	0.278857772470081	-2.68660991677937	0.00721811947322648	0.106672568023491	NA	NA	NA
980	YAR060C_06	136.043170251431	0.0702776938117835	0.464919969810012	0.151160841382017	0.879848839334471	0.976504024002383	NA	NA	NA
981	YAR060C_08	358.057624296548	-1.02571270474622	0.267216830329398	-3.83850337376513	0.00012378651403887	0.00415747573797227	NA	NA	NA
982	YAR060C_09	261.541058171417	-0.399188137343905	0.326711547758338	-1.22183663259793	0.221769412450612	0.668701592166803	NA	NA	NA
983	YAR064W_00	53.5462976353568	0.469184744044761	0.693579954833932	0.676468142965725	0.498743465622176	0.851049011867158	YAR064W		Pseudogenic fragment with similarity to flocculins; YAR064W has a paralog, YHR213W-B, that arose from a segmental duplication
984	YAR064W_01	70.3556203627011	0.556910609014815	0.648538216302992	0.858716718637642	0.390496824318744	0.801208623238569	YAR064W		Pseudogenic fragment with similarity to flocculins; YAR064W has a paralog, YHR213W-B, that arose from a segmental duplication
985	YAR064W_07	303.63253804305	0.278355185380254	0.332384831260883	0.837448521114303	0.402340501732787	0.806249072975413	YAR064W		Pseudogenic fragment with similarity to flocculins; YAR064W has a paralog, YHR213W-B, that arose from a segmental duplication
986	YAR064W_08	127.988992654433	-0.373270833462878	0.459011930609156	-0.81320507937018	0.416100487701651	0.81473482476209	NA	NA	NA
987	YAR064W_09	298.717630562151	-0.321656481072546	0.306816268865028	-1.04836840061453	0.294468906476285	0.73718494869065	NA	NA	NA
988	YAR066W_00	192.748651320832	-0.211662052705291	0.416326855199946	-0.508403553750185	0.611170361066827	0.898194790261768	NA	NA	NA
989	YAR066W_02	41.4293439459507	0.796687815196623	0.755533299664253	1.05447081624418	0.29166741509324	0.735113201495218	NA	NA	NA
990	YAR066W_03	165.967792300184	-0.349665392428764	0.41176108343045	-0.849194852305234	0.395772877188615	0.803482967563616	NA	NA	NA
991	YAR066W_04	96.4454477076879	-0.262602782642619	0.476866064558333	-0.550684567763988	0.581849925379404	0.885221067584989	NA	NA	NA
992	YAR066W_05	192.521056435306	0.518804054490332	0.408890712754067	1.26880860412786	0.204509335630692	0.64953119466783	NA	NA	NA
993	YAR066W_06	110.488766680939	-0.261012552090846	0.454426677235935	-0.57437770528452	0.565712236359533	0.879193988418251	NA	NA	NA
994	YAR066W_09	253.617786299275	0.53321261116653	0.398609799709336	1.33768063794554	0.181000565289841	0.621465491284541	NA	NA	NA
995	YAR068W_01	194.428026949867	0.524744759043965	0.398836294791474	1.31568958466611	0.18827825141713	0.629253093482841	NA	NA	NA
996	YAR068W_04	448.885985631947	-0.186704881550398	0.260968140617679	-0.715431704071195	0.474342327893861	0.839845379869746	YAR068W		Fungal-specific protein of unknown function; induced in respiratory-deficient cells; YAR068W has a paralog, YHR214W-A, that arose from a segmental duplication
997	YAR068W_05	361.118801702635	-0.191173493234402	0.299792841693465	-0.637685316815787	0.523678545531293	0.861150154320559	YAR068W		Fungal-specific protein of unknown function; induced in respiratory-deficient cells; YAR068W has a paralog, YHR214W-A, that arose from a segmental duplication
998	YAR068W_06	215.662981044236	0.0858574049194425	0.374232313989352	0.229422745471107	0.818540359240661	0.961363647472577	YAR068W		Fungal-specific protein of unknown function; induced in respiratory-deficient cells; YAR068W has a paralog, YHR214W-A, that arose from a segmental duplication
999	YAR068W_08	636.152101842863	-0.281697973712768	0.286163821091698	-0.98439408810697	0.324921783714278	0.760012041203656	YAR068W		Fungal-specific protein of unknown function; induced in respiratory-deficient cells; YAR068W has a paralog, YHR214W-A, that arose from a segmental duplication
1000	YAR068W_09	325.679399404821	-0.0595263318512075	0.313692748311499	-0.189759987030677	0.84949721184614	0.969777513489778	NA	NA	NA
1001	YAR069C_00	61.4369845255084	-0.457322890024938	0.644491273121417	-0.709587404977603	0.477960032312636	0.841973847071796	NA	NA	NA
1002	YAR069C_01	152.827160998715	-0.308228827917036	0.393006396190334	-0.784284507593	0.432873187903991	0.82066324798619	NA	NA	NA
1003	YAR069C_02	452.511261802779	0.206800601259433	0.293857441157253	0.703744647217447	0.481591810559981	0.843858673733965	NA	NA	NA
1004	YAR069C_03	355.809592545653	-0.0499217138262083	0.2891740652987	-0.172635515479724	0.862937933696247	0.972767599742719	NA	NA	NA
1005	YAR069C_04	731.615277097115	-0.0173311652235332	0.224776573092002	-0.0771039658854464	0.938540838074808	0.988331157033975	NA	NA	NA
1006	YAR069C_05	247.469137102522	0.856982842193522	0.372045324490638	2.30343666693515	0.0212542867045559	0.217959471967495	NA	NA	NA
1007	YAR069C_06	180.98937702775	0.1088715299233	0.399835819163498	0.272290587049134	0.785398593337194	0.952768152476781	NA	NA	NA
1008	YAR069C_07	152.698415755574	0.367160151805653	0.449504124694271	0.816811529939523	0.414036142125435	0.813654672620915	NA	NA	NA
1009	YAR069C_08	162.604135736463	-0.328053902838195	0.402982000118531	-0.81406589560254	0.415607202094971	0.814363977216737	NA	NA	NA
1010	YAR069C_09	314.258139975861	-0.29904681969377	0.296583317813339	-1.00830627257997	0.313307452650696	0.75226437973039	NA	NA	NA
1011	YAR070C_00	560.201036367359	0.680358981550604	0.26475467551959	2.56977135612573	0.010176565653888	0.135514552313921	NA	NA	NA
1012	YAR070C_02	576.423974251142	-0.119064320808402	0.245554001756159	-0.484880392731844	0.627761191591162	0.903789260687747	NA	NA	NA
1013	YAR070C_03	94.528114208535	-0.815652849102331	0.474235898234507	-1.7199306339711	0.0854450512724869	0.453806504653545	NA	NA	NA
1014	YAR070C_04	189.873465473751	-0.23514386709127	0.373185343959031	-0.630099415471913	0.528629542109758	0.864199604823187	NA	NA	NA
1015	YAR070C_06	214.721406927778	-0.334754018582434	0.461130961453487	-0.725941319418865	0.467874744709389	0.837024348087187	NA	NA	NA
1016	YAR070C_09	319.402227028507	-0.135880691007479	0.282657864357268	-0.480724961665073	0.63071198785085	0.905279070651305	NA	NA	NA
1017	YAR071W_01	163.389116325773	-0.000492676698464922	0.414384821567403	-0.00118893519458889	0.999051367187935	0.999711012709831	NA	NA	NA
1018	YAR071W_02	159.632694834078	0.0817600635122344	0.503084078775281	0.162517692293648	0.870898197043695	0.97433484157583	NA	NA	NA
1019	YAR071W_03	310.369362096277	0.235792610461373	0.317624716045426	0.742362286528264	0.457867862939896	0.832830276550004	NA	NA	NA
1020	YAR071W_04	230.867923376363	-0.109170439246149	0.383555688087272	-0.28462735043916	0.775929654961515	0.950086519371412	YAR071W	PHO11	One of three repressible acid phosphatases; glycoprotein that is transported to the cell surface by the secretory pathway; induced by phosphate starvation and coordinately regulated by PHO4 and PHO2; PHO11 has a paralog, PHO12, that arose from a segmental duplication
1021	YAR071W_05	212.084772847302	0.481545933653593	0.388073161319129	1.2408637897471	0.214656071378313	0.661112126657665	YAR071W	PHO11	One of three repressible acid phosphatases; glycoprotein that is transported to the cell surface by the secretory pathway; induced by phosphate starvation and coordinately regulated by PHO4 and PHO2; PHO11 has a paralog, PHO12, that arose from a segmental duplication
1022	YAR071W_07	120.636851799775	-0.179079891154403	0.531776344155773	-0.336757911709487	0.736299403251815	0.938947034501343	NA	NA	NA
1023	YAR071W_08	204.221529572041	-0.13444419361621	0.375228218293089	-0.35829979479634	0.720118971655007	0.933922029450634	NA	NA	NA
1024	YAR071W_09	101.325440825514	-1.41997378197551	0.56434198826878	-2.5161583073617	0.011864187915239	0.150569844573928	NA	NA	NA
1025	YAR073W_00	227.32363736555	-0.531777749585747	0.371371397019104	-1.4319297443319	0.152163928717891	0.579657197071035	NA	NA	NA
1026	YAR073W_04	250.131147133109	0.412679872845573	0.340679159920828	1.21134463564334	0.225763348549644	0.672357149486929	NA	NA	NA
1027	YAR073W_09	124.331809777742	-0.47156794294435	0.473982622463988	-0.994905552640126	0.319782202034635	0.756899599376229	NA	NA	NA
1028	YAR075W_01	91.9800252205409	0.442761957532397	0.487178579873832	0.908828868557937	0.363440465584814	0.784483986820507	NA	NA	NA
1029	YAR075W_03	197.858751008956	-1.05400925219524	0.36100653429479	-2.91964037231126	0.00350435530528323	0.0630681737489476	NA	NA	NA
1030	YAR075W_04	73.8394014379197	0.575743210341462	0.633536384834566	0.908776866054512	0.363467920334453	0.784483986820507	NA	NA	NA
1031	YAR075W_05	49.0994528479567	-0.596158023917364	0.662502379790608	-0.899857935764377	0.368195857921924	0.787244927101958	NA	NA	NA
1032	YAR075W_07	70.5310291022666	-0.104822082514434	0.585636306902978	-0.17898836065811	0.857946840959624	0.971714051847854	NA	NA	NA
1033	YAR075W_09	71.8718567079416	0.210081149493185	0.557778419528508	0.3766390777018	0.706441842969377	0.930433758451983	NA	NA	NA
1034	YBL001C_00	248.792072195781	-0.275349660433698	0.322563758012083	-0.853628634942252	0.393310787314644	0.802655493354983	YBL001C	ECM15	Non-essential protein of unknown function; likely exists as tetramer, may be regulated by the binding of small-molecule ligands (possibly sulfate ions), may have a role in yeast cell-wall biogenesis
1035	YBL001C_01	169.667635310389	0.081773799002072	0.380433908267441	0.214948765672554	0.829807263875655	0.96392820009009	YBL001C	ECM15	Non-essential protein of unknown function; likely exists as tetramer, may be regulated by the binding of small-molecule ligands (possibly sulfate ions), may have a role in yeast cell-wall biogenesis
1036	YBL001C_02	91.8685842059743	-1.41329513500262	0.513551350350364	-2.75200354168755	0.00592318803093082	0.0922104377229012	YBL001C	ECM15	Non-essential protein of unknown function; likely exists as tetramer, may be regulated by the binding of small-molecule ligands (possibly sulfate ions), may have a role in yeast cell-wall biogenesis
1037	YBL001C_03	119.666356520065	0.656736394333282	0.482072114759324	1.36231981528564	0.173096976790797	0.611455160381232	YBL001C	ECM15	Non-essential protein of unknown function; likely exists as tetramer, may be regulated by the binding of small-molecule ligands (possibly sulfate ions), may have a role in yeast cell-wall biogenesis
1038	YBL001C_07	153.174248580284	-0.179196498185675	0.433847741935912	-0.413040061902976	0.679577262294719	0.921996720388875	YBL001C	ECM15	Non-essential protein of unknown function; likely exists as tetramer, may be regulated by the binding of small-molecule ligands (possibly sulfate ions), may have a role in yeast cell-wall biogenesis
1039	YBL001C_08	127.613283266054	0.354996714405296	0.49463105264495	0.71770001601601	0.472942273420549	0.839043604135748	YBL001C	ECM15	Non-essential protein of unknown function; likely exists as tetramer, may be regulated by the binding of small-molecule ligands (possibly sulfate ions), may have a role in yeast cell-wall biogenesis
1040	YBL001C_09	76.6868952537247	0.0245790960555735	0.590294305135265	0.0416387145221421	0.966786710265322	0.993130695766197	YBL001C	ECM15	Non-essential protein of unknown function; likely exists as tetramer, may be regulated by the binding of small-molecule ligands (possibly sulfate ions), may have a role in yeast cell-wall biogenesis
1041	YBL002W_00	83.0373004236513	0.510693279046936	0.590060000940545	0.865493811193608	0.386767811288497	0.799672961401851	YBL002W	HTB2	Histone H2B; core histone protein required for chromatin assembly and chromosome function; nearly identical to HTB1; Rad6p-Bre1p-Lge1p mediated ubiquitination regulates reassembly after DNA replication, transcriptional activation, meiotic DSB formation and H3 methylation
1042	YBL002W_01	314.449928310661	-0.0626277457038556	0.318265862921871	-0.196778080843781	0.844001204692051	0.968324436659737	YBL002W	HTB2	Histone H2B; core histone protein required for chromatin assembly and chromosome function; nearly identical to HTB1; Rad6p-Bre1p-Lge1p mediated ubiquitination regulates reassembly after DNA replication, transcriptional activation, meiotic DSB formation and H3 methylation
1043	YBL002W_03	46.2421059539465	-0.852410131304684	0.769610960686339	-1.10758574766724	0.2680407614212	0.715988263501724	YBL002W	HTB2	Histone H2B; core histone protein required for chromatin assembly and chromosome function; nearly identical to HTB1; Rad6p-Bre1p-Lge1p mediated ubiquitination regulates reassembly after DNA replication, transcriptional activation, meiotic DSB formation and H3 methylation
1044	YBL002W_04	181.687988729382	0.344863955246627	0.396605758832275	0.869538446093189	0.384552688916915	0.797912348494274	YBL002W	HTB2	Histone H2B; core histone protein required for chromatin assembly and chromosome function; nearly identical to HTB1; Rad6p-Bre1p-Lge1p mediated ubiquitination regulates reassembly after DNA replication, transcriptional activation, meiotic DSB formation and H3 methylation
1045	YBL002W_07	107.628192060746	0.186617890304747	0.564379603729193	0.33066023129052	0.740901144840695	0.940028034089097	YBL002W	HTB2	Histone H2B; core histone protein required for chromatin assembly and chromosome function; nearly identical to HTB1; Rad6p-Bre1p-Lge1p mediated ubiquitination regulates reassembly after DNA replication, transcriptional activation, meiotic DSB formation and H3 methylation
1046	YBL003C_01	88.3274062024871	-0.07591496277787	0.556423849842673	-0.136433696721186	0.891478436593627	0.979930787531272	YBL003C	HTA2	Histone H2A; core histone protein required for chromatin assembly and chromosome function; one of two nearly identical (see also HTA1) subtypes; DNA damage-dependent phosphorylation by Mec1p facilitates DNA repair; acetylated by Nat4p
1047	YBL003C_02	211.569686876809	-0.235626585579809	0.357643879076386	-0.658830192168573	0.510004817023784	0.855073782225877	YBL003C	HTA2	Histone H2A; core histone protein required for chromatin assembly and chromosome function; one of two nearly identical (see also HTA1) subtypes; DNA damage-dependent phosphorylation by Mec1p facilitates DNA repair; acetylated by Nat4p
1048	YBL003C_03	98.4457891519444	-0.526714405897133	0.483818695410395	-1.0886607129771	0.276303532701408	0.723312124758036	YBL003C	HTA2	Histone H2A; core histone protein required for chromatin assembly and chromosome function; one of two nearly identical (see also HTA1) subtypes; DNA damage-dependent phosphorylation by Mec1p facilitates DNA repair; acetylated by Nat4p
1049	YBL003C_06	55.379782075861	0.427411041643666	0.722117004792057	0.591886133143679	0.553926840130652	0.875368036439715	YBL003C	HTA2	Histone H2A; core histone protein required for chromatin assembly and chromosome function; one of two nearly identical (see also HTA1) subtypes; DNA damage-dependent phosphorylation by Mec1p facilitates DNA repair; acetylated by Nat4p
1050	YBL004W_01	50.4232796884002	0.745441264126113	0.734301474202551	1.01517059452408	0.310024515057971	0.750087138332884	YBL004W	UTP20	Component of the small-subunit (SSU) processome; SSU processome is involved in the biogenesis of the 18S rRNA
1051	YBL004W_04	88.1941443214258	0.0314147689830029	0.560958226016658	0.0560019757729161	0.955340233194102	0.991209563252222	YBL004W	UTP20	Component of the small-subunit (SSU) processome; SSU processome is involved in the biogenesis of the 18S rRNA
1052	YBL004W_06	52.9946857953143	1.1740097289362	0.748811817340595	1.56783013001277	0.116920781247714	0.519616725304964	YBL004W	UTP20	Component of the small-subunit (SSU) processome; SSU processome is involved in the biogenesis of the 18S rRNA
1053	YBL004W_09	119.535230646426	0.11190593261374	0.504692273642645	0.221731019985807	0.824523280666539	0.962646539767814	YBL004W	UTP20	Component of the small-subunit (SSU) processome; SSU processome is involved in the biogenesis of the 18S rRNA
1054	YBL005W_00	153.50777366461	-0.267770640228723	0.419969207661867	-0.637595888802199	0.523736772571906	0.861150154320559	NA	NA	NA
1055	YBL005W_01	725.284737481006	-0.457415794363365	0.231953624881871	-1.97201399459188	0.0486080089643675	0.347808049724396	YBL005W	PDR3	Transcriptional activator of the pleiotropic drug resistance network; regulates expression of ATP-binding cassette (ABC) transporters through binding to cis-acting PDRE sites (PDR responsive elements); has a role in response to drugs and organic solvents; post-translationally up-regulated in cells lacking functional mitochondrial genome; involved in diauxic shift; relative distribution to nucleus…
1056	YBL005W_02	110.908155981538	0.109456077915654	0.478973305291017	0.228522292801162	0.81924022742664	0.961363647472577	YBL005W	PDR3	Transcriptional activator of the pleiotropic drug resistance network; regulates expression of ATP-binding cassette (ABC) transporters through binding to cis-acting PDRE sites (PDR responsive elements); has a role in response to drugs and organic solvents; post-translationally up-regulated in cells lacking functional mitochondrial genome; involved in diauxic shift; relative distribution to nucleus…
1057	YBL005W_03	230.19707091058	0.610749139643774	0.462759555615348	1.31979800791285	0.186902466900989	0.628596573098583	YBL005W	PDR3	Transcriptional activator of the pleiotropic drug resistance network; regulates expression of ATP-binding cassette (ABC) transporters through binding to cis-acting PDRE sites (PDR responsive elements); has a role in response to drugs and organic solvents; post-translationally up-regulated in cells lacking functional mitochondrial genome; involved in diauxic shift; relative distribution to nucleus…
1058	YBL005W_07	94.0499693241179	1.58660954051069	0.642783566012045	2.46834179404169	0.0135740639837575	0.163844750139779	YBL005W	PDR3	Transcriptional activator of the pleiotropic drug resistance network; regulates expression of ATP-binding cassette (ABC) transporters through binding to cis-acting PDRE sites (PDR responsive elements); has a role in response to drugs and organic solvents; post-translationally up-regulated in cells lacking functional mitochondrial genome; involved in diauxic shift; relative distribution to nucleus…
1059	YBL005W_08	343.156255051389	-0.120943733546262	0.284077019253359	-0.425742757594893	0.67029530203376	0.918583233043452	YBL005W	PDR3	Transcriptional activator of the pleiotropic drug resistance network; regulates expression of ATP-binding cassette (ABC) transporters through binding to cis-acting PDRE sites (PDR responsive elements); has a role in response to drugs and organic solvents; post-translationally up-regulated in cells lacking functional mitochondrial genome; involved in diauxic shift; relative distribution to nucleus…
1060	YBL005W_09	640.11768626469	-0.589754018411727	0.244155179840422	-2.41548845614165	0.0157141205952162	0.180613817475961	NA	NA	NA
1061	YBL005W-A_00	286.21212886959	-0.136293555727727	0.351551222859318	-0.38769188347346	0.698244062976479	0.928452045941126	YBL005W-A		Retrotransposon TYA Gag gene co-transcribed with TYB Pol; translated as TYA or TYA-TYB polyprotein; Gag is a nucleocapsid protein that is the structural constituent of virus-like particles (VLPs); similar to retroviral Gag
1062	YBL005W-A_01	3666.94056359108	0.0973589602574607	0.167210796217103	0.582252835702378	0.560396389159363	0.877474884065296	NA	NA	NA
1063	YBL005W-A_02	3213.62635319383	0.569792604869421	0.179612250076892	3.17234823696876	0.00151211568324071	0.0330889124255245	NA	NA	NA
1064	YBL005W-A_03	332.750160966347	-0.199364879714503	0.301526529207215	-0.661185203964245	0.508493548813919	0.854839978978761	YBL005W-A		Retrotransposon TYA Gag gene co-transcribed with TYB Pol; translated as TYA or TYA-TYB polyprotein; Gag is a nucleocapsid protein that is the structural constituent of virus-like particles (VLPs); similar to retroviral Gag
1065	YBL005W-A_04	390.53854438854	-0.215003590296392	0.319762763813776	-0.672384700870319	0.501338819957988	0.851317820643407	YBL005W-A		Retrotransposon TYA Gag gene co-transcribed with TYB Pol; translated as TYA or TYA-TYB polyprotein; Gag is a nucleocapsid protein that is the structural constituent of virus-like particles (VLPs); similar to retroviral Gag
1066	YBL005W-A_05	436.409140343507	0.206076632476854	0.277226015950815	0.743352429497151	0.457268336877193	0.832419051494575	NA	NA	NA
1067	YBL005W-A_06	5472.4017622429	0.478989472955152	0.158235604846424	3.02706507438726	0.00246940790905119	0.0481905539236031	NA	NA	NA
1068	YBL005W-A_07	557.948052127197	-0.0576469613223175	0.245512161241705	-0.234802875062325	0.814361736144725	0.961004477768567	NA	NA	NA
1069	YBL005W-A_08	1019.29996826345	0.0359346242336145	0.210111494822342	0.171026455568263	0.864202963524315	0.972833129801971	NA	NA	NA
1070	YBL005W-A_09	5076.89159292517	0.221361805400625	0.166093657472423	1.33275291043174	0.182612903538216	0.623359123004588	NA	NA	NA
1071	YBL006C_01	52.8983668906293	-0.507137998529689	0.607341827699067	-0.83501246810383	0.403710688372365	0.807394977536693	YBL005W	PDR3	Transcriptional activator of the pleiotropic drug resistance network; regulates expression of ATP-binding cassette (ABC) transporters through binding to cis-acting PDRE sites (PDR responsive elements); has a role in response to drugs and organic solvents; post-translationally up-regulated in cells lacking functional mitochondrial genome; involved in diauxic shift; relative distribution to nucleus…
1072	YBL006C_02	183.870674656766	-0.438711410898843	0.368090925009794	-1.19185609068512	0.233317677799408	0.681158133733381	YBL006C	LDB7	Component of the RSC chromatin remodeling complex; interacts with Rsc3p, Rsc30p, Npl6p, and Htl1p to form a module important for a broad range of RSC functions
1073	YBL006C_04	75.4398123026534	-0.678592500924907	0.524303059421407	-1.29427530267278	0.195570344135868	0.638567595342858	YBL006C	LDB7	Component of the RSC chromatin remodeling complex; interacts with Rsc3p, Rsc30p, Npl6p, and Htl1p to form a module important for a broad range of RSC functions
1074	YBL006C_05	414.330621306767	0.486202990940896	0.281034975951752	1.73004441633759	0.083622339876149	0.449350439192404	YBL006C	LDB7	Component of the RSC chromatin remodeling complex; interacts with Rsc3p, Rsc30p, Npl6p, and Htl1p to form a module important for a broad range of RSC functions
1075	YBL006W-A_00	466.715428642	0.482925269847662	0.280392570984882	1.72231834870439	0.0850118656328382	0.45250522807374	NA	NA	NA
1076	YBL006W-A_01	327.161814822745	-0.933165978945488	0.290835207582225	-3.20857294652562	0.00133395465521077	0.0300200616023725	YBL007C	SLA1	Cytoskeletal protein binding protein; required for assembly of the cortical actin cytoskeleton; interacts with proteins regulating actin dynamics and proteins required for endocytosis; found in the nucleus and cell cortex; has 3 SH3 domains
1077	YBL006W-A_02	118.07661669394	0.146201310005193	0.530265987736929	0.275713157898645	0.782768388673856	0.952130302241043	NA	NA	NA
1078	YBL006W-A_03	252.261288969238	0.0290926034524404	0.33140192135449	0.0877864658525047	0.930046394917593	0.987758987066306	NA	NA	NA
1079	YBL006W-A_05	49.9379899938083	-1.12215318098309	0.673420272613781	-1.66634897495381	0.0956439274061319	0.475879263151731	NA	NA	NA
1080	YBL006W-A_06	243.511773458987	0.145723815240091	0.391531891370003	0.372188877718725	0.709752226522288	0.931157169052595	NA	NA	NA
1081	YBL006W-A_08	186.723753870597	-0.0393573976833689	0.450093157591574	-0.0874427816098524	0.93031956478262	0.987758987066306	NA	NA	NA
1082	YBL006W-A_09	161.13225450461	1.20373414697658	0.455837105535966	2.64071119344542	0.00827322108336116	0.117662176145229	NA	NA	NA
1083	YBL007C_00	125.072913442002	0.0237633345916024	0.435170118238131	0.0546069998735501	0.956451561989158	0.991209563252222	YBL007C	SLA1	Cytoskeletal protein binding protein; required for assembly of the cortical actin cytoskeleton; interacts with proteins regulating actin dynamics and proteins required for endocytosis; found in the nucleus and cell cortex; has 3 SH3 domains
1084	YBL007C_01	408.199582321513	0.531129779795097	0.306067864948631	1.7353333708661	0.0826817742223246	0.447471797226753	YBL007C	SLA1	Cytoskeletal protein binding protein; required for assembly of the cortical actin cytoskeleton; interacts with proteins regulating actin dynamics and proteins required for endocytosis; found in the nucleus and cell cortex; has 3 SH3 domains
1085	YBL007C_02	148.923481761742	0.126070519185796	0.437035219751961	0.288467641709396	0.772988796404509	0.949447581255126	YBL007C	SLA1	Cytoskeletal protein binding protein; required for assembly of the cortical actin cytoskeleton; interacts with proteins regulating actin dynamics and proteins required for endocytosis; found in the nucleus and cell cortex; has 3 SH3 domains
1086	YBL007C_03	234.359344587682	0.017143499749919	0.417358428374128	0.0410762035325454	0.967235145418675	0.993288165646741	YBL007C	SLA1	Cytoskeletal protein binding protein; required for assembly of the cortical actin cytoskeleton; interacts with proteins regulating actin dynamics and proteins required for endocytosis; found in the nucleus and cell cortex; has 3 SH3 domains
1087	YBL007C_04	89.4509255727724	-0.531955504963749	0.591993969895094	-0.898582641066455	0.368875008343729	0.787859440582676	YBL007C	SLA1	Cytoskeletal protein binding protein; required for assembly of the cortical actin cytoskeleton; interacts with proteins regulating actin dynamics and proteins required for endocytosis; found in the nucleus and cell cortex; has 3 SH3 domains
1088	YBL007C_06	279.466301846362	0.0633338356766792	0.332129770491698	0.190690029330756	0.848768450792993	0.969667694360674	YBL007C	SLA1	Cytoskeletal protein binding protein; required for assembly of the cortical actin cytoskeleton; interacts with proteins regulating actin dynamics and proteins required for endocytosis; found in the nucleus and cell cortex; has 3 SH3 domains
1089	YBL007C_08	191.624309036715	0.216187823544883	0.398391526869233	0.542651660400006	0.587369662708863	0.887201636683753	YBL007C	SLA1	Cytoskeletal protein binding protein; required for assembly of the cortical actin cytoskeleton; interacts with proteins regulating actin dynamics and proteins required for endocytosis; found in the nucleus and cell cortex; has 3 SH3 domains
1090	YBL008W_00	250.513464473199	-0.69940305212305	0.316550997219123	-2.20944826668453	0.0271434769734795	0.250176933552005	YBL008W-A		Putative protein of unknown function; identified by fungal homology and RT-PCR
1091	YBL008W_03	150.578159615618	0.661670533135491	0.459327135332994	1.44052132399233	0.149719961475788	0.575741778950727	YBL008W	HIR1	Subunit of the HIR complex; HIR is a nucleosome assembly complex involved in regulation of histone gene transcription; contributes to nucleosome formation, heterochromatic gene silencing, and formation of functional kinetochores
1092	YBL008W_04	1240.86772712233	2.51854405906563	0.336715843018444	7.47973138563509	7.44746767767251e-14	1.87153018983252e-11	YBL008W	HIR1	Subunit of the HIR complex; HIR is a nucleosome assembly complex involved in regulation of histone gene transcription; contributes to nucleosome formation, heterochromatic gene silencing, and formation of functional kinetochores
1093	YBL008W_09	128.243121749247	1.94906504722101	0.566229858326774	3.44217991785272	0.000577046314951552	0.0152152810395345	YBL008W	HIR1	Subunit of the HIR complex; HIR is a nucleosome assembly complex involved in regulation of histone gene transcription; contributes to nucleosome formation, heterochromatic gene silencing, and formation of functional kinetochores
1094	YBL008W-A_00	122.439120518571	1.69118751460513	0.500463303063446	3.37924380119981	0.000726855188335052	0.0184428917561094	YBL008W-A		Putative protein of unknown function; identified by fungal homology and RT-PCR
1095	YBL008W-A_01	94.5620198597766	-0.645448377554499	0.529112178022893	-1.21987057634227	0.222513941506799	0.669462529908927	YBL008W-A		Putative protein of unknown function; identified by fungal homology and RT-PCR
1096	YBL008W-A_03	488.214490246688	-0.0256215978941217	0.251004404775323	-0.102076287932301	0.918696122175334	0.985812973756983	YBL008W-A		Putative protein of unknown function; identified by fungal homology and RT-PCR
1097	YBL008W-A_06	233.844923763835	0.396620174983723	0.39998725290767	0.991582036928752	0.321401455460945	0.757827831071378	YBL008W-A		Putative protein of unknown function; identified by fungal homology and RT-PCR
1098	YBL008W-A_07	346.25371510137	-0.0206238066747875	0.306707036319254	-0.0672426916652802	0.946388498979212	0.989446249038675	YBL008W-A		Putative protein of unknown function; identified by fungal homology and RT-PCR
1099	YBL008W-A_08	280.542811132336	0.635848896188078	0.346151503386788	1.83690924340023	0.0662232945026242	0.40361975016252	YBL008W-A		Putative protein of unknown function; identified by fungal homology and RT-PCR
1100	YBL008W-A_09	125.050898048917	0.362391287767494	0.539830287532792	0.671305956958705	0.502025640574106	0.851706813850949	YBL008W-A		Putative protein of unknown function; identified by fungal homology and RT-PCR
1101	YBL009W_00	403.433227355587	0.0466418390930176	0.295200087801508	0.158000762941437	0.874456197527384	0.975041856601493	NA	NA	NA
1102	YBL009W_02	174.45016080253	0.620143006477865	0.488311683360625	1.2699737229508	0.204093990392505	0.649076965063746	YBL009W	ALK2	Protein kinase; along with its paralog, ALK1, required for proper spindle positioning and nuclear segregation following mitotic arrest, proper organization of cell polarity factors in mitosis, proper localization of formins and polarity factors, and survival in cells that activate spindle assembly checkpoint; phosphorylated in response to DNA damage; ALK2 has a paralog, ALK1, that arose from the …
1103	YBL009W_03	232.746850777049	0.262439050238405	0.395498819938625	0.663564685930369	0.506968965655737	0.854166923428412	YBL009W	ALK2	Protein kinase; along with its paralog, ALK1, required for proper spindle positioning and nuclear segregation following mitotic arrest, proper organization of cell polarity factors in mitosis, proper localization of formins and polarity factors, and survival in cells that activate spindle assembly checkpoint; phosphorylated in response to DNA damage; ALK2 has a paralog, ALK1, that arose from the …
1104	YBL009W_05	104.570220927162	-0.488761623520401	0.537250521503092	-0.909746205835164	0.362956370212126	0.784448528198487	NA	NA	NA
1105	YBL011W_00	192.641711053805	-0.0585080053403608	0.401074825260182	-0.145878029872371	0.884017675657646	0.97793021801136	YBL011W	SCT1	Glycerol 3-phosphate/dihydroxyacetone phosphate sn-1 acyltransferase; dual substrate-specific acyltransferase of the glycerolipid biosynthesis pathway; prefers 16-carbon fatty acids; similar to Gpt2p; gene is constitutively transcribed
1106	YBL011W_02	142.191953764011	-0.739033213611115	0.39999644668711	-1.84759944677511	0.0646603098067391	0.39895411150758	YBL011W	SCT1	Glycerol 3-phosphate/dihydroxyacetone phosphate sn-1 acyltransferase; dual substrate-specific acyltransferase of the glycerolipid biosynthesis pathway; prefers 16-carbon fatty acids; similar to Gpt2p; gene is constitutively transcribed
1107	YBL011W_04	82.9646368994091	-0.436662948766552	0.516865234836592	-0.844829404911714	0.39820609438216	0.804659179199273	YBL011W	SCT1	Glycerol 3-phosphate/dihydroxyacetone phosphate sn-1 acyltransferase; dual substrate-specific acyltransferase of the glycerolipid biosynthesis pathway; prefers 16-carbon fatty acids; similar to Gpt2p; gene is constitutively transcribed
1108	YBL011W_09	78.8465807377206	-0.432980990707919	0.621997797438803	-0.696113382540586	0.48635782628836	0.846022159263787	YBL011W	SCT1	Glycerol 3-phosphate/dihydroxyacetone phosphate sn-1 acyltransferase; dual substrate-specific acyltransferase of the glycerolipid biosynthesis pathway; prefers 16-carbon fatty acids; similar to Gpt2p; gene is constitutively transcribed
1109	YBL012C_01	165.199980201528	-0.052511997261693	0.394894511769908	-0.132977277973136	0.894211350441594	0.980988868636018	NA	NA	NA
1110	YBL012C_02	82.8013261674167	-0.104476384841998	0.644847961069071	-0.162017081776595	0.871292402277797	0.974370928498566	NA	NA	NA
1111	YBL012C_05	244.299914473208	0.543628547160936	0.372501293282434	1.45940042884295	0.144454928052794	0.567022306303811	NA	NA	NA
1112	YBL012C_07	70.5398146371906	0.792767629465307	0.720432765670739	1.1004047389866	0.271155814608905	0.718197120576695	NA	NA	NA
1113	YBL012C_08	80.0217720570466	1.21220851877443	0.64412013263286	1.88196030113124	0.0598414059676423	0.383641089946564	NA	NA	NA
1114	YBL012C_09	192.187568901899	0.384470668610243	0.400788255927113	0.959286263817477	0.337414553338806	0.768020583165432	NA	NA	NA
1115	YBL013W_00	182.312649333979	-0.17730948792947	0.377559928441275	-0.469619455278205	0.638626922297736	0.908798743972721	YBL013W	FMT1	Methionyl-tRNA formyltransferase; catalyzes the formylation of initiator Met-tRNA in mitochondria; potential Cdc28p substrate
1116	YBL013W_01	195.681934032905	-1.45829557763797	0.368749107274242	-3.9547094457192	7.66277184698511e-05	0.00277027161890028	NA	NA	NA
1117	YBL013W_02	29.1968174372989	0.205725620422787	0.847320953564802	0.2427953888751	0.808163907854532	0.959036746755336	YBL013W	FMT1	Methionyl-tRNA formyltransferase; catalyzes the formylation of initiator Met-tRNA in mitochondria; potential Cdc28p substrate
1118	YBL013W_06	174.876993537217	-0.279963707112237	0.37957274707526	-0.737575890970716	0.460772210358366	0.833754691210064	YBL013W	FMT1	Methionyl-tRNA formyltransferase; catalyzes the formylation of initiator Met-tRNA in mitochondria; potential Cdc28p substrate
1119	YBL013W_07	169.188705074667	1.02277314426163	0.414716956099554	2.46619562865452	0.0136556730339131	0.164507977779194	YBL013W	FMT1	Methionyl-tRNA formyltransferase; catalyzes the formylation of initiator Met-tRNA in mitochondria; potential Cdc28p substrate
1120	YBL013W_08	313.810814536842	0.551745880215944	0.327241683575863	1.68605012108133	0.091786145960194	0.467678839263507	YBL013W	FMT1	Methionyl-tRNA formyltransferase; catalyzes the formylation of initiator Met-tRNA in mitochondria; potential Cdc28p substrate
1121	YBL013W_09	44.2837284619662	-1.55819143534987	0.770764697368904	-2.02161754510674	0.0432158780717212	0.327502928600843	YBL013W	FMT1	Methionyl-tRNA formyltransferase; catalyzes the formylation of initiator Met-tRNA in mitochondria; potential Cdc28p substrate
1122	YBL014C_00	169.747062863441	-0.533524047795899	0.42173708922145	-1.26506314344042	0.20584869359808	0.650547945791438	YBL013W	FMT1	Methionyl-tRNA formyltransferase; catalyzes the formylation of initiator Met-tRNA in mitochondria; potential Cdc28p substrate
1123	YBL014C_01	155.647712460297	-0.294336089770983	0.396968170555512	-0.741460176414378	0.458414469395836	0.832835176345348	YBL014C	RRN6	Component of the core factor (CF) rDNA transcription factor complex; CF is required for transcription of 35S rRNA genes by RNA polymerase I and is composed of Rrn6p, Rrn7p, and Rrn11p
1124	YBL014C_07	147.86103967623	0.118559121704335	0.43832253256844	0.27048374859858	0.786788117875025	0.952931251853891	YBL013W	FMT1	Methionyl-tRNA formyltransferase; catalyzes the formylation of initiator Met-tRNA in mitochondria; potential Cdc28p substrate
1125	YBL014C_09	76.7873932894243	-0.743492912230066	0.564099712594084	-1.31801682509466	0.18749801567257	0.629014638894295	YBL013W	FMT1	Methionyl-tRNA formyltransferase; catalyzes the formylation of initiator Met-tRNA in mitochondria; potential Cdc28p substrate
1126	YBL015W_02	53.7497370066958	0.545515983387056	0.677474570420588	0.805219866848124	0.420692813995162	0.815895015812364	YBL015W	ACH1	Protein with CoA transferase activity; particularly for CoASH transfer from succinyl-CoA to acetate; has minor acetyl-CoA-hydrolase activity; phosphorylated; required for acetate utilization and for diploid pseudohyphal growth
1127	YBL015W_03	375.111774763685	0.321320065858464	0.308719672172773	1.04081500086149	0.297961416610266	0.740155112588877	YBL015W	ACH1	Protein with CoA transferase activity; particularly for CoASH transfer from succinyl-CoA to acetate; has minor acetyl-CoA-hydrolase activity; phosphorylated; required for acetate utilization and for diploid pseudohyphal growth
1128	YBL015W_04	154.044349698527	0.476883294145791	0.453181655572184	1.05230052514743	0.292661690827421	0.73562228222776	YBL015W	ACH1	Protein with CoA transferase activity; particularly for CoASH transfer from succinyl-CoA to acetate; has minor acetyl-CoA-hydrolase activity; phosphorylated; required for acetate utilization and for diploid pseudohyphal growth
1129	YBL015W_06	110.214012887634	-0.228287710671507	0.566305401557283	-0.403117664150367	0.686861666481863	0.924304576268941	YBL015W	ACH1	Protein with CoA transferase activity; particularly for CoASH transfer from succinyl-CoA to acetate; has minor acetyl-CoA-hydrolase activity; phosphorylated; required for acetate utilization and for diploid pseudohyphal growth
1130	YBL015W_09	114.725990066172	0.0448713135002122	0.614346014073234	0.0730391546006893	0.941774959835792	0.988797483727008	YBL015W	ACH1	Protein with CoA transferase activity; particularly for CoASH transfer from succinyl-CoA to acetate; has minor acetyl-CoA-hydrolase activity; phosphorylated; required for acetate utilization and for diploid pseudohyphal growth
1131	YBL016W_00	245.036643834186	-0.33901303574282	0.348891297236866	-0.971686707085332	0.331206431832124	0.764400735723161	YBL016W	FUS3	Mitogen-activated serine/threonine protein kinase involved in mating; phosphoactivated by Ste7p; substrates include Ste12p, Far1p, Bni1p, Sst2p; inhibits invasive growth during mating by phosphorylating Tec1p, promoting its; inhibits recruitment of Ste5p, Cdc42p-mediated asymmetry and mating morphogenesis
1132	YBL016W_02	523.468773534591	0.0782995480610197	0.261140675625074	0.29983666035021	0.764301750178623	0.947062886317199	YBL016W	FUS3	Mitogen-activated serine/threonine protein kinase involved in mating; phosphoactivated by Ste7p; substrates include Ste12p, Far1p, Bni1p, Sst2p; inhibits invasive growth during mating by phosphorylating Tec1p, promoting its; inhibits recruitment of Ste5p, Cdc42p-mediated asymmetry and mating morphogenesis
1133	YBL016W_04	215.117277838182	-0.431142517014157	0.334422085134858	-1.28921664022367	0.197322781578327	0.640045860075644	YBL016W	FUS3	Mitogen-activated serine/threonine protein kinase involved in mating; phosphoactivated by Ste7p; substrates include Ste12p, Far1p, Bni1p, Sst2p; inhibits invasive growth during mating by phosphorylating Tec1p, promoting its; inhibits recruitment of Ste5p, Cdc42p-mediated asymmetry and mating morphogenesis
1134	YBL016W_05	67.5294091573779	-0.721986045232511	0.572433692691677	-1.26125707562323	0.207216240924758	0.651920220874866	YBL016W	FUS3	Mitogen-activated serine/threonine protein kinase involved in mating; phosphoactivated by Ste7p; substrates include Ste12p, Far1p, Bni1p, Sst2p; inhibits invasive growth during mating by phosphorylating Tec1p, promoting its; inhibits recruitment of Ste5p, Cdc42p-mediated asymmetry and mating morphogenesis
1135	YBL016W_06	150.734230002835	-0.929808127069989	0.384046801329698	-2.42108025337194	0.0154744605655618	0.178572011432018	YBL016W	FUS3	Mitogen-activated serine/threonine protein kinase involved in mating; phosphoactivated by Ste7p; substrates include Ste12p, Far1p, Bni1p, Sst2p; inhibits invasive growth during mating by phosphorylating Tec1p, promoting its; inhibits recruitment of Ste5p, Cdc42p-mediated asymmetry and mating morphogenesis
1136	YBL016W_07	105.215941941505	0.106539050951611	0.499529958274565	0.213278601586999	0.831109663044538	0.964188147591238	YBL016W	FUS3	Mitogen-activated serine/threonine protein kinase involved in mating; phosphoactivated by Ste7p; substrates include Ste12p, Far1p, Bni1p, Sst2p; inhibits invasive growth during mating by phosphorylating Tec1p, promoting its; inhibits recruitment of Ste5p, Cdc42p-mediated asymmetry and mating morphogenesis
1137	YBL016W_08	205.479410948888	-1.41762517581276	0.346043020732758	-4.09667321944795	4.19129894795798e-05	0.00163672876638612	YBL016W	FUS3	Mitogen-activated serine/threonine protein kinase involved in mating; phosphoactivated by Ste7p; substrates include Ste12p, Far1p, Bni1p, Sst2p; inhibits invasive growth during mating by phosphorylating Tec1p, promoting its; inhibits recruitment of Ste5p, Cdc42p-mediated asymmetry and mating morphogenesis
1138	YBL016W_09	119.887599311107	0.261974011517421	0.543465234720032	0.482043734871794	0.629774878160477	0.904951519213634	YBL016W	FUS3	Mitogen-activated serine/threonine protein kinase involved in mating; phosphoactivated by Ste7p; substrates include Ste12p, Far1p, Bni1p, Sst2p; inhibits invasive growth during mating by phosphorylating Tec1p, promoting its; inhibits recruitment of Ste5p, Cdc42p-mediated asymmetry and mating morphogenesis
1139	YBL017C_00	117.873589979657	-1.32573042416434	0.43536750222575	-3.04508356132863	0.00232615670785155	0.0459031563564309	YBL017C	PEP1	Type I transmembrane sorting receptor for multiple vacuolar hydrolases; cycles between the late-Golgi and prevacuolar endosome-like compartments
1140	YBL017C_01	49.0872201164895	-0.778902500268941	0.666715322762064	-1.1682684853291	0.242698483195027	0.692408897031434	YBL017C	PEP1	Type I transmembrane sorting receptor for multiple vacuolar hydrolases; cycles between the late-Golgi and prevacuolar endosome-like compartments
1141	YBL017C_02	138.729484695074	-0.49796707358037	0.457985569336715	-1.08729861139852	0.276904862090803	0.723312124758036	YBL017C	PEP1	Type I transmembrane sorting receptor for multiple vacuolar hydrolases; cycles between the late-Golgi and prevacuolar endosome-like compartments
1142	YBL017C_03	110.859517881152	0.0196044686552029	0.52597214764782	0.0372728265990419	0.97026747166506	0.993833782606157	YBL017C	PEP1	Type I transmembrane sorting receptor for multiple vacuolar hydrolases; cycles between the late-Golgi and prevacuolar endosome-like compartments
1143	YBL017C_05	189.133120217683	-0.15531616010014	0.455980238370411	-0.340620375688233	0.733389388224166	0.93792362428088	YBL017C	PEP1	Type I transmembrane sorting receptor for multiple vacuolar hydrolases; cycles between the late-Golgi and prevacuolar endosome-like compartments
1144	YBL017C_06	182.899982802563	0.251999480710499	0.393237380737243	0.64083297533426	0.521631206074527	0.860555838361068	YBL017C	PEP1	Type I transmembrane sorting receptor for multiple vacuolar hydrolases; cycles between the late-Golgi and prevacuolar endosome-like compartments
1145	YBL017C_08	180.684298191229	0.00544832383703669	0.365130000040947	0.0149216000778509	0.988094727470101	0.997587928355221	YBL017C	PEP1	Type I transmembrane sorting receptor for multiple vacuolar hydrolases; cycles between the late-Golgi and prevacuolar endosome-like compartments
1146	YBL018C_00	244.633328055941	0.0991300362319003	0.382278198269009	0.259313862733397	0.795393084232336	0.955803939957837	YBL018C	POP8	Subunit of both RNase MRP and nuclear RNase P; RNase MRP cleaves pre-rRNA, while nuclear RNase P cleaves tRNA precursors to generate mature 5' ends and facilitates turnover of nuclear RNAs; relocalizes to the cytosol in response to hypoxia
1147	YBL018C_03	201.942560709712	0.927294130698367	0.410244204994027	2.26034668963055	0.0237997423665384	0.233184550171531	YBL018C	POP8	Subunit of both RNase MRP and nuclear RNase P; RNase MRP cleaves pre-rRNA, while nuclear RNase P cleaves tRNA precursors to generate mature 5' ends and facilitates turnover of nuclear RNAs; relocalizes to the cytosol in response to hypoxia
1148	YBL018C_04	185.101107615897	0.732272559531871	0.462304232017451	1.58396248361453	0.11320225676755	0.512342980346683	YBL018C	POP8	Subunit of both RNase MRP and nuclear RNase P; RNase MRP cleaves pre-rRNA, while nuclear RNase P cleaves tRNA precursors to generate mature 5' ends and facilitates turnover of nuclear RNAs; relocalizes to the cytosol in response to hypoxia
1149	YBL018C_05	74.0557675735708	-0.530434927428137	0.642198012186338	-0.825967874958523	0.408822315449301	0.810098427265454	YBL018C	POP8	Subunit of both RNase MRP and nuclear RNase P; RNase MRP cleaves pre-rRNA, while nuclear RNase P cleaves tRNA precursors to generate mature 5' ends and facilitates turnover of nuclear RNAs; relocalizes to the cytosol in response to hypoxia
1150	YBL018C_07	219.71542711269	-0.207580596702291	0.347703410791834	-0.597004775505543	0.550504192260538	0.874146993283985	YBL018C	POP8	Subunit of both RNase MRP and nuclear RNase P; RNase MRP cleaves pre-rRNA, while nuclear RNase P cleaves tRNA precursors to generate mature 5' ends and facilitates turnover of nuclear RNAs; relocalizes to the cytosol in response to hypoxia
1151	YBL018C_08	329.774575297554	-0.00339620319552826	0.397405188058781	-0.00854594579431088	0.993181404790655	0.998392742849307	YBL018C	POP8	Subunit of both RNase MRP and nuclear RNase P; RNase MRP cleaves pre-rRNA, while nuclear RNase P cleaves tRNA precursors to generate mature 5' ends and facilitates turnover of nuclear RNAs; relocalizes to the cytosol in response to hypoxia
1152	YBL018C_09	276.872420718663	0.251248795817804	0.378896396507336	0.663106849613281	0.507262124093482	0.854197155953737	YBL018C	POP8	Subunit of both RNase MRP and nuclear RNase P; RNase MRP cleaves pre-rRNA, while nuclear RNase P cleaves tRNA precursors to generate mature 5' ends and facilitates turnover of nuclear RNAs; relocalizes to the cytosol in response to hypoxia
1153	YBL019W_00	163.21770425084	0.290751004674835	0.454612908100398	0.639557301374788	0.522460449387089	0.860845906903598	YBL019W	APN2	Class II abasic (AP) endonuclease involved in repair of DNA damage; homolog of human HAP1 and E. coli exoIII
1154	YBL019W_01	116.589980584184	0.705136030618919	0.575725886389143	1.22477735896403	0.220659117792982	0.667822150155018	YBL019W	APN2	Class II abasic (AP) endonuclease involved in repair of DNA damage; homolog of human HAP1 and E. coli exoIII
1155	YBL019W_02	72.3536916079464	0.712498761252866	0.729029480899207	0.977325032691475	0.328408263940657	0.762264277464011	YBL019W	APN2	Class II abasic (AP) endonuclease involved in repair of DNA damage; homolog of human HAP1 and E. coli exoIII
1156	YBL019W_06	169.395616141938	-0.311790813295726	0.43474641731	-0.717178568658337	0.473263921297727	0.839284115299714	YBL019W	APN2	Class II abasic (AP) endonuclease involved in repair of DNA damage; homolog of human HAP1 and E. coli exoIII
1157	YBL019W_07	263.678428063362	0.701646369518836	0.341530223607926	2.05441955358048	0.0399351021452485	0.312648799178271	YBL019W	APN2	Class II abasic (AP) endonuclease involved in repair of DNA damage; homolog of human HAP1 and E. coli exoIII
1158	YBL019W_08	299.222402785331	0.109277821284737	0.297871322245676	0.366862511170535	0.713721576368899	0.932472360212359	YBL019W	APN2	Class II abasic (AP) endonuclease involved in repair of DNA damage; homolog of human HAP1 and E. coli exoIII
1159	YBL019W_09	249.646743263919	-0.487886088133244	0.332273976272125	-1.46832470483237	0.142016043375317	0.564275780017513	YBL019W	APN2	Class II abasic (AP) endonuclease involved in repair of DNA damage; homolog of human HAP1 and E. coli exoIII
1160	YBL020W_00	557.993231848032	0.204147464308709	0.281799868276658	0.724441304948681	0.46879484936264	0.837182118832848	NA	NA	NA
1161	YBL020W_02	382.179448032823	0.563954105010018	0.303845135311979	1.85605770660427	0.0634453332174112	0.394796993210608	YBL020W	RFT1	Membrane protein required for translocation of Man5GlcNac2-PP-Dol; required for translocation of Man5GlcNac2-PP-Dol from the cytoplasmic side to the lumenal side of the ER membrane but is not the flippase; mutation is suppressed by expression of human p53 protein; essential gene
1162	YBL020W_03	458.40218481743	-0.126203024890011	0.321774285444905	-0.392209789901374	0.694903211172637	0.92690860479415	YBL020W	RFT1	Membrane protein required for translocation of Man5GlcNac2-PP-Dol; required for translocation of Man5GlcNac2-PP-Dol from the cytoplasmic side to the lumenal side of the ER membrane but is not the flippase; mutation is suppressed by expression of human p53 protein; essential gene
1163	YBL020W_04	391.639159502031	-0.561715052282722	0.260980397332443	-2.15232660392955	0.0313716399054202	0.272880194854008	YBL020W	RFT1	Membrane protein required for translocation of Man5GlcNac2-PP-Dol; required for translocation of Man5GlcNac2-PP-Dol from the cytoplasmic side to the lumenal side of the ER membrane but is not the flippase; mutation is suppressed by expression of human p53 protein; essential gene
1164	YBL020W_06	436.874962520764	0.426539926685018	0.26799099718243	1.59162035728632	0.111470033129138	0.50879813636059	YBL020W	RFT1	Membrane protein required for translocation of Man5GlcNac2-PP-Dol; required for translocation of Man5GlcNac2-PP-Dol from the cytoplasmic side to the lumenal side of the ER membrane but is not the flippase; mutation is suppressed by expression of human p53 protein; essential gene
1165	YBL020W_07	69.2532143908409	0.33733170527489	0.640144225774557	0.526962037135815	0.598219951503826	0.892133696273468	NA	NA	NA
1166	YBL020W_09	468.689806629972	0.123208390642146	0.274060326429379	0.449566678429448	0.653022919250115	0.912627600868459	NA	NA	NA
1167	YBL022C_00	132.784540691077	1.10474445653708	0.56758263476576	1.94640284756598	0.0516063678155691	0.3565668347351	YBL022C	PIM1	ATP-dependent Lon protease; involved in degradation of misfolded proteins in mitochondria; required for biogenesis and maintenance of mitochondria
1168	YBL022C_01	106.687601099426	-1.66517025786413	0.45420104720564	-3.66615239684866	0.000246227223338311	0.00744716650979107	YBL022C	PIM1	ATP-dependent Lon protease; involved in degradation of misfolded proteins in mitochondria; required for biogenesis and maintenance of mitochondria
1169	YBL022C_03	72.7025757389969	-0.0900447282642245	0.583585927056284	-0.154295578576452	0.877376683356603	0.976038808557163	YBL022C	PIM1	ATP-dependent Lon protease; involved in degradation of misfolded proteins in mitochondria; required for biogenesis and maintenance of mitochondria
1170	YBL022C_07	123.442479909432	1.57027120094012	0.561199956912543	2.79806008820636	0.00514105475456692	0.0832189973826268	YBL022C	PIM1	ATP-dependent Lon protease; involved in degradation of misfolded proteins in mitochondria; required for biogenesis and maintenance of mitochondria
1171	YBL022C_08	49.143742125331	0.555054720299788	0.774723088209157	0.716455632660758	0.473710053780152	0.839460543124977	YBL022C	PIM1	ATP-dependent Lon protease; involved in degradation of misfolded proteins in mitochondria; required for biogenesis and maintenance of mitochondria
1172	YBL023C_00	91.2828181041018	1.11424764082543	0.566205584159489	1.96792061399304	0.049077172561362	0.349056086113664	YBL023C	MCM2	Protein involved in DNA replication; component of the Mcm2-7 hexameric helicase complex that binds chromatin as a part of the pre-replicative complex; relative distribution to the nucleus increases upon DNA replication stress
1173	YBL023C_01	288.883455698113	-0.533005022319802	0.311925607139232	-1.70875686420284	0.0874959960125156	0.458406704271629	YBL023C	MCM2	Protein involved in DNA replication; component of the Mcm2-7 hexameric helicase complex that binds chromatin as a part of the pre-replicative complex; relative distribution to the nucleus increases upon DNA replication stress
1174	YBL023C_02	423.00048364242	-0.265092577645141	0.273347677862333	-0.96979999873513	0.332146193488649	0.764551461943367	YBL023C	MCM2	Protein involved in DNA replication; component of the Mcm2-7 hexameric helicase complex that binds chromatin as a part of the pre-replicative complex; relative distribution to the nucleus increases upon DNA replication stress
1175	YBL023C_03	233.92076664122	-0.333116702623044	0.338492178063549	-0.984119351084396	0.32505683334702	0.760225154495336	YBL023C	MCM2	Protein involved in DNA replication; component of the Mcm2-7 hexameric helicase complex that binds chromatin as a part of the pre-replicative complex; relative distribution to the nucleus increases upon DNA replication stress
1176	YBL023C_04	89.1603492702289	0.364825443210034	0.567341903881605	0.643043358359384	0.520195966139002	0.860391434325987	YBL023C	MCM2	Protein involved in DNA replication; component of the Mcm2-7 hexameric helicase complex that binds chromatin as a part of the pre-replicative complex; relative distribution to the nucleus increases upon DNA replication stress
1177	YBL023C_05	61.7083895114981	-1.08496610025162	0.603845374451866	-1.79676146602346	0.0723734962358723	0.420551126889496	YBL023C	MCM2	Protein involved in DNA replication; component of the Mcm2-7 hexameric helicase complex that binds chromatin as a part of the pre-replicative complex; relative distribution to the nucleus increases upon DNA replication stress
1178	YBL023C_08	81.1216412221311	-1.03578132256403	0.562076262106454	-1.84277720372376	0.0653615464864953	0.401474108334172	YBL023C	MCM2	Protein involved in DNA replication; component of the Mcm2-7 hexameric helicase complex that binds chromatin as a part of the pre-replicative complex; relative distribution to the nucleus increases upon DNA replication stress
1179	YBL023C_09	331.675923980125	0.330612263378222	0.336048883821805	0.983821935720324	0.325203071902174	0.760375021904787	YBL023C	MCM2	Protein involved in DNA replication; component of the Mcm2-7 hexameric helicase complex that binds chromatin as a part of the pre-replicative complex; relative distribution to the nucleus increases upon DNA replication stress
1180	YBL024W_00	143.062587397708	0.0697008322075168	0.528428911651047	0.131902003601091	0.895061803832723	0.981191487064861	YBL024W	NCL1	S-adenosyl-L-methionine-dependent tRNA: m5C-methyltransferase; methylates cytosine to m5C at several positions in tRNAs and intron-containing pre-tRNAs; increases proportion of tRNALeu(CAA) with m5C at wobble position in response to hydrogen peroxide, causing selective translation of mRNA from genes enriched in TTG codon; loss of NCL1 confers hypersensitivity to oxidative stress; similar to Nop2p…
1181	YBL024W_02	234.704468741813	0.029281339684721	0.354997965070594	0.082483119808583	0.934262541032503	0.987781038105826	YBL024W	NCL1	S-adenosyl-L-methionine-dependent tRNA: m5C-methyltransferase; methylates cytosine to m5C at several positions in tRNAs and intron-containing pre-tRNAs; increases proportion of tRNALeu(CAA) with m5C at wobble position in response to hydrogen peroxide, causing selective translation of mRNA from genes enriched in TTG codon; loss of NCL1 confers hypersensitivity to oxidative stress; similar to Nop2p…
1182	YBL024W_03	363.828970414254	0.22813295267298	0.302458276397777	0.754262556111879	0.450691581347264	0.829535785602004	YBL024W	NCL1	S-adenosyl-L-methionine-dependent tRNA: m5C-methyltransferase; methylates cytosine to m5C at several positions in tRNAs and intron-containing pre-tRNAs; increases proportion of tRNALeu(CAA) with m5C at wobble position in response to hydrogen peroxide, causing selective translation of mRNA from genes enriched in TTG codon; loss of NCL1 confers hypersensitivity to oxidative stress; similar to Nop2p…
1183	YBL024W_05	80.2805640426977	0.152156276612688	0.598609237540316	0.254182974586056	0.79935420306887	0.956898709704432	YBL024W	NCL1	S-adenosyl-L-methionine-dependent tRNA: m5C-methyltransferase; methylates cytosine to m5C at several positions in tRNAs and intron-containing pre-tRNAs; increases proportion of tRNALeu(CAA) with m5C at wobble position in response to hydrogen peroxide, causing selective translation of mRNA from genes enriched in TTG codon; loss of NCL1 confers hypersensitivity to oxidative stress; similar to Nop2p…
1184	YBL024W_08	403.33342234398	-0.142661707023298	0.304502129249498	-0.468508077020397	0.639421296308486	0.909081591080833	YBL024W	NCL1	S-adenosyl-L-methionine-dependent tRNA: m5C-methyltransferase; methylates cytosine to m5C at several positions in tRNAs and intron-containing pre-tRNAs; increases proportion of tRNALeu(CAA) with m5C at wobble position in response to hydrogen peroxide, causing selective translation of mRNA from genes enriched in TTG codon; loss of NCL1 confers hypersensitivity to oxidative stress; similar to Nop2p…
1185	YBL025W_02	175.782907013035	-0.4179398681093	0.386652437368498	-1.08091874695978	0.279733258694007	0.725539275497991	YBL025W	RRN10	Protein involved in promoting high level transcription of rDNA; subunit of UAF (upstream activation factor) for RNA polymerase I
1186	YBL025W_03	317.151862252062	0.222371587666155	0.329562907140879	0.674747014448131	0.499836509082277	0.851141241849479	YBL025W	RRN10	Protein involved in promoting high level transcription of rDNA; subunit of UAF (upstream activation factor) for RNA polymerase I
1187	YBL025W_05	124.283408253012	-1.14238432198758	0.41174130771353	-2.77451958447267	0.00552833053774369	0.0875280425612829	YBL025W	RRN10	Protein involved in promoting high level transcription of rDNA; subunit of UAF (upstream activation factor) for RNA polymerase I
1188	YBL025W_07	73.9415206440611	0.207184930768684	0.530309115359136	0.390687100726855	0.696028534715902	0.927303284096257	YBL025W	RRN10	Protein involved in promoting high level transcription of rDNA; subunit of UAF (upstream activation factor) for RNA polymerase I
1189	YBL025W_08	86.845741227721	-0.292906011022612	0.507264572611727	-0.577422565732399	0.563654033968101	0.878807122722239	YBL025W	RRN10	Protein involved in promoting high level transcription of rDNA; subunit of UAF (upstream activation factor) for RNA polymerase I
1190	YBL025W_09	162.393630452191	-0.311834928354381	0.404370003204002	-0.771162365861896	0.440610698072563	0.824933396178945	YBL025W	RRN10	Protein involved in promoting high level transcription of rDNA; subunit of UAF (upstream activation factor) for RNA polymerase I
1191	YBL026W_00	380.449973882018	0.420290731919172	0.367074026964824	1.14497540290272	0.252219346681051	0.701459021551984	YBL026W	LSM2	Lsm (Like Sm) protein; part of heteroheptameric complexes (Lsm2p-7p and either Lsm1p or 8p): cytoplasmic Lsm1p complex involved in mRNA decay; nuclear Lsm8p complex part of U6 snRNP and possibly involved in processing tRNA, snoRNA, and rRNA; relocalizes from nucleus to cytoplasmic foci upon DNA replication stress
1192	YBL026W_02	105.481712321037	-1.10464461206561	0.528341579158608	-2.09077736002677	0.0365480265080955	0.296452222026665	YBL026W	LSM2	Lsm (Like Sm) protein; part of heteroheptameric complexes (Lsm2p-7p and either Lsm1p or 8p): cytoplasmic Lsm1p complex involved in mRNA decay; nuclear Lsm8p complex part of U6 snRNP and possibly involved in processing tRNA, snoRNA, and rRNA; relocalizes from nucleus to cytoplasmic foci upon DNA replication stress
1193	YBL026W_03	46.3130992028311	-0.645089624583925	0.707911717591696	-0.911257164634185	0.362159890493248	0.783861035199955	YBL026W	LSM2	Lsm (Like Sm) protein; part of heteroheptameric complexes (Lsm2p-7p and either Lsm1p or 8p): cytoplasmic Lsm1p complex involved in mRNA decay; nuclear Lsm8p complex part of U6 snRNP and possibly involved in processing tRNA, snoRNA, and rRNA; relocalizes from nucleus to cytoplasmic foci upon DNA replication stress
1194	YBL026W_04	136.516148497795	0.737968029457487	0.496785872647056	1.48548513572925	0.13741535806246	0.556549428269568	YBL026W	LSM2	Lsm (Like Sm) protein; part of heteroheptameric complexes (Lsm2p-7p and either Lsm1p or 8p): cytoplasmic Lsm1p complex involved in mRNA decay; nuclear Lsm8p complex part of U6 snRNP and possibly involved in processing tRNA, snoRNA, and rRNA; relocalizes from nucleus to cytoplasmic foci upon DNA replication stress
1195	YBL026W_05	247.881702561489	-0.539438716897592	0.33031967753218	-1.6330807807992	0.10245200815421	0.490339152148526	YBL026W	LSM2	Lsm (Like Sm) protein; part of heteroheptameric complexes (Lsm2p-7p and either Lsm1p or 8p): cytoplasmic Lsm1p complex involved in mRNA decay; nuclear Lsm8p complex part of U6 snRNP and possibly involved in processing tRNA, snoRNA, and rRNA; relocalizes from nucleus to cytoplasmic foci upon DNA replication stress
1196	YBL026W_06	249.070135223095	0.612603955540344	0.44069204017406	1.39009534934732	0.164499925338561	0.598710271171489	YBL026W	LSM2	Lsm (Like Sm) protein; part of heteroheptameric complexes (Lsm2p-7p and either Lsm1p or 8p): cytoplasmic Lsm1p complex involved in mRNA decay; nuclear Lsm8p complex part of U6 snRNP and possibly involved in processing tRNA, snoRNA, and rRNA; relocalizes from nucleus to cytoplasmic foci upon DNA replication stress
1197	YBL027W_00	140.394201996329	0.965543975251384	0.454789163138967	2.12305844885831	0.0337489543116327	0.283951429231055	YBL027W	RPL19B	Ribosomal 60S subunit protein L19B; rpl19a and rpl19b single null mutations result in slow growth, while the double null mutation is lethal; homologous to mammalian ribosomal protein L19, no bacterial homolog; RPL19B has a paralog, RPL19A, that arose from the whole genome duplication
1198	YBL027W_01	176.665155462905	0.194480815639854	0.416673541523012	0.46674625638334	0.64068143109672	0.90911980448467	YBL027W	RPL19B	Ribosomal 60S subunit protein L19B; rpl19a and rpl19b single null mutations result in slow growth, while the double null mutation is lethal; homologous to mammalian ribosomal protein L19, no bacterial homolog; RPL19B has a paralog, RPL19A, that arose from the whole genome duplication
1199	YBL027W_02	110.115071530891	0.0480916009011499	0.469584283738027	0.102413139805972	0.918428754454722	0.985716380207226	YBL027W	RPL19B	Ribosomal 60S subunit protein L19B; rpl19a and rpl19b single null mutations result in slow growth, while the double null mutation is lethal; homologous to mammalian ribosomal protein L19, no bacterial homolog; RPL19B has a paralog, RPL19A, that arose from the whole genome duplication
1200	YBL027W_03	273.081518668468	0.111893220382293	0.340538508414317	0.328577290431301	0.742475215423942	0.940071879690183	YBL027W	RPL19B	Ribosomal 60S subunit protein L19B; rpl19a and rpl19b single null mutations result in slow growth, while the double null mutation is lethal; homologous to mammalian ribosomal protein L19, no bacterial homolog; RPL19B has a paralog, RPL19A, that arose from the whole genome duplication
1201	YBL027W_07	92.4458291954421	-1.82712583118731	0.561362073826356	-3.25480811115944	0.00113469003992739	0.0262867492353643	YBL027W	RPL19B	Ribosomal 60S subunit protein L19B; rpl19a and rpl19b single null mutations result in slow growth, while the double null mutation is lethal; homologous to mammalian ribosomal protein L19, no bacterial homolog; RPL19B has a paralog, RPL19A, that arose from the whole genome duplication
1202	YBL027W_08	30.4629854336642	-2.84379013241106	0.869896606360676	-3.26911280216211	0.00107885282209387	0.0252779313126045	YBL027W	RPL19B	Ribosomal 60S subunit protein L19B; rpl19a and rpl19b single null mutations result in slow growth, while the double null mutation is lethal; homologous to mammalian ribosomal protein L19, no bacterial homolog; RPL19B has a paralog, RPL19A, that arose from the whole genome duplication
1203	YBL028C_00	100.203212838171	0.218414076403581	0.586222059111942	0.372579081610224	0.709461744081707	0.93112408475891	YBL028C		Protein of unknown function that may interact with ribosomes; green fluorescent protein (GFP)-fusion protein localizes to the nucleolus; predicted to be involved in ribosome biogenesis
1204	YBL028C_01	221.136251273023	-0.293910295159683	0.36592441222355	-0.803199473283918	0.421859449905324	0.816435006488458	YBL028C		Protein of unknown function that may interact with ribosomes; green fluorescent protein (GFP)-fusion protein localizes to the nucleolus; predicted to be involved in ribosome biogenesis
1205	YBL028C_02	147.548304813104	0.104526394717735	0.429371095303872	0.243440687696409	0.807664027419884	0.959036746755336	YBL028C		Protein of unknown function that may interact with ribosomes; green fluorescent protein (GFP)-fusion protein localizes to the nucleolus; predicted to be involved in ribosome biogenesis
1206	YBL028C_03	162.043576658934	-0.478857000443445	0.371022614476652	-1.29064100612546	0.196828189899193	0.639285803655741	YBL028C		Protein of unknown function that may interact with ribosomes; green fluorescent protein (GFP)-fusion protein localizes to the nucleolus; predicted to be involved in ribosome biogenesis
1207	YBL028C_05	299.218395413709	-0.0786873153512579	0.30332046329267	-0.259419738770917	0.795311401548548	0.955760166946758	YBL028C		Protein of unknown function that may interact with ribosomes; green fluorescent protein (GFP)-fusion protein localizes to the nucleolus; predicted to be involved in ribosome biogenesis
1208	YBL028C_07	99.9620250411361	0.172100309930296	0.534985422485783	0.321691587652315	0.747686351453159	0.941795912463336	YBL028C		Protein of unknown function that may interact with ribosomes; green fluorescent protein (GFP)-fusion protein localizes to the nucleolus; predicted to be involved in ribosome biogenesis
1209	YBL029C-A_00	161.160353861799	-0.461366874660793	0.414718455746926	-1.11248213882802	0.265930905549991	0.714099889494567	YBL029C-A		Protein of unknown function; green fluorescent protein (GFP)-fusion protein localizes to the cell periphery; protein abundance increases in response to DNA replication stress; has potential orthologs in Saccharomyces species and in Yarrowia lipolytica
1210	YBL029C-A_02	156.650606065476	0.637218691348864	0.532348487892899	1.1969954002707	0.231308347595323	0.678848106505041	YBL029C-A		Protein of unknown function; green fluorescent protein (GFP)-fusion protein localizes to the cell periphery; protein abundance increases in response to DNA replication stress; has potential orthologs in Saccharomyces species and in Yarrowia lipolytica
1211	YBL029C-A_03	145.597471495134	0.12326635186087	0.418031263384834	0.294873524201928	0.768090497775759	0.94784971125551	YBL029C-A		Protein of unknown function; green fluorescent protein (GFP)-fusion protein localizes to the cell periphery; protein abundance increases in response to DNA replication stress; has potential orthologs in Saccharomyces species and in Yarrowia lipolytica
1212	YBL029C-A_04	169.109995525292	0.139007331348973	0.496790201735314	0.279810936011646	0.779622560998096	0.951189900129569	YBL029C-A		Protein of unknown function; green fluorescent protein (GFP)-fusion protein localizes to the cell periphery; protein abundance increases in response to DNA replication stress; has potential orthologs in Saccharomyces species and in Yarrowia lipolytica
1213	YBL029C-A_06	112.154084571605	0.119573461271414	0.464281648506138	0.25754509500031	0.796758008214092	0.956419632428199	YBL029C-A		Protein of unknown function; green fluorescent protein (GFP)-fusion protein localizes to the cell periphery; protein abundance increases in response to DNA replication stress; has potential orthologs in Saccharomyces species and in Yarrowia lipolytica
1214	YBL029C-A_09	69.5180236210916	-0.212291521294542	0.547883028596821	-0.387475994352736	0.698403853373334	0.928452045941126	YBL029C-A		Protein of unknown function; green fluorescent protein (GFP)-fusion protein localizes to the cell periphery; protein abundance increases in response to DNA replication stress; has potential orthologs in Saccharomyces species and in Yarrowia lipolytica
1215	YBL029W_02	107.640813161142	0.910193929374126	0.590437663307172	1.54155804403792	0.123181027694075	0.532915933765884	YBL029W		Non-essential protein of unknown function
1216	YBL029W_03	84.6341027907528	-0.498964129959398	0.56237316228596	-0.887247406919609	0.374945714190782	0.791271824155897	YBL029W		Non-essential protein of unknown function
1217	YBL029W_04	155.340154827208	0.643761046213541	0.463006459139417	1.39039322995642	0.16440950114821	0.598646575440813	YBL029W		Non-essential protein of unknown function
1218	YBL029W_05	342.988818413737	0.291694512703719	0.315525746989548	0.924471348176164	0.355240962328657	0.778351114193115	YBL029W		Non-essential protein of unknown function
1219	YBL029W_07	161.581643226664	-0.219736996897686	0.39571021811279	-0.555297757903875	0.578691012191074	0.88364714037756	YBL029W		Non-essential protein of unknown function
1220	YBL029W_08	272.98638624117	-0.129514082683295	0.344388250786246	-0.376069980284203	0.706864871192405	0.930603796115242	YBL029W		Non-essential protein of unknown function
1221	YBL029W_09	173.016098028141	-0.146313397378079	0.453888014695507	-0.322355719122114	0.747183226205318	0.941641635204114	YBL029W		Non-essential protein of unknown function
1222	YBL030C_02	182.858547391435	0.224070044028397	0.398091657995712	0.562860435600513	0.573529923153112	0.881082337655597	YBL030C	PET9	Major ADP/ATP carrier of the mitochondrial inner membrane; exchanges cytosolic ADP for mitochondrially synthesized ATP; also imports heme and ATP; required for viability in many lab strains that carry a sal1 mutation; PET9 has a paralog, AAC3, that arose from the whole genome duplication; human homolog SLC25A4 implicated in progressive external ophthalmoplegia can complement yeast null mutant
1223	YBL030C_03	142.230713225619	-0.575247131356599	0.494551587964209	-1.16316911189097	0.244760895984446	0.694599338393575	YBL030C	PET9	Major ADP/ATP carrier of the mitochondrial inner membrane; exchanges cytosolic ADP for mitochondrially synthesized ATP; also imports heme and ATP; required for viability in many lab strains that carry a sal1 mutation; PET9 has a paralog, AAC3, that arose from the whole genome duplication; human homolog SLC25A4 implicated in progressive external ophthalmoplegia can complement yeast null mutant
1224	YBL030C_04	413.566807196372	0.266042024440979	0.271145801419129	0.981177001629981	0.326505463390259	0.761016952383517	YBL030C	PET9	Major ADP/ATP carrier of the mitochondrial inner membrane; exchanges cytosolic ADP for mitochondrially synthesized ATP; also imports heme and ATP; required for viability in many lab strains that carry a sal1 mutation; PET9 has a paralog, AAC3, that arose from the whole genome duplication; human homolog SLC25A4 implicated in progressive external ophthalmoplegia can complement yeast null mutant
1225	YBL030C_05	376.780971821114	-0.128506627665552	0.301976358159753	-0.4255519486647	0.670434360348181	0.918583233043452	YBL030C	PET9	Major ADP/ATP carrier of the mitochondrial inner membrane; exchanges cytosolic ADP for mitochondrially synthesized ATP; also imports heme and ATP; required for viability in many lab strains that carry a sal1 mutation; PET9 has a paralog, AAC3, that arose from the whole genome duplication; human homolog SLC25A4 implicated in progressive external ophthalmoplegia can complement yeast null mutant
1226	YBL030C_08	115.842273893676	0.553743845135203	0.496184234465649	1.11600451338713	0.264420202663644	0.712547305374099	YBL030C	PET9	Major ADP/ATP carrier of the mitochondrial inner membrane; exchanges cytosolic ADP for mitochondrially synthesized ATP; also imports heme and ATP; required for viability in many lab strains that carry a sal1 mutation; PET9 has a paralog, AAC3, that arose from the whole genome duplication; human homolog SLC25A4 implicated in progressive external ophthalmoplegia can complement yeast null mutant
1227	YBL031W_00	68.7962041136052	-0.267554872167987	0.573496278796521	-0.466532882705794	0.64083411615927	0.90912216419357	YBL031W	SHE1	Mitotic spindle protein; interacts with components of the Dam1 (DASH) complex, its effector Sli15p, and microtubule-associated protein Bim1p; also localizes to nuclear microtubules and to the bud neck in a ring-shaped structure; inhibits dynein function
1228	YBL031W_03	167.085908449568	0.614244462756653	0.420407987670251	1.46106753622968	0.143996908242803	0.56635771622449	YBL031W	SHE1	Mitotic spindle protein; interacts with components of the Dam1 (DASH) complex, its effector Sli15p, and microtubule-associated protein Bim1p; also localizes to nuclear microtubules and to the bud neck in a ring-shaped structure; inhibits dynein function
1229	YBL031W_05	137.77188525105	0.120116927112647	0.429945924186675	0.279376824748069	0.779955654467694	0.951189900129569	YBL031W	SHE1	Mitotic spindle protein; interacts with components of the Dam1 (DASH) complex, its effector Sli15p, and microtubule-associated protein Bim1p; also localizes to nuclear microtubules and to the bud neck in a ring-shaped structure; inhibits dynein function
1230	YBL031W_07	196.711819285625	-0.585455167976442	0.473219387217588	-1.23717494208928	0.216022142161494	0.662289186395414	YBL031W	SHE1	Mitotic spindle protein; interacts with components of the Dam1 (DASH) complex, its effector Sli15p, and microtubule-associated protein Bim1p; also localizes to nuclear microtubules and to the bud neck in a ring-shaped structure; inhibits dynein function
1231	YBL031W_09	144.293069008178	0.571582451899007	0.542596131820896	1.05342153837484	0.292147837073464	0.735235413219555	YBL031W	SHE1	Mitotic spindle protein; interacts with components of the Dam1 (DASH) complex, its effector Sli15p, and microtubule-associated protein Bim1p; also localizes to nuclear microtubules and to the bud neck in a ring-shaped structure; inhibits dynein function
1232	YBL032W_00	120.67287211099	0.176766298415342	0.558688736831301	0.316394956193143	0.751702744860089	0.943060366625274	YBL032W	HEK2	RNA binding protein involved in asymmetric localization of ASH1 mRNA; represses translation of ASH1 mRNA, an effect reversed by Yck1p-dependent phosphoryation; regulates telomere position effect and length; similarity to hnRNP-K
1233	YBL032W_02	115.724779765938	-1.58474560818606	0.472316530535677	-3.35526179104663	0.000792899105476978	0.0197531123046822	YBL032W	HEK2	RNA binding protein involved in asymmetric localization of ASH1 mRNA; represses translation of ASH1 mRNA, an effect reversed by Yck1p-dependent phosphoryation; regulates telomere position effect and length; similarity to hnRNP-K
1234	YBL032W_03	69.8355857343295	-0.320271699536771	0.572104418518938	-0.559813364780313	0.575606746661462	0.881932496991729	YBL032W	HEK2	RNA binding protein involved in asymmetric localization of ASH1 mRNA; represses translation of ASH1 mRNA, an effect reversed by Yck1p-dependent phosphoryation; regulates telomere position effect and length; similarity to hnRNP-K
1235	YBL032W_04	159.944656193597	-0.801622554052634	0.472849220344196	-1.69530268754407	0.0900180152497109	0.463780256263347	YBL032W	HEK2	RNA binding protein involved in asymmetric localization of ASH1 mRNA; represses translation of ASH1 mRNA, an effect reversed by Yck1p-dependent phosphoryation; regulates telomere position effect and length; similarity to hnRNP-K
1236	YBL032W_05	214.214229890273	-0.314620140574542	0.356883976526984	-0.881575417412312	0.378006453593675	0.792860257259292	YBL032W	HEK2	RNA binding protein involved in asymmetric localization of ASH1 mRNA; represses translation of ASH1 mRNA, an effect reversed by Yck1p-dependent phosphoryation; regulates telomere position effect and length; similarity to hnRNP-K
1237	YBL032W_06	42.2202041202046	0.392316773912557	0.790369424378429	0.496371395213178	0.619632402881837	0.900761468416147	YBL032W	HEK2	RNA binding protein involved in asymmetric localization of ASH1 mRNA; represses translation of ASH1 mRNA, an effect reversed by Yck1p-dependent phosphoryation; regulates telomere position effect and length; similarity to hnRNP-K
1238	YBL032W_07	221.035516465144	-0.0188278478946253	0.389891675220979	-0.0482899458777985	0.961485167234417	0.991781915092685	YBL032W	HEK2	RNA binding protein involved in asymmetric localization of ASH1 mRNA; represses translation of ASH1 mRNA, an effect reversed by Yck1p-dependent phosphoryation; regulates telomere position effect and length; similarity to hnRNP-K
1239	YBL032W_08	283.446459225982	0.216683945298492	0.388584587813157	0.557623621971029	0.577101422616344	0.882760747799774	YBL032W	HEK2	RNA binding protein involved in asymmetric localization of ASH1 mRNA; represses translation of ASH1 mRNA, an effect reversed by Yck1p-dependent phosphoryation; regulates telomere position effect and length; similarity to hnRNP-K
1240	YBL032W_09	49.862257479281	0.674415695255359	0.729259354411199	0.924795398476416	0.355072344639051	0.778288774608699	YBL032W	HEK2	RNA binding protein involved in asymmetric localization of ASH1 mRNA; represses translation of ASH1 mRNA, an effect reversed by Yck1p-dependent phosphoryation; regulates telomere position effect and length; similarity to hnRNP-K
1241	YBL033C_00	109.590942290908	0.331270054404095	0.528232411464915	0.627129360512742	0.530574442685831	0.864932712626539	YBL033C	RIB1	GTP cyclohydrolase II; catalyzes the first step of the riboflavin biosynthesis pathway
1242	YBL033C_02	181.714187193644	-0.647492521807501	0.402271971173718	-1.6095889552491	0.107487620979879	0.501789625305817	YBL033C	RIB1	GTP cyclohydrolase II; catalyzes the first step of the riboflavin biosynthesis pathway
1243	YBL033C_03	186.449705985572	0.873063567380375	0.508669886539454	1.71636574226939	0.0860951225645735	0.454865339994364	YBL033C	RIB1	GTP cyclohydrolase II; catalyzes the first step of the riboflavin biosynthesis pathway
1244	YBL033C_05	279.792237370243	0.553043247806493	0.34487261234519	1.60361602519176	0.108798716182988	0.503718780832074	YBL033C	RIB1	GTP cyclohydrolase II; catalyzes the first step of the riboflavin biosynthesis pathway
1245	YBL033C_06	88.2752770924609	-0.860737047564215	0.471958268280413	-1.82375668658232	0.0681888646994606	0.40953763224944	YBL033C	RIB1	GTP cyclohydrolase II; catalyzes the first step of the riboflavin biosynthesis pathway
1246	YBL033C_07	282.246338929877	0.402086231015731	0.331939841651509	1.2113225969357	0.225771791606484	0.672357149486929	YBL033C	RIB1	GTP cyclohydrolase II; catalyzes the first step of the riboflavin biosynthesis pathway
1247	YBL034C_01	161.024683058083	-0.208122091103064	0.413394032650265	-0.503447255319085	0.614649854807559	0.899562461043405	YBL034C	STU1	Component of the mitotic spindle; binds to interpolar microtubules via its association with beta-tubulin (Tub2p); required for interpolar microtubules to provide an outward force on the spindle poles
1248	YBL034C_02	99.4945475005502	-0.297386144606417	0.460997364124299	-0.645092939243427	0.518866959227534	0.859725407409879	YBL034C	STU1	Component of the mitotic spindle; binds to interpolar microtubules via its association with beta-tubulin (Tub2p); required for interpolar microtubules to provide an outward force on the spindle poles
1249	YBL034C_04	69.3612736349158	-1.0939980836355	0.566953664933463	-1.92960756989531	0.0536554801641412	0.363862589425995	YBL034C	STU1	Component of the mitotic spindle; binds to interpolar microtubules via its association with beta-tubulin (Tub2p); required for interpolar microtubules to provide an outward force on the spindle poles
1250	YBL034C_08	100.854912747778	0.795758328628516	0.719414707409523	1.10611907211891	0.26867498473716	0.716389220323369	YBL034C	STU1	Component of the mitotic spindle; binds to interpolar microtubules via its association with beta-tubulin (Tub2p); required for interpolar microtubules to provide an outward force on the spindle poles
1251	YBL034C_09	211.074367518534	0.103006201531631	0.378289756916443	0.272294450611792	0.785395622847659	0.952768152476781	YBL034C	STU1	Component of the mitotic spindle; binds to interpolar microtubules via its association with beta-tubulin (Tub2p); required for interpolar microtubules to provide an outward force on the spindle poles
1252	YBL035C_00	533.291717628619	-0.298127746668632	0.246360040199995	-1.21013028909482	0.226228902256927	0.672387748989142	YBL035C	POL12	B subunit of DNA polymerase alpha-primase complex; required for initiation of DNA replication during mitotic and premeiotic DNA synthesis; also functions in telomere capping and length regulation
1253	YBL035C_01	223.889615279202	-0.585551992669712	0.335604540746858	-1.74476778939468	0.0810252978075108	0.442406786313971	YBL035C	POL12	B subunit of DNA polymerase alpha-primase complex; required for initiation of DNA replication during mitotic and premeiotic DNA synthesis; also functions in telomere capping and length regulation
1254	YBL035C_02	68.8819300882688	0.351631644634876	0.587146481685786	0.598882315747322	0.549251364945458	0.874015338858838	YBL035C	POL12	B subunit of DNA polymerase alpha-primase complex; required for initiation of DNA replication during mitotic and premeiotic DNA synthesis; also functions in telomere capping and length regulation
1255	YBL035C_03	47.0981097721685	0.548280397632892	0.724870341725647	0.756384095295774	0.449418940996031	0.828984080033074	YBL035C	POL12	B subunit of DNA polymerase alpha-primase complex; required for initiation of DNA replication during mitotic and premeiotic DNA synthesis; also functions in telomere capping and length regulation
1256	YBL035C_04	104.303215983123	0.00421437419602245	0.536559330478876	0.00785444210290994	0.993733126348702	0.998452987852597	YBL035C	POL12	B subunit of DNA polymerase alpha-primase complex; required for initiation of DNA replication during mitotic and premeiotic DNA synthesis; also functions in telomere capping and length regulation
1257	YBL035C_05	140.856905899774	-0.074971109128378	0.447688044515554	-0.167462834995973	0.867005887925489	0.973601505533941	YBL035C	POL12	B subunit of DNA polymerase alpha-primase complex; required for initiation of DNA replication during mitotic and premeiotic DNA synthesis; also functions in telomere capping and length regulation
1258	YBL036C_02	142.426711515268	-0.479037492003257	0.446782730590589	-1.07219339335258	0.283633177214952	0.728646433913475	YBL036C		Putative non-specific single-domain racemase; based on structural similarity; binds pyridoxal 5'-phosphate; expression of GFP-fusion protein induced in response to the DNA-damaging agent MMS
1259	YBL036C_04	149.993695629101	0.438314561620936	0.447317562747446	0.979873356478084	0.327148636180938	0.761701967351508	YBL036C		Putative non-specific single-domain racemase; based on structural similarity; binds pyridoxal 5'-phosphate; expression of GFP-fusion protein induced in response to the DNA-damaging agent MMS
1260	YBL036C_05	176.641901638611	0.235028062105162	0.43014235479496	0.546396000033976	0.584793759059717	0.886527605443091	YBL036C		Putative non-specific single-domain racemase; based on structural similarity; binds pyridoxal 5'-phosphate; expression of GFP-fusion protein induced in response to the DNA-damaging agent MMS
1261	YBL036C_09	203.582486490827	0.201207749521701	0.367814085337836	0.547036553363347	0.584353619581895	0.886334698935623	YBL036C		Putative non-specific single-domain racemase; based on structural similarity; binds pyridoxal 5'-phosphate; expression of GFP-fusion protein induced in response to the DNA-damaging agent MMS
1262	YBL037W_00	139.373457941742	-0.241689710339275	0.423672533307019	-0.570463486156966	0.568363380775701	0.879748334511379	YBL037W	APL3	Alpha-adaptin; large subunit of the clathrin associated protein complex (AP-2); involved in vesicle mediated transport
1263	YBL037W_01	37.9070958010828	-0.685729129892853	0.792888324448787	-0.864849574332639	0.387121357452852	0.799879195819987	YBL037W	APL3	Alpha-adaptin; large subunit of the clathrin associated protein complex (AP-2); involved in vesicle mediated transport
1264	YBL037W_02	129.23443718082	-0.353568978379182	0.546491016873016	-0.646980403085635	0.517644626730625	0.858983454627255	YBL037W	APL3	Alpha-adaptin; large subunit of the clathrin associated protein complex (AP-2); involved in vesicle mediated transport
1265	YBL037W_05	156.505801077508	0.175760440847535	0.431859637902941	0.406985106783784	0.684018926741897	0.923251295390979	YBL037W	APL3	Alpha-adaptin; large subunit of the clathrin associated protein complex (AP-2); involved in vesicle mediated transport
1266	YBL037W_06	379.965023483574	0.0426781735241485	0.361808217328819	0.117957999514869	0.906100937007334	0.983228159330777	YBL037W	APL3	Alpha-adaptin; large subunit of the clathrin associated protein complex (AP-2); involved in vesicle mediated transport
1267	YBL037W_07	138.405272322626	-0.0571834115396792	0.464585627739036	-0.123084762260015	0.902039977479305	0.981981405490186	YBL037W	APL3	Alpha-adaptin; large subunit of the clathrin associated protein complex (AP-2); involved in vesicle mediated transport
1268	YBL037W_09	146.305885361457	0.804625018474302	0.507206759685083	1.58638465105213	0.112652080093851	0.510968929557374	YBL037W	APL3	Alpha-adaptin; large subunit of the clathrin associated protein complex (AP-2); involved in vesicle mediated transport
1269	YBL038W_00	136.749117523336	0.340717062729297	0.427545498117864	0.796914162888389	0.425500884874942	0.81794385036231	NA	NA	NA
1270	YBL038W_01	273.175915916942	-0.55132555278958	0.296135218897064	-1.86173584770821	0.0626403330223868	0.392568710315544	YBL038W	MRPL16	Mitochondrial ribosomal protein of the large subunit; homologous to bacterial L16 ribosomal protein; synthetic lethality with hac1 mutation suggests a possible role in synthesis of precursors for protein glycosylation
1271	YBL038W_05	199.990900636528	0.507957052527631	0.390474976073884	1.30086966810267	0.193303070041598	0.635569687403455	YBL038W	MRPL16	Mitochondrial ribosomal protein of the large subunit; homologous to bacterial L16 ribosomal protein; synthetic lethality with hac1 mutation suggests a possible role in synthesis of precursors for protein glycosylation
1272	YBL038W_06	195.45261319467	0.106273486719899	0.369705639649524	0.287454329397423	0.773764466739807	0.949447581255126	YBL038W	MRPL16	Mitochondrial ribosomal protein of the large subunit; homologous to bacterial L16 ribosomal protein; synthetic lethality with hac1 mutation suggests a possible role in synthesis of precursors for protein glycosylation
1273	YBL038W_07	155.232759478655	-0.551318276900816	0.412967465403666	-1.33501624967457	0.181871028126684	0.622491259361117	YBL038W	MRPL16	Mitochondrial ribosomal protein of the large subunit; homologous to bacterial L16 ribosomal protein; synthetic lethality with hac1 mutation suggests a possible role in synthesis of precursors for protein glycosylation
1274	YBL038W_08	71.8535193270502	-0.62852473043542	0.696115240469495	-0.902903275054732	0.366577232316649	0.78611418295559	YBL038W	MRPL16	Mitochondrial ribosomal protein of the large subunit; homologous to bacterial L16 ribosomal protein; synthetic lethality with hac1 mutation suggests a possible role in synthesis of precursors for protein glycosylation
1275	YBL039C_03	148.842741660291	-0.159447090055898	0.45696487674615	-0.348926357735089	0.727144596694639	0.936586866801716	YBL039C	URA7	Major CTP synthase isozyme (see also URA8); catalyzes the ATP-dependent transfer of the amide nitrogen from glutamine to UTP, forming CTP, the final step in de novo biosynthesis of pyrimidines; involved in phospholipid biosynthesis; capable of forming cytoplasmic filaments termed cytoophidium, especially during conditions of glucose depletion; URA7 has a paralog, URA8, that arose from the whole g…
1276	YBL039C_04	76.6273750480867	0.332081956065419	0.670303142060981	0.495420557099533	0.620303286737056	0.900982026465392	YBL039C	URA7	Major CTP synthase isozyme (see also URA8); catalyzes the ATP-dependent transfer of the amide nitrogen from glutamine to UTP, forming CTP, the final step in de novo biosynthesis of pyrimidines; involved in phospholipid biosynthesis; capable of forming cytoplasmic filaments termed cytoophidium, especially during conditions of glucose depletion; URA7 has a paralog, URA8, that arose from the whole g…
1277	YBL039C_07	158.165590939922	0.215200833337286	0.50389973912441	0.427070737744825	0.669327805722166	0.918228741368775	YBL039C	URA7	Major CTP synthase isozyme (see also URA8); catalyzes the ATP-dependent transfer of the amide nitrogen from glutamine to UTP, forming CTP, the final step in de novo biosynthesis of pyrimidines; involved in phospholipid biosynthesis; capable of forming cytoplasmic filaments termed cytoophidium, especially during conditions of glucose depletion; URA7 has a paralog, URA8, that arose from the whole g…
1278	YBL039C-A_03	116.995598268231	0.481180925353708	0.478215137269458	1.00620178629473	0.314318513072319	0.753241283916187	NA	NA	NA
1279	YBL039C-A_06	162.495143260239	-0.612568748973057	0.396383407335713	-1.54539452872266	0.122250862915786	0.531592820704974	NA	NA	NA
1280	YBL039C-A_07	316.249099439143	0.637670151337834	0.333486956098338	1.91212921428267	0.055859622538195	0.371518241414161	NA	NA	NA
1281	YBL039C-A_08	131.558816664617	0.506169507411943	0.450028337840641	1.12475029870493	0.2606948608816	0.708840416466466	NA	NA	NA
1282	YBL039W-B_00	282.065440694009	-0.153342173726595	0.327877443361475	-0.467681375560621	0.640012461758075	0.909081591080833	NA	NA	NA
1283	YBL039W-B_01	1049.21733363687	-0.157778206662886	0.209284874838759	-0.75389206594334	0.450914035106892	0.82954020671158	YBL039W-B		Putative protein of unknown function; mCherry fusion protein localizes to the vacuole
1284	YBL039W-B_02	51.604381999532	-0.844251930708275	0.658536435709166	-1.28201248242114	0.199838267491233	0.642941439840642	YBL039W-B		Putative protein of unknown function; mCherry fusion protein localizes to the vacuole
1285	YBL039W-B_04	158.091517804063	-0.423624179886694	0.432421801484456	-0.979654999892326	0.327256446045879	0.761701967351508	YBL039W-B		Putative protein of unknown function; mCherry fusion protein localizes to the vacuole
1286	YBL039W-B_05	560.332666429671	0.51038050947402	0.276370702074658	1.84672436565344	0.0647870984866628	0.399391747876553	YBL039W-B		Putative protein of unknown function; mCherry fusion protein localizes to the vacuole
1287	YBL039W-B_06	390.340083999443	-0.180206201083424	0.279179063793578	-0.645486085649553	0.518612232467005	0.859555195465998	NA	NA	NA
1288	YBL040C_02	159.939201200927	-0.24703317676518	0.403665134102259	-0.611975511124031	0.540553960023441	0.869596726978516	YBL040C	ERD2	HDEL receptor; an integral membrane protein that binds to the HDEL motif in proteins destined for retention in the endoplasmic reticulum; has a role in maintenance of normal levels of ER-resident proteins
1289	YBL040C_03	61.558221255286	0.0525502657542358	0.628925169318609	0.0835556729446365	0.933409711499582	0.987758987066306	YBL040C	ERD2	HDEL receptor; an integral membrane protein that binds to the HDEL motif in proteins destined for retention in the endoplasmic reticulum; has a role in maintenance of normal levels of ER-resident proteins
1290	YBL040C_04	136.518425030756	-0.0903796039015999	0.492368514235353	-0.183560892478999	0.854357945010487	0.971147479866379	YBL040C	ERD2	HDEL receptor; an integral membrane protein that binds to the HDEL motif in proteins destined for retention in the endoplasmic reticulum; has a role in maintenance of normal levels of ER-resident proteins
1291	YBL040C_05	132.232461449302	-0.00430906511201518	0.444811813900163	-0.00968738908760715	0.992270702706001	0.998257008918316	YBL040C	ERD2	HDEL receptor; an integral membrane protein that binds to the HDEL motif in proteins destined for retention in the endoplasmic reticulum; has a role in maintenance of normal levels of ER-resident proteins
1292	YBL041W_02	91.0610320760172	-0.86028858226491	0.465594440271826	-1.8477209087004	0.0646427276349139	0.39895411150758	YBL041W	PRE7	Beta 6 subunit of the 20S proteasome
1293	YBL041W_03	276.257812861537	-0.166910258164645	0.371942932174757	-0.448752331947047	0.653610328886771	0.912848701285327	YBL041W	PRE7	Beta 6 subunit of the 20S proteasome
1294	YBL041W_04	107.265529376302	-3.00146464662862	0.407740488932582	-7.36121314438533	1.82246295721782e-13	4.27009991621542e-11	YBL041W	PRE7	Beta 6 subunit of the 20S proteasome
1295	YBL041W_06	39.521770068822	-3.8024999613592	0.770170088933296	-4.93722103207845	7.92436416991172e-07	5.10191237513273e-05	YBL041W	PRE7	Beta 6 subunit of the 20S proteasome
1296	YBL041W_07	93.678267144584	1.53415442708507	0.573051791130586	2.67716539906158	0.00742479719367947	0.108823355219916	YBL041W	PRE7	Beta 6 subunit of the 20S proteasome
1297	YBL041W_08	41.2467931567449	-1.57840083286104	0.689156411499801	-2.29033758740775	0.022001754498791	0.221996443593689	YBL041W	PRE7	Beta 6 subunit of the 20S proteasome
1298	YBL041W_09	333.310889034998	-0.778918056338968	0.262811542224091	-2.96378937449714	0.00303876200886162	0.056701093532287	YBL041W	PRE7	Beta 6 subunit of the 20S proteasome
1299	YBL042C_03	76.8382907839073	0.449005718019902	0.588500070218486	0.762966294724831	0.445483497298464	0.82688123572697	YBL042C	FUI1	High affinity uridine permease, localizes to the plasma membrane; also mediates low but significant transport of the cytotoxic nucleoside analog 5-fluorouridine; not involved in uracil transport; relative distribution to the vacuole increases upon DNA replication stress
1300	YBL042C_04	940.230968266891	0.472101830686253	0.298423611321346	1.58198551581057	0.113652877072238	0.513038593978083	YBL042C	FUI1	High affinity uridine permease, localizes to the plasma membrane; also mediates low but significant transport of the cytotoxic nucleoside analog 5-fluorouridine; not involved in uracil transport; relative distribution to the vacuole increases upon DNA replication stress
1301	YBL042C_06	179.592749823546	-1.00671904146453	0.437399750502212	-2.30159948721653	0.0213577690908801	0.218432035733767	YBL042C	FUI1	High affinity uridine permease, localizes to the plasma membrane; also mediates low but significant transport of the cytotoxic nucleoside analog 5-fluorouridine; not involved in uracil transport; relative distribution to the vacuole increases upon DNA replication stress
1302	YBL042C_08	257.940449002246	-0.385609530282281	0.367126367267324	-1.05034550678704	0.293559289886092	0.736390985733027	YBL042C	FUI1	High affinity uridine permease, localizes to the plasma membrane; also mediates low but significant transport of the cytotoxic nucleoside analog 5-fluorouridine; not involved in uracil transport; relative distribution to the vacuole increases upon DNA replication stress
1303	YBL042C_09	448.694197850379	0.694278213896109	0.306966165797172	2.26174181800496	0.023713359432233	0.232856383602458	YBL042C	FUI1	High affinity uridine permease, localizes to the plasma membrane; also mediates low but significant transport of the cytotoxic nucleoside analog 5-fluorouridine; not involved in uracil transport; relative distribution to the vacuole increases upon DNA replication stress
1304	YBL043W_00	96.1905958209352	-0.786722639413178	0.497530449409422	-1.58125525854153	0.113819685172516	0.513623244326357	YBL043W	ECM13	Non-essential protein of unknown function; induced by treatment with 8-methoxypsoralen and UVA irradiation; ECM13 has a paralog, YJR115W, that arose from the whole genome duplication
1305	YBL043W_01	100.858783119436	0.411608922296769	0.623845317993462	0.65979323788254	0.5093865233544	0.855073782225877	YBL043W	ECM13	Non-essential protein of unknown function; induced by treatment with 8-methoxypsoralen and UVA irradiation; ECM13 has a paralog, YJR115W, that arose from the whole genome duplication
1306	YBL043W_02	207.677817484791	0.494714398002161	0.378702783331666	1.30633948250888	0.191437135986964	0.632655130712142	YBL043W	ECM13	Non-essential protein of unknown function; induced by treatment with 8-methoxypsoralen and UVA irradiation; ECM13 has a paralog, YJR115W, that arose from the whole genome duplication
1307	YBL043W_03	37.667836976813	-0.398549739768165	0.766088641673376	-0.520239719123898	0.602896504869043	0.894452153852148	YBL043W	ECM13	Non-essential protein of unknown function; induced by treatment with 8-methoxypsoralen and UVA irradiation; ECM13 has a paralog, YJR115W, that arose from the whole genome duplication
1308	YBL043W_06	270.626034169905	0.113025105251924	0.305326644060532	0.370177668574237	0.711250114493207	0.931543366355389	YBL043W	ECM13	Non-essential protein of unknown function; induced by treatment with 8-methoxypsoralen and UVA irradiation; ECM13 has a paralog, YJR115W, that arose from the whole genome duplication
1309	YBL043W_08	368.214347951589	0.211689598529495	0.316336024524714	0.669192194747824	0.503372884583227	0.852523791105192	YBL043W	ECM13	Non-essential protein of unknown function; induced by treatment with 8-methoxypsoralen and UVA irradiation; ECM13 has a paralog, YJR115W, that arose from the whole genome duplication
1310	YBL044W_00	124.939380549745	-0.321968353477919	0.582517478720766	-0.552718785683437	0.580455987724258	0.884601125930462	YBL044W		Putative protein of unknown function; YBL044W is not an essential protein
1311	YBL044W_01	80.1454740662456	0.221206103086871	0.552435910103063	0.400419485846969	0.688847574485084	0.925026741418957	YBL045C	COR1	Core subunit of the ubiquinol-cytochrome c reductase complex; the ubiquinol-cytochrome c reductase complex (bc1 complex) is a component of the mitochondrial inner membrane electron transport chain
1312	YBL044W_03	122.87683777888	-1.26371587779053	0.412297925155537	-3.06505514747327	0.00217629864378547	0.0436574870851159	YBL044W		Putative protein of unknown function; YBL044W is not an essential protein
1313	YBL044W_05	63.5817464526574	0.501251964378591	0.705448263659236	0.710543905485774	0.477366914334078	0.841471817223278	YBL044W		Putative protein of unknown function; YBL044W is not an essential protein
1314	YBL044W_08	41.4049732700561	0.207066999859274	0.789822737805604	0.262168952535573	0.793191188717759	0.954988855930601	YBL044W		Putative protein of unknown function; YBL044W is not an essential protein
1315	YBL044W_09	300.045739904547	0.0528202453392106	0.352560879182896	0.14981879288941	0.880907582121202	0.976791686122322	YBL044W		Putative protein of unknown function; YBL044W is not an essential protein
1316	YBL045C_00	131.328229369759	-0.500784891213584	0.493652806212722	-1.01444757309409	0.310369233775098	0.750087138332884	YBL044W		Putative protein of unknown function; YBL044W is not an essential protein
1317	YBL045C_01	110.296136764667	-0.31624493744033	0.481893762231514	-0.65625447396515	0.511660404538687	0.855628579755229	YBL044W		Putative protein of unknown function; YBL044W is not an essential protein
1318	YBL045C_02	72.1938555792783	1.05069522138329	0.720249907034466	1.45879258174345	0.144622204987078	0.56739233029055	YBL045C	COR1	Core subunit of the ubiquinol-cytochrome c reductase complex; the ubiquinol-cytochrome c reductase complex (bc1 complex) is a component of the mitochondrial inner membrane electron transport chain
1319	YBL045C_03	109.282026783827	-0.433965509609405	0.525908086552212	-0.82517367712375	0.409272995505617	0.810369578182046	YBL045C	COR1	Core subunit of the ubiquinol-cytochrome c reductase complex; the ubiquinol-cytochrome c reductase complex (bc1 complex) is a component of the mitochondrial inner membrane electron transport chain
1320	YBL045C_04	102.395850344648	0.223040830034143	0.535972119780314	0.416142597352943	0.677305661010834	0.921223292329381	YBL045C	COR1	Core subunit of the ubiquinol-cytochrome c reductase complex; the ubiquinol-cytochrome c reductase complex (bc1 complex) is a component of the mitochondrial inner membrane electron transport chain
1321	YBL045C_07	43.5914770508053	-0.736163639315162	0.640518304240955	-1.14932490522274	0.250422032214503	0.699952759097943	YBL045C	COR1	Core subunit of the ubiquinol-cytochrome c reductase complex; the ubiquinol-cytochrome c reductase complex (bc1 complex) is a component of the mitochondrial inner membrane electron transport chain
1322	YBL045C_09	139.730498095685	1.1708422299631	0.555802864719698	2.10657825693932	0.0351541531007609	0.289974765550394	YBL044W		Putative protein of unknown function; YBL044W is not an essential protein
1323	YBL046W_00	215.55851931439	-0.359947757050159	0.350674373552014	-1.02644442878507	0.304682145079828	0.745633606948424	NA	NA	NA
1324	YBL046W_02	92.4736263320698	-0.359019433147466	0.553096486771693	-0.649108142492437	0.516268479197007	0.85807983109594	YBL046W	PSY4	Regulatory subunit of protein phosphatase PP4; presence of Psy4p in the PP4 complex (along with catalytic subunit Pph3p and Psy2p) is required for dephosphorylation of the histone variant H2AX, but not for dephosphorylation of Rad53p, during recovery from the DNA damage checkpoint; localization is cell-cycle dependent and regulated by Cdc28p phosphorylation; required for cisplatin resistance; hom…
1325	YBL046W_03	55.3744365664468	0.0206824328095411	0.634395327775827	0.0326018050638128	0.973992130364286	0.994782911600338	YBL046W	PSY4	Regulatory subunit of protein phosphatase PP4; presence of Psy4p in the PP4 complex (along with catalytic subunit Pph3p and Psy2p) is required for dephosphorylation of the histone variant H2AX, but not for dephosphorylation of Rad53p, during recovery from the DNA damage checkpoint; localization is cell-cycle dependent and regulated by Cdc28p phosphorylation; required for cisplatin resistance; hom…
1326	YBL046W_04	154.538078305731	-0.557227710234186	0.395743035882216	-1.40805436788541	0.159114971719761	0.590934616078006	YBL046W	PSY4	Regulatory subunit of protein phosphatase PP4; presence of Psy4p in the PP4 complex (along with catalytic subunit Pph3p and Psy2p) is required for dephosphorylation of the histone variant H2AX, but not for dephosphorylation of Rad53p, during recovery from the DNA damage checkpoint; localization is cell-cycle dependent and regulated by Cdc28p phosphorylation; required for cisplatin resistance; hom…
1327	YBL046W_05	402.58389086967	0.00368493755789549	0.291279968253392	0.0126508444092176	0.989906355803121	0.997718769892269	YBL046W	PSY4	Regulatory subunit of protein phosphatase PP4; presence of Psy4p in the PP4 complex (along with catalytic subunit Pph3p and Psy2p) is required for dephosphorylation of the histone variant H2AX, but not for dephosphorylation of Rad53p, during recovery from the DNA damage checkpoint; localization is cell-cycle dependent and regulated by Cdc28p phosphorylation; required for cisplatin resistance; hom…
1328	YBL046W_06	327.664331309983	0.0516994958005615	0.310044173590205	0.166748806152037	0.86756770134907	0.973666291879663	NA	NA	NA
1329	YBL046W_07	382.227034122751	0.440740865914055	0.32900647070079	1.33961154312639	0.180371669057849	0.620803197147783	NA	NA	NA
1330	YBL046W_08	382.066249461382	0.231673046866853	0.284570221348804	0.8141155661642	0.415578749219538	0.814363977216737	NA	NA	NA
1331	YBL046W_09	548.256556652216	0.36991934077392	0.314444977347171	1.17641993805963	0.23942710824991	0.688273920438862	NA	NA	NA
1332	YBL047C_02	110.02502663221	-0.179232791371444	0.613604843039656	-0.292098071592079	0.770211641071579	0.948407104284705	YBL047C	EDE1	Scaffold protein involved in the formation of early endocytic sites; putative regulator of cytokinesis; homo-oligomerization is required for localization to and organization of endocytic sites; has a network of interactions with other endocytic proteins; binds membranes in a ubiquitin-dependent manner; may also bind ubiquitinated membrane-associated proteins; interacts with Cmk2 and functions ups…
1333	YBL048W_00	84.7591069722933	0.576011990466419	0.587986946199194	0.979633976893224	0.327266827012733	0.761701967351508	NA	NA	NA
1334	YBL048W_01	145.507371554038	0.263597916460511	0.468953757615157	0.562097887435697	0.574049327620725	0.881467755133736	NA	NA	NA
1335	YBL048W_03	163.773729429004	0.234381819183192	0.500373757185261	0.468413492549357	0.63948892106944	0.909081591080833	NA	NA	NA
1336	YBL048W_06	204.687708677939	-0.337375171405577	0.367269404110601	-0.918604075454046	0.358302699527433	0.780470784597836	NA	NA	NA
1337	YBL049W_00	442.263638694472	-0.2054862666929	0.277435466881386	-0.740663293712023	0.458897620708747	0.833009214408051	YBL049W	MOH1	Protein of unknown function, essential for stationary phase survival; not required for growth on nonfermentable carbon sources; possibly linked with vacuolar transport
1338	YBL049W_01	320.143978231718	-0.120957608858142	0.309385177081887	-0.390961228327132	0.695825894803514	0.927233527433357	YBL049W	MOH1	Protein of unknown function, essential for stationary phase survival; not required for growth on nonfermentable carbon sources; possibly linked with vacuolar transport
1339	YBL049W_02	104.095503764762	0.0962640105317456	0.460795411941001	0.208908352898425	0.834519783362672	0.964982738718917	YBL049W	MOH1	Protein of unknown function, essential for stationary phase survival; not required for growth on nonfermentable carbon sources; possibly linked with vacuolar transport
1340	YBL049W_04	58.9351482149844	-0.0573485282197926	0.601485895158932	-0.0953447598378667	0.924040991355162	0.986966365674706	YBL049W	MOH1	Protein of unknown function, essential for stationary phase survival; not required for growth on nonfermentable carbon sources; possibly linked with vacuolar transport
1341	YBL049W_06	24.2557785735745	-0.595441348019156	0.855909776411609	-0.695682377312638	0.486627764188635	0.846022159263787	YBL049W	MOH1	Protein of unknown function, essential for stationary phase survival; not required for growth on nonfermentable carbon sources; possibly linked with vacuolar transport
1342	YBL049W_07	163.186379992228	0.636809179970372	0.443703490415696	1.435213365966	0.151226305981124	0.578470908195843	YBL049W	MOH1	Protein of unknown function, essential for stationary phase survival; not required for growth on nonfermentable carbon sources; possibly linked with vacuolar transport
1343	YBL049W_08	295.373298153318	-0.801325589484444	0.387970922113523	-2.06542692714989	0.0388826229543121	0.308226023351192	YBL049W	MOH1	Protein of unknown function, essential for stationary phase survival; not required for growth on nonfermentable carbon sources; possibly linked with vacuolar transport
1344	YBL049W_09	56.1981337660262	0.420594070274642	0.698707998083249	0.601959719122221	0.547200950631224	0.872636305348838	YBL049W	MOH1	Protein of unknown function, essential for stationary phase survival; not required for growth on nonfermentable carbon sources; possibly linked with vacuolar transport
1345	YBL050W_00	130.028209313689	0.177303508521579	0.448774876201196	0.395083410244405	0.692781331758397	0.926250185609604	NA	NA	NA
1346	YBL050W_03	281.399851091339	-2.78523463059335	0.28674614321727	-9.71324182199359	2.64778986413671e-22	2.80060516486689e-19	YBL050W	SEC17	Alpha-SNAP cochaperone; SNARE-complex adaptor for Sec18 (NSF) during the disassembly of postfusion cis-SNARE complexes; stimulates the ATPase activity of Sec18p; peripheral membrane protein required for vesicular transport between ER and Golgi, the 'priming' step in homotypic vacuole fusion, and autophagy; similar to mammalian alpha-SNAP
1347	YBL050W_04	404.857413429915	-1.28928925775589	0.251670643618819	-5.12292271842658	3.00835672565901e-07	2.13351275831219e-05	YBL050W	SEC17	Alpha-SNAP cochaperone; SNARE-complex adaptor for Sec18 (NSF) during the disassembly of postfusion cis-SNARE complexes; stimulates the ATPase activity of Sec18p; peripheral membrane protein required for vesicular transport between ER and Golgi, the 'priming' step in homotypic vacuole fusion, and autophagy; similar to mammalian alpha-SNAP
1348	YBL050W_05	484.996641834416	0.553031339631127	0.270847820061753	2.04185265181399	0.0411661496495066	0.317758728111913	NA	NA	NA
1349	YBL050W_08	58.5553591890226	-2.60520431952402	0.681093660101196	-3.82503093500672	0.000130755666803867	0.0043335494942517	YBL050W	SEC17	Alpha-SNAP cochaperone; SNARE-complex adaptor for Sec18 (NSF) during the disassembly of postfusion cis-SNARE complexes; stimulates the ATPase activity of Sec18p; peripheral membrane protein required for vesicular transport between ER and Golgi, the 'priming' step in homotypic vacuole fusion, and autophagy; similar to mammalian alpha-SNAP
1350	YBL050W_09	62.0081881455128	-3.16071633957381	0.569214366365263	-5.55276979349041	2.81178265240318e-08	2.47838556647537e-06	YBL050W	SEC17	Alpha-SNAP cochaperone; SNARE-complex adaptor for Sec18 (NSF) during the disassembly of postfusion cis-SNARE complexes; stimulates the ATPase activity of Sec18p; peripheral membrane protein required for vesicular transport between ER and Golgi, the 'priming' step in homotypic vacuole fusion, and autophagy; similar to mammalian alpha-SNAP
1351	YBL051C_02	64.8475003451613	0.760665719722432	0.706234310882707	1.07707273351205	0.281447773259846	0.727292793946635	YBL051C	PIN4	Protein involved in G2/M phase progression and response to DNA damage; interacts with Rad53p; contains an RNA recognition motif, a nuclear localization signal, and several SQ/TQ cluster domains; hyperphosphorylated in response to DNA damage
1352	YBL051C_03	473.26679616911	1.00499806169248	0.276415310126908	3.63582632680899	0.000277090974973828	0.00824590666682564	YBL051C	PIN4	Protein involved in G2/M phase progression and response to DNA damage; interacts with Rad53p; contains an RNA recognition motif, a nuclear localization signal, and several SQ/TQ cluster domains; hyperphosphorylated in response to DNA damage
1353	YBL052C_00	162.748865460863	-0.171397756342234	0.414966928347104	-0.413039557212294	0.679577632054456	0.921996720388875	YBL052C	SAS3	Histone acetyltransferase catalytic subunit of NuA3 complex; acetylates histone H3, involved in transcriptional silencing; homolog of the mammalian MOZ proto-oncogene; mutant has aneuploidy tolerance; sas3gcn5 double mutation is lethal
1354	YBL052C_02	139.234749124573	-0.297677310469578	0.38970074287732	-0.763861285641143	0.444949910424777	0.826636374135493	YBL052C	SAS3	Histone acetyltransferase catalytic subunit of NuA3 complex; acetylates histone H3, involved in transcriptional silencing; homolog of the mammalian MOZ proto-oncogene; mutant has aneuploidy tolerance; sas3gcn5 double mutation is lethal
1355	YBL052C_04	103.230941087345	-0.00054613316057104	0.569126647144602	-0.000959598646999005	0.999234351172497	0.999711012709831	YBL052C	SAS3	Histone acetyltransferase catalytic subunit of NuA3 complex; acetylates histone H3, involved in transcriptional silencing; homolog of the mammalian MOZ proto-oncogene; mutant has aneuploidy tolerance; sas3gcn5 double mutation is lethal
1356	YBL052C_05	205.647607102747	0.564531664708957	0.428348572938614	1.31792586779519	0.187528465324778	0.629024593344137	YBL052C	SAS3	Histone acetyltransferase catalytic subunit of NuA3 complex; acetylates histone H3, involved in transcriptional silencing; homolog of the mammalian MOZ proto-oncogene; mutant has aneuploidy tolerance; sas3gcn5 double mutation is lethal
1357	YBL052C_06	86.7431913962392	0.800279245805296	0.623286111796557	1.28396771668564	0.199153251456661	0.642273139552714	YBL052C	SAS3	Histone acetyltransferase catalytic subunit of NuA3 complex; acetylates histone H3, involved in transcriptional silencing; homolog of the mammalian MOZ proto-oncogene; mutant has aneuploidy tolerance; sas3gcn5 double mutation is lethal
1358	YBL053W_00	260.277629460069	0.775178442497664	0.36168691960835	2.14323051366375	0.0320945932523412	0.276266949252224	NA	NA	NA
1359	YBL053W_03	166.321568260325	-0.0491008912668243	0.388095453374756	-0.126517563758757	0.899322246889295	0.981952947967116	NA	NA	NA
1360	YBL053W_05	273.134834313932	0.605577627853792	0.360185688899531	1.68129286231222	0.0927060436195297	0.469121235554943	NA	NA	NA
1361	YBL053W_08	173.487131926801	0.452504567363136	0.544214193816162	0.831482479701723	0.405701121759831	0.808298991272605	NA	NA	NA
1362	YBL053W_09	87.8588497303779	0.522826908288771	0.569092601085533	0.918702698456259	0.358251098006516	0.780465818172261	NA	NA	NA
1363	YBL054W_00	473.524131494489	0.522871175040175	0.303837566159805	1.72089047989928	0.0852706994440063	0.453408969651063	YBL054W	TOD6	PAC motif binding protein involved in rRNA and ribosome biogenesis; subunit of the RPD3L histone deacetylase complex; Myb-like HTH transcription factor; hypophosphorylated by rapamycin treatment in a Sch9p-dependent manner; activated in stochastic pulses of nuclear localization
1364	YBL054W_01	323.860511372375	-0.327251536464136	0.351316966209298	-0.931499380730661	0.351595304783326	0.776644742161926	YBL054W	TOD6	PAC motif binding protein involved in rRNA and ribosome biogenesis; subunit of the RPD3L histone deacetylase complex; Myb-like HTH transcription factor; hypophosphorylated by rapamycin treatment in a Sch9p-dependent manner; activated in stochastic pulses of nuclear localization
1365	YBL054W_02	75.2128110790729	-0.872366615244696	0.731949745679256	-1.19183949498491	0.233324186251832	0.681158133733381	YBL054W	TOD6	PAC motif binding protein involved in rRNA and ribosome biogenesis; subunit of the RPD3L histone deacetylase complex; Myb-like HTH transcription factor; hypophosphorylated by rapamycin treatment in a Sch9p-dependent manner; activated in stochastic pulses of nuclear localization
1366	YBL054W_03	110.693418408952	0.0363785341174712	0.450986464828594	0.0806643590319226	0.935708881788504	0.988130247806546	YBL054W	TOD6	PAC motif binding protein involved in rRNA and ribosome biogenesis; subunit of the RPD3L histone deacetylase complex; Myb-like HTH transcription factor; hypophosphorylated by rapamycin treatment in a Sch9p-dependent manner; activated in stochastic pulses of nuclear localization
1367	YBL054W_04	229.9885725241	-0.186863043052989	0.382317952177892	-0.488763454576264	0.625009173887935	0.903201425528171	YBL054W	TOD6	PAC motif binding protein involved in rRNA and ribosome biogenesis; subunit of the RPD3L histone deacetylase complex; Myb-like HTH transcription factor; hypophosphorylated by rapamycin treatment in a Sch9p-dependent manner; activated in stochastic pulses of nuclear localization
1368	YBL054W_08	284.078960949897	0.131071313930397	0.481002953285809	0.272495861064942	0.785240773302874	0.952768152476781	YBL054W	TOD6	PAC motif binding protein involved in rRNA and ribosome biogenesis; subunit of the RPD3L histone deacetylase complex; Myb-like HTH transcription factor; hypophosphorylated by rapamycin treatment in a Sch9p-dependent manner; activated in stochastic pulses of nuclear localization
1369	YBL055C_02	577.217485339958	0.617623446881087	0.261987530101712	2.35745360338832	0.0184007545640302	0.200116314324441	YBL055C		3'-->5' exonuclease and endonuclease with a possible role in apoptosis; has similarity to mammalian and C. elegans apoptotic nucleases
1370	YBL055C_04	74.0256010943448	-0.204525915070208	0.565150929655505	-0.361896095959497	0.717429677466312	0.933541183121367	YBL055C		3'-->5' exonuclease and endonuclease with a possible role in apoptosis; has similarity to mammalian and C. elegans apoptotic nucleases
1371	YBL056W_00	35.797118276878	0.587835650032512	0.825082018246524	0.712457230957218	0.47618168669645	0.841162668392545	NA	NA	NA
1372	YBL056W_03	83.5162584730354	0.366615671372968	0.584608417981449	0.627113226728462	0.530585017588962	0.864932712626539	YBL056W	PTC3	Type 2C protein phosphatase (PP2C); dephosphorylates Hog1p (see also Ptc2p) to limit maximal kinase activity induced by osmotic stress; dephosphorylates T169 phosphorylated Cdc28p (see also Ptc2p); role in DNA damage checkpoint inactivation; PTC3 has a paralog, PTC2, that arose from the whole genome duplication
1373	YBL056W_04	81.5313217223027	-0.123982399257259	0.592863726874902	-0.209124616057714	0.834350958696809	0.964923700011803	YBL056W	PTC3	Type 2C protein phosphatase (PP2C); dephosphorylates Hog1p (see also Ptc2p) to limit maximal kinase activity induced by osmotic stress; dephosphorylates T169 phosphorylated Cdc28p (see also Ptc2p); role in DNA damage checkpoint inactivation; PTC3 has a paralog, PTC2, that arose from the whole genome duplication
1374	YBL056W_07	76.0527631803275	0.261650633690595	0.565028519042032	0.463075092447026	0.643310542711907	0.910186874047642	YBL056W	PTC3	Type 2C protein phosphatase (PP2C); dephosphorylates Hog1p (see also Ptc2p) to limit maximal kinase activity induced by osmotic stress; dephosphorylates T169 phosphorylated Cdc28p (see also Ptc2p); role in DNA damage checkpoint inactivation; PTC3 has a paralog, PTC2, that arose from the whole genome duplication
1375	YBL056W_08	345.944319012737	0.29725565252466	0.304811816482072	0.975210396878245	0.329455905934381	0.762883419222877	YBL056W	PTC3	Type 2C protein phosphatase (PP2C); dephosphorylates Hog1p (see also Ptc2p) to limit maximal kinase activity induced by osmotic stress; dephosphorylates T169 phosphorylated Cdc28p (see also Ptc2p); role in DNA damage checkpoint inactivation; PTC3 has a paralog, PTC2, that arose from the whole genome duplication
1376	YBL057C_02	190.921709021473	-0.410467332469237	0.371494685931201	-1.1049076824352	0.269199593213891	0.7169628826534	YBL057C	PTH2	One of two mitochondrially-localized peptidyl-tRNA hydrolases; negatively regulates the ubiquitin-proteasome pathway via interactions with ubiquitin-like ubiquitin-associated proteins; dispensable for cell growth; see also PTH1
1377	YBL057C_03	130.717399030598	0.681367546452462	0.528437147150179	1.28940130368772	0.197258608428837	0.640028753133526	YBL057C	PTH2	One of two mitochondrially-localized peptidyl-tRNA hydrolases; negatively regulates the ubiquitin-proteasome pathway via interactions with ubiquitin-like ubiquitin-associated proteins; dispensable for cell growth; see also PTH1
1378	YBL057C_07	521.54337876068	-0.147293729928512	0.255307823175519	-0.576926034214198	0.563989422788425	0.878807122722239	YBL056W	PTC3	Type 2C protein phosphatase (PP2C); dephosphorylates Hog1p (see also Ptc2p) to limit maximal kinase activity induced by osmotic stress; dephosphorylates T169 phosphorylated Cdc28p (see also Ptc2p); role in DNA damage checkpoint inactivation; PTC3 has a paralog, PTC2, that arose from the whole genome duplication
1379	YBL058W_02	327.322217185628	0.323243924438444	0.294390327230551	1.09801136293889	0.272199527526895	0.718900371623434	YBL058W	SHP1	UBX domain-containing substrate adaptor for Cdc48p; ubiquitin regulatory X domain-containing protein that acts as a substrate recruiting cofactor for Cdc48p; positively regulates Glc7p PPase activity to promote growth and mitotic progression in complex with Cdc48p; ubiquitinated protein interactor involved in ER-associated degradation (ERAD); regulated by nuclear Ub-dependent degradation (INMAD p…
1380	YBL058W_04	115.960923425814	-0.172355473033883	0.482062484186167	-0.357537619474494	0.720689368499036	0.933922350614737	YBL058W	SHP1	UBX domain-containing substrate adaptor for Cdc48p; ubiquitin regulatory X domain-containing protein that acts as a substrate recruiting cofactor for Cdc48p; positively regulates Glc7p PPase activity to promote growth and mitotic progression in complex with Cdc48p; ubiquitinated protein interactor involved in ER-associated degradation (ERAD); regulated by nuclear Ub-dependent degradation (INMAD p…
1381	YBL058W_07	58.7714927527941	-1.99909896245415	0.606735754445482	-3.29484285013202	0.000984767344139745	0.0234746214295257	YBL058W	SHP1	UBX domain-containing substrate adaptor for Cdc48p; ubiquitin regulatory X domain-containing protein that acts as a substrate recruiting cofactor for Cdc48p; positively regulates Glc7p PPase activity to promote growth and mitotic progression in complex with Cdc48p; ubiquitinated protein interactor involved in ER-associated degradation (ERAD); regulated by nuclear Ub-dependent degradation (INMAD p…
1382	YBL058W_08	163.887663826655	-0.00494048922055667	0.397689734012439	-0.0124229739870583	0.990088155806746	0.997718769892269	YBL058W	SHP1	UBX domain-containing substrate adaptor for Cdc48p; ubiquitin regulatory X domain-containing protein that acts as a substrate recruiting cofactor for Cdc48p; positively regulates Glc7p PPase activity to promote growth and mitotic progression in complex with Cdc48p; ubiquitinated protein interactor involved in ER-associated degradation (ERAD); regulated by nuclear Ub-dependent degradation (INMAD p…
1383	YBL058W_09	264.952628606518	-0.640816133538162	0.342507055682583	-1.87095746760918	0.0613509765449474	0.38874492348842	YBL058W	SHP1	UBX domain-containing substrate adaptor for Cdc48p; ubiquitin regulatory X domain-containing protein that acts as a substrate recruiting cofactor for Cdc48p; positively regulates Glc7p PPase activity to promote growth and mitotic progression in complex with Cdc48p; ubiquitinated protein interactor involved in ER-associated degradation (ERAD); regulated by nuclear Ub-dependent degradation (INMAD p…
1384	YBL059C-A_00	181.554785574057	0.191335794507367	0.505279778714124	0.37867297004106	0.704930727908729	0.929976247239383	YBL059C-A	CMC2	Protein involved in respiratory chain complex assembly or maintenance; protein of the mitochondrial intermembrane space; contains twin Cx9C motifs that can form coiled coil-helix-coiled-coil helix fold
1385	YBL059C-A_04	54.445325534263	0.271809575628147	0.650571881933914	0.417800988908645	0.676092627804648	0.920533239625435	YBL059C-A	CMC2	Protein involved in respiratory chain complex assembly or maintenance; protein of the mitochondrial intermembrane space; contains twin Cx9C motifs that can form coiled coil-helix-coiled-coil helix fold
1386	YBL059C-A_09	259.571146644797	0.120662588425756	0.333106338302845	0.362234441531565	0.717176844062331	0.933540322334299	YBL059C-A	CMC2	Protein involved in respiratory chain complex assembly or maintenance; protein of the mitochondrial intermembrane space; contains twin Cx9C motifs that can form coiled coil-helix-coiled-coil helix fold
1387	YBL059W_03	121.323347191646	-0.931570728671659	0.415729570600546	-2.24080939762344	0.0250384239598668	0.240484934941196	YBL059W		Putative protein of unknown function; the authentic, non-tagged protein is detected in highly purified mitochondria in high-throughput studies; YBL059W has a paralog, YER093C-A, that arose from the whole genome duplication
1388	YBL059W_06	294.630649252437	0.444549760877259	0.317816129849513	1.39876399944759	0.161883765252001	0.595423446560264	YBL059W		Putative protein of unknown function; the authentic, non-tagged protein is detected in highly purified mitochondria in high-throughput studies; YBL059W has a paralog, YER093C-A, that arose from the whole genome duplication
1389	YBL059W_07	306.678703993055	-0.523537930709074	0.286408371105686	-1.82794213970752	0.0675582358080894	0.407728381091534	YBL059W		Putative protein of unknown function; the authentic, non-tagged protein is detected in highly purified mitochondria in high-throughput studies; YBL059W has a paralog, YER093C-A, that arose from the whole genome duplication
1390	YBL059W_08	195.976829832437	0.104868726055076	0.396370478238652	0.264572494200576	0.791338811683497	0.954517471592613	YBL059W		Putative protein of unknown function; the authentic, non-tagged protein is detected in highly purified mitochondria in high-throughput studies; YBL059W has a paralog, YER093C-A, that arose from the whole genome duplication
1391	YBL059W_09	96.4249996594038	0.291685713467855	0.528451584749682	0.551962983715948	0.58097371458041	0.884952265919686	YBL059W		Putative protein of unknown function; the authentic, non-tagged protein is detected in highly purified mitochondria in high-throughput studies; YBL059W has a paralog, YER093C-A, that arose from the whole genome duplication
1392	YBL060W_01	121.685332247265	0.277649668587575	0.432150657096368	0.642483504371162	0.520559296403344	0.860391434325987	YBL060W	YEL1	Guanine nucleotide exchange factor specific for Arf3p; localized to the bud neck and tip; required for localization of Arf3p to the bud neck and tip
1393	YBL060W_02	57.5810458432949	-0.395818465384256	0.684831851179618	-0.577979053839948	0.563278260934778	0.878762941954906	YBL060W	YEL1	Guanine nucleotide exchange factor specific for Arf3p; localized to the bud neck and tip; required for localization of Arf3p to the bud neck and tip
1394	YBL060W_06	109.215992755997	-0.569227270345514	0.676015059705852	-0.842033416523585	0.399769248971978	0.805254342135528	YBL060W	YEL1	Guanine nucleotide exchange factor specific for Arf3p; localized to the bud neck and tip; required for localization of Arf3p to the bud neck and tip
1395	YBL060W_07	166.027376943293	0.280822004277294	0.382058628100182	0.735023327895262	0.462325287083831	0.83432203021563	YBL060W	YEL1	Guanine nucleotide exchange factor specific for Arf3p; localized to the bud neck and tip; required for localization of Arf3p to the bud neck and tip
1396	YBL060W_08	208.756729355873	0.509027703728338	0.388803052496763	1.30921735428653	0.190460735311296	0.631878416943654	YBL060W	YEL1	Guanine nucleotide exchange factor specific for Arf3p; localized to the bud neck and tip; required for localization of Arf3p to the bud neck and tip
1397	YBL060W_09	135.755143561639	-1.36274329467228	0.465389938904212	-2.92817523705162	0.00340957819545016	0.0618672165615054	YBL060W	YEL1	Guanine nucleotide exchange factor specific for Arf3p; localized to the bud neck and tip; required for localization of Arf3p to the bud neck and tip
1398	YBL061C_03	280.220044024505	0.0849358788903721	0.339068594127695	0.250497628979418	0.802202538066467	0.957633352178846	YBL061C	SKT5	Activator of Chs3p (chitin synthase III) during vegetative growth; recruits Chs3p to the bud neck via interaction with Bni4p; SKT5 has a paralog, SHC1, that arose from the whole genome duplication
1399	YBL062W_01	338.284777250697	0.680831470419454	0.309883399007483	2.1970569336727	0.0280163803346618	0.2557116370782	NA	NA	NA
1400	YBL062W_02	260.565385666646	1.29473314453076	0.411685001097992	3.14496068857893	0.00166109149075455	0.0353005780641409	NA	NA	NA
1401	YBL062W_03	449.085704820788	-0.13336061339711	0.264802702675305	-0.503622553885462	0.614526640452813	0.899520775141663	NA	NA	NA
1402	YBL062W_04	79.7516885955708	1.00811810896834	0.559877142836807	1.80060593983238	0.0717650122990121	0.418783105014687	NA	NA	NA
1403	YBL062W_05	269.010903167069	-0.0589005256464062	0.317858440639126	-0.185304267924971	0.852990390682878	0.970636100669478	NA	NA	NA
1404	YBL062W_06	208.242965562046	0.314863739535104	0.411294658195282	0.765542983020235	0.443948281550242	0.825977682115728	NA	NA	NA
1405	YBL062W_08	86.4743433437316	-0.850706579335703	0.533620454874319	-1.59421658514958	0.110887533062475	0.508018514295698	NA	NA	NA
1406	YBL062W_09	173.370441855752	-0.096885099066918	0.447058839428715	-0.216716661258113	0.828429162761151	0.963626816907267	NA	NA	NA
1407	YBL063W_00	426.622203242435	0.378971148369107	0.280487449528978	1.35111624069281	0.1766581998001	0.615071913257758	YBL063W	KIP1	Kinesin-related motor protein; required for mitotic spindle assembly, chromosome segregation, and 2 micron plasmid partitioning; functionally redundant with Cin8p for chromosomal but not plasmid functions
1408	YBL063W_01	208.426214469755	-0.209411841352683	0.353640200931195	-0.592160735123626	0.55374295974364	0.87533901403602	YBL063W	KIP1	Kinesin-related motor protein; required for mitotic spindle assembly, chromosome segregation, and 2 micron plasmid partitioning; functionally redundant with Cin8p for chromosomal but not plasmid functions
1409	YBL063W_02	151.333808584242	-0.357290386410977	0.422121963164432	-0.846415059127827	0.397321240529034	0.804376624692671	YBL063W	KIP1	Kinesin-related motor protein; required for mitotic spindle assembly, chromosome segregation, and 2 micron plasmid partitioning; functionally redundant with Cin8p for chromosomal but not plasmid functions
1410	YBL063W_03	210.10341926264	0.0984957972576275	0.416902272924075	0.23625632109606	0.813233778300467	0.960539638387371	YBL063W	KIP1	Kinesin-related motor protein; required for mitotic spindle assembly, chromosome segregation, and 2 micron plasmid partitioning; functionally redundant with Cin8p for chromosomal but not plasmid functions
1411	YBL064C_00	52.2984303800964	-0.170757924195362	0.690911722873745	-0.247148685631096	0.804793156448729	0.958249009809158	YBL064C	PRX1	Mitochondrial peroxiredoxin with thioredoxin peroxidase activity; has a role in reduction of hydroperoxides; reactivation requires Trr2p and glutathione; induced during respiratory growth and oxidative stress; phosphorylated; protein abundance increases in response to DNA replication stress
1412	YBL064C_01	328.662555071576	0.118650463446215	0.342581035703421	0.346342765887756	0.729085132509535	0.936954296555029	YBL064C	PRX1	Mitochondrial peroxiredoxin with thioredoxin peroxidase activity; has a role in reduction of hydroperoxides; reactivation requires Trr2p and glutathione; induced during respiratory growth and oxidative stress; phosphorylated; protein abundance increases in response to DNA replication stress
1413	YBL064C_02	55.5245227611498	-0.340039131687681	0.613615983341726	-0.5541562490531	0.579471917426622	0.884255992709544	YBL064C	PRX1	Mitochondrial peroxiredoxin with thioredoxin peroxidase activity; has a role in reduction of hydroperoxides; reactivation requires Trr2p and glutathione; induced during respiratory growth and oxidative stress; phosphorylated; protein abundance increases in response to DNA replication stress
1414	YBL064C_03	141.455580538548	0.781818704340813	0.420649370246304	1.85859948841248	0.0630839296820188	0.394021777767561	YBL064C	PRX1	Mitochondrial peroxiredoxin with thioredoxin peroxidase activity; has a role in reduction of hydroperoxides; reactivation requires Trr2p and glutathione; induced during respiratory growth and oxidative stress; phosphorylated; protein abundance increases in response to DNA replication stress
1415	YBL064C_07	228.059520752714	0.2135854856882	0.410587793668615	0.520194435835042	0.602928063080035	0.894452153852148	YBL064C	PRX1	Mitochondrial peroxiredoxin with thioredoxin peroxidase activity; has a role in reduction of hydroperoxides; reactivation requires Trr2p and glutathione; induced during respiratory growth and oxidative stress; phosphorylated; protein abundance increases in response to DNA replication stress
1416	YBL064C_08	351.813923357201	0.453755675201857	0.332476129578373	1.36477670074325	0.172323243916684	0.609827596768536	YBL064C	PRX1	Mitochondrial peroxiredoxin with thioredoxin peroxidase activity; has a role in reduction of hydroperoxides; reactivation requires Trr2p and glutathione; induced during respiratory growth and oxidative stress; phosphorylated; protein abundance increases in response to DNA replication stress
1417	YBL064C_09	168.095678451902	-0.508545966252419	0.395364243382763	-1.28627202576861	0.198348141859896	0.641072831469647	YBL064C	PRX1	Mitochondrial peroxiredoxin with thioredoxin peroxidase activity; has a role in reduction of hydroperoxides; reactivation requires Trr2p and glutathione; induced during respiratory growth and oxidative stress; phosphorylated; protein abundance increases in response to DNA replication stress
1418	YBL065W_00	115.109752941438	-0.228064733288792	0.48580332854193	-0.469458976276051	0.638741601446153	0.908817717582821	NA	NA	NA
1419	YBL065W_01	202.583113880016	0.164596199828642	0.384571012496582	0.427999496790219	0.668651486751375	0.918093464231973	NA	NA	NA
1420	YBL065W_05	444.85682382298	0.202505580660489	0.274986855385403	0.73641912947683	0.461475666492563	0.833942490736973	NA	NA	NA
1421	YBL065W_06	176.220867661344	-0.104694346226213	0.392759759753631	-0.266560775706467	0.789807359574389	0.954015545922862	NA	NA	NA
1422	YBL065W_07	111.157664899932	0.497578100713266	0.614073438360928	0.810290870162682	0.417773021361887	0.815003883270683	NA	NA	NA
1423	YBL065W_09	77.4290873115816	-0.175068830994679	0.657407084857607	-0.266302014424744	0.790006621814183	0.954092160404743	NA	NA	NA
1424	YBL066C_00	241.252535514602	0.339547366465432	0.396366549037219	0.856649904716223	0.391638396617812	0.801960761897312	YBL066C	SEF1	Putative transcription factor; has homolog in Kluyveromyces lactis
1425	YBL066C_01	311.559855579318	0.114037239252117	0.384732564111301	0.2964065168633	0.766919649088124	0.947701649926656	YBL066C	SEF1	Putative transcription factor; has homolog in Kluyveromyces lactis
1426	YBL066C_04	102.536767382445	-0.398160571046972	0.499187777497146	-0.797616826764651	0.425092883250831	0.817859061257023	YBL066C	SEF1	Putative transcription factor; has homolog in Kluyveromyces lactis
1427	YBL066C_05	191.407475098184	-0.375711171899695	0.394420116432177	-0.952565947442745	0.340810037491535	0.770198342960687	YBL066C	SEF1	Putative transcription factor; has homolog in Kluyveromyces lactis
1428	YBL066C_07	199.045041267542	-0.13049472083982	0.380136849886707	-0.343283532966382	0.731385167773568	0.937627832218634	YBL066C	SEF1	Putative transcription factor; has homolog in Kluyveromyces lactis
1429	YBL066C_08	48.2442410746915	-1.73746816519368	0.625058742309247	-2.77968780786058	0.00544111801606571	0.0866739195158144	YBL066C	SEF1	Putative transcription factor; has homolog in Kluyveromyces lactis
1430	YBL066C_09	353.393796158386	0.116174796487678	0.28889382428882	0.402136656170029	0.687583456954838	0.92452355222532	YBL066C	SEF1	Putative transcription factor; has homolog in Kluyveromyces lactis
1431	YBL068W_00	138.042524284085	-0.166634201277004	0.425076769696951	-0.392009663091685	0.695051073976248	0.92690860479415	YBL068W	PRS4	5-phospho-ribosyl-1(alpha)-pyrophosphate synthetase, synthesizes PRPP; which is required for nucleotide, histidine, and tryptophan biosynthesis; one of five related enzymes, which are active as heteromultimeric complexes; PRS4 has a paralog, PRS2, that arose from the whole genome duplication; a missense mutation in the conserved residue R196 of its human homolog PRPS1 is pathogenic
1432	YBL068W_02	168.657063253352	0.613230631708564	0.407089481720022	1.50637798136557	0.131970169793837	0.546725121504905	YBL068W	PRS4	5-phospho-ribosyl-1(alpha)-pyrophosphate synthetase, synthesizes PRPP; which is required for nucleotide, histidine, and tryptophan biosynthesis; one of five related enzymes, which are active as heteromultimeric complexes; PRS4 has a paralog, PRS2, that arose from the whole genome duplication; a missense mutation in the conserved residue R196 of its human homolog PRPS1 is pathogenic
1433	YBL068W_03	90.9395811398382	0.700601485742488	0.539635144074245	1.29828735847882	0.194188608744055	0.636551147139311	YBL068W	PRS4	5-phospho-ribosyl-1(alpha)-pyrophosphate synthetase, synthesizes PRPP; which is required for nucleotide, histidine, and tryptophan biosynthesis; one of five related enzymes, which are active as heteromultimeric complexes; PRS4 has a paralog, PRS2, that arose from the whole genome duplication; a missense mutation in the conserved residue R196 of its human homolog PRPS1 is pathogenic
1434	YBL068W_04	276.064289888807	0.078462281276406	0.307223008928864	0.255391943298666	0.798420392839222	0.95677088476056	YBL068W	PRS4	5-phospho-ribosyl-1(alpha)-pyrophosphate synthetase, synthesizes PRPP; which is required for nucleotide, histidine, and tryptophan biosynthesis; one of five related enzymes, which are active as heteromultimeric complexes; PRS4 has a paralog, PRS2, that arose from the whole genome duplication; a missense mutation in the conserved residue R196 of its human homolog PRPS1 is pathogenic
1435	YBL068W_05	147.622251425082	-0.0255915334538933	0.497242257083878	-0.051466932042295	0.958953451322517	0.991499328616313	YBL068W	PRS4	5-phospho-ribosyl-1(alpha)-pyrophosphate synthetase, synthesizes PRPP; which is required for nucleotide, histidine, and tryptophan biosynthesis; one of five related enzymes, which are active as heteromultimeric complexes; PRS4 has a paralog, PRS2, that arose from the whole genome duplication; a missense mutation in the conserved residue R196 of its human homolog PRPS1 is pathogenic
1436	YBL068W_07	137.749302851923	0.70854687971207	0.526066163710347	1.34687788074923	0.178019566490679	0.617318245583738	YBL068W	PRS4	5-phospho-ribosyl-1(alpha)-pyrophosphate synthetase, synthesizes PRPP; which is required for nucleotide, histidine, and tryptophan biosynthesis; one of five related enzymes, which are active as heteromultimeric complexes; PRS4 has a paralog, PRS2, that arose from the whole genome duplication; a missense mutation in the conserved residue R196 of its human homolog PRPS1 is pathogenic
1437	YBL068W_09	110.866712674449	0.247771095192946	0.51023569149546	0.485601260991265	0.627249902226076	0.903747659079799	YBL068W	PRS4	5-phospho-ribosyl-1(alpha)-pyrophosphate synthetase, synthesizes PRPP; which is required for nucleotide, histidine, and tryptophan biosynthesis; one of five related enzymes, which are active as heteromultimeric complexes; PRS4 has a paralog, PRS2, that arose from the whole genome duplication; a missense mutation in the conserved residue R196 of its human homolog PRPS1 is pathogenic
1438	YBL068W-A_00	207.80763076177	0.300968217600523	0.362763588375121	0.829653877194814	0.406734505778876	0.808924003649618	NA	NA	NA
1439	YBL068W-A_01	138.840283090451	0.162313300241049	0.460967037542696	0.352114765312291	0.724752195504029	0.93581266489621	NA	NA	NA
1440	YBL068W-A_03	147.287030889797	0.511983694943063	0.535920617831786	0.955334946833047	0.339408340113936	0.769269806021198	NA	NA	NA
1441	YBL068W-A_04	110.491407819448	0.134543089033611	0.498666447853488	0.269805778216587	0.787309677257007	0.953008648599956	NA	NA	NA
1442	YBL068W-A_08	44.6113618441436	-0.0259859617923007	0.74904475999712	-0.034692134809675	0.972325232666421	0.994321758789544	NA	NA	NA
1443	YBL068W-A_09	130.139069320793	-0.518605089330107	0.448095369877783	-1.15735426918505	0.247127649699554	0.696934988335301	NA	NA	NA
1444	YBL069W_00	423.121812837245	0.172990576381634	0.277623721755121	0.623111653744853	0.533211152078403	0.865673612818821	YBL069W	AST1	Lipid raft associated protein; interacts with the plasma membrane ATPase Pma1p and has a role in its targeting to the plasma membrane by influencing its incorporation into lipid rafts; sometimes classified in the medium-chain dehydrogenase/reductases (MDRs) superfamily; AST1 has a paralog, AST2, that arose from the whole genome duplication
1445	YBL069W_01	366.509989223358	-0.36241998203315	0.288707638460447	-1.25531830042939	0.209363234373184	0.654978588832873	YBL069W	AST1	Lipid raft associated protein; interacts with the plasma membrane ATPase Pma1p and has a role in its targeting to the plasma membrane by influencing its incorporation into lipid rafts; sometimes classified in the medium-chain dehydrogenase/reductases (MDRs) superfamily; AST1 has a paralog, AST2, that arose from the whole genome duplication
1446	YBL069W_02	188.709803703575	-0.331379088221653	0.455736953188505	-0.727127975695634	0.467147562482415	0.836632318376606	YBL069W	AST1	Lipid raft associated protein; interacts with the plasma membrane ATPase Pma1p and has a role in its targeting to the plasma membrane by influencing its incorporation into lipid rafts; sometimes classified in the medium-chain dehydrogenase/reductases (MDRs) superfamily; AST1 has a paralog, AST2, that arose from the whole genome duplication
1447	YBL069W_04	417.497544962436	-0.347303044722281	0.268240953613581	-1.2947428050923	0.195408968251014	0.638316421481737	YBL069W	AST1	Lipid raft associated protein; interacts with the plasma membrane ATPase Pma1p and has a role in its targeting to the plasma membrane by influencing its incorporation into lipid rafts; sometimes classified in the medium-chain dehydrogenase/reductases (MDRs) superfamily; AST1 has a paralog, AST2, that arose from the whole genome duplication
1448	YBL069W_05	83.2231577531051	-0.520623085534895	0.552909570623792	-0.941606210483079	0.346394288927768	0.77375302862944	YBL069W	AST1	Lipid raft associated protein; interacts with the plasma membrane ATPase Pma1p and has a role in its targeting to the plasma membrane by influencing its incorporation into lipid rafts; sometimes classified in the medium-chain dehydrogenase/reductases (MDRs) superfamily; AST1 has a paralog, AST2, that arose from the whole genome duplication
1449	YBL069W_06	112.654996639132	0.313400261398703	0.566834222474545	0.552895800875498	0.580334762975018	0.884601125930462	YBL069W	AST1	Lipid raft associated protein; interacts with the plasma membrane ATPase Pma1p and has a role in its targeting to the plasma membrane by influencing its incorporation into lipid rafts; sometimes classified in the medium-chain dehydrogenase/reductases (MDRs) superfamily; AST1 has a paralog, AST2, that arose from the whole genome duplication
1450	YBL070C_01	42.5816007527376	0.518795759914522	0.832615047690785	0.623091981526607	0.533224078690102	0.865673612818821	NA	NA	NA
1451	YBL070C_05	49.7797271244996	-1.66889301518498	0.626228851264802	-2.66498902408328	0.00769908355794495	0.111816427349989	NA	NA	NA
1452	YBL070C_06	67.420987585235	-0.136901233465256	0.626365223355024	-0.218564550458224	0.826989269754446	0.963097063548514	NA	NA	NA
1453	YBL070C_07	386.433710005154	-0.194724477879099	0.281364791321638	-0.692071232382814	0.48889259652518	0.847401625777795	NA	NA	NA
1454	YBL070C_08	184.255474401039	-0.220034548629243	0.363200285607758	-0.605821518727745	0.54463327874722	0.871367594986356	NA	NA	NA
1455	YBL070C_09	35.5171184411103	-0.838539032990285	0.705160440482332	-1.18914644788741	0.234382043415638	0.68230111246732	NA	NA	NA
1456	YBL071C_01	194.356952847194	-0.75200325880255	0.512206609493524	-1.46816391054801	0.142059704747791	0.564275780017513	YBL071C		Putative protein of unknown function; conserved among S. cerevisiae strains; YBL071C is not an essential gene
1457	YBL071C_05	132.483759129114	-0.0402468001578235	0.477996864182544	-0.0841988790588667	0.932898309406704	0.987758987066306	YBL071C		Putative protein of unknown function; conserved among S. cerevisiae strains; YBL071C is not an essential gene
1458	YBL071C_06	235.880397293771	0.266360032733242	0.342177628276942	0.778426205344036	0.436317794963509	0.82280499055316	YBL071C		Putative protein of unknown function; conserved among S. cerevisiae strains; YBL071C is not an essential gene
1459	YBL071C_07	251.950675163998	0.389977029757291	0.367347068769658	1.06160376088865	0.28841560565595	0.732289245494632	YBL071C		Putative protein of unknown function; conserved among S. cerevisiae strains; YBL071C is not an essential gene
1460	YBL071C_08	116.893439156855	-0.463996795550134	0.439360286751824	-1.05607359049323	0.290934594979832	0.734574442891018	YBL071C		Putative protein of unknown function; conserved among S. cerevisiae strains; YBL071C is not an essential gene
1461	YBL071C-B_00	354.543476570223	0.127556152043132	0.285645765418559	0.446553625103537	0.65519738576475	0.913333856271832	NA	NA	NA
1462	YBL071C-B_01	221.822217067796	-0.933475445794081	0.484037805782592	-1.92851763775939	0.0537907725462622	0.364446266409705	YBL071C-B		Putative protein of unknown function; identified by gene-trapping, microarray-based expression analysis, and genome-wide homology searching
1463	YBL071C-B_03	286.335028497308	-0.398442419845002	0.326340912485847	-1.22093922214636	0.222109032594527	0.669092390483309	YBL071C-B		Putative protein of unknown function; identified by gene-trapping, microarray-based expression analysis, and genome-wide homology searching
1464	YBL071C-B_06	40.8633458095866	-1.96230097987107	0.705141902388611	-2.78284551410706	0.00538844567409078	0.0860799469107885	YBL071C-B		Putative protein of unknown function; identified by gene-trapping, microarray-based expression analysis, and genome-wide homology searching
1465	YBL071C-B_08	317.750383198857	-0.623945780191859	0.295261027056483	-2.11320060223356	0.0345836017860054	0.287144123296268	YBL071C-B		Putative protein of unknown function; identified by gene-trapping, microarray-based expression analysis, and genome-wide homology searching
1466	YBL071C-B_09	594.844093051746	-0.356155536805866	0.267828764435734	-1.32978822329342	0.183588057196362	0.624327367315245	YBL071C-B		Putative protein of unknown function; identified by gene-trapping, microarray-based expression analysis, and genome-wide homology searching
1467	YBL071W-A_02	132.24453268723	-0.521930141914333	0.420184257935642	-1.24214587304762	0.21418274594405	0.660477665046711	YBL071W-A	KTI11	Zn-ribbon protein that co-purifies with Dph1 and Dph2; in a complex required for synthesis of diphthamide on translation factor eEF2 and with Elongator subunits Iki3p, Elp2p, and Elp3p; involved in modification of wobble nucleosides in tRNAs; forms a stable heterodimer with Ats1p
1468	YBL071W-A_05	90.5482277968455	-0.360025416975967	0.537284750618466	-0.670083073382491	0.502804834519992	0.852125754162704	YBL071W-A	KTI11	Zn-ribbon protein that co-purifies with Dph1 and Dph2; in a complex required for synthesis of diphthamide on translation factor eEF2 and with Elongator subunits Iki3p, Elp2p, and Elp3p; involved in modification of wobble nucleosides in tRNAs; forms a stable heterodimer with Ats1p
1469	YBL071W-A_06	147.878486617932	-0.282814149252835	0.410958567887786	-0.688181659543983	0.491338391964418	0.848225235041379	YBL071W-A	KTI11	Zn-ribbon protein that co-purifies with Dph1 and Dph2; in a complex required for synthesis of diphthamide on translation factor eEF2 and with Elongator subunits Iki3p, Elp2p, and Elp3p; involved in modification of wobble nucleosides in tRNAs; forms a stable heterodimer with Ats1p
1470	YBL071W-A_09	115.620973487234	-2.34978639543619	0.446327991375012	-5.26470766083291	1.40412607212182e-07	1.05867102219857e-05	YBL071W-A	KTI11	Zn-ribbon protein that co-purifies with Dph1 and Dph2; in a complex required for synthesis of diphthamide on translation factor eEF2 and with Elongator subunits Iki3p, Elp2p, and Elp3p; involved in modification of wobble nucleosides in tRNAs; forms a stable heterodimer with Ats1p
1471	YBL072C_01	219.694874043832	-2.79065726748033	0.313433120154788	-8.90351749075583	5.41042429066962e-19	3.33823178734316e-16	YBL072C	RPS8A	Protein component of the small (40S) ribosomal subunit; homologous to mammalian ribosomal protein S8, no bacterial homolog; RPS8A has a paralog, RPS8B, that arose from the whole genome duplication
1472	YBL072C_05	200.249885175353	-2.05305654068471	0.325915875010874	-6.29934500924882	2.9890601290385e-10	3.84218770753491e-08	YBL072C	RPS8A	Protein component of the small (40S) ribosomal subunit; homologous to mammalian ribosomal protein S8, no bacterial homolog; RPS8A has a paralog, RPS8B, that arose from the whole genome duplication
1473	YBL072C_07	130.49293696662	-2.62106330747589	0.387366042282463	-6.76637345914964	1.32050426485584e-11	2.13471912161411e-09	YBL072C	RPS8A	Protein component of the small (40S) ribosomal subunit; homologous to mammalian ribosomal protein S8, no bacterial homolog; RPS8A has a paralog, RPS8B, that arose from the whole genome duplication
1474	YBL072C_08	68.0651546459109	-2.88048683939793	0.540905662271921	-5.32530354239455	1.00784592779091e-07	7.82189858423891e-06	YBL072C	RPS8A	Protein component of the small (40S) ribosomal subunit; homologous to mammalian ribosomal protein S8, no bacterial homolog; RPS8A has a paralog, RPS8B, that arose from the whole genome duplication
1475	YBL072C_09	76.1569515112629	-2.30386237345691	0.610051849839909	-3.77650256131753	0.000159045924811449	0.00511544755562106	YBL071C-B		Putative protein of unknown function; identified by gene-trapping, microarray-based expression analysis, and genome-wide homology searching
1476	YBL073W_00	211.101475048346	0.173395941389248	0.355587860207744	0.487631780477391	0.625810680697968	0.903622750774392	NA	NA	NA
1477	YBL073W_01	76.2198121211393	-0.73349068853821	0.620446428237527	-1.18219826105181	0.237127042485673	0.685815868189033	NA	NA	NA
1478	YBL073W_03	77.3108489349068	-0.315393185001818	0.527902243167763	-0.597446192138244	0.550209521496883	0.874130806439877	NA	NA	NA
1479	YBL073W_04	79.8779073298042	-0.413990682299436	0.615590619479121	-0.672509731629328	0.501259246881801	0.851317820643407	NA	NA	NA
1480	YBL073W_06	103.658090167577	0.993567971885633	0.553688793982486	1.79445201471255	0.0727410511031326	0.421419986203125	NA	NA	NA
1481	YBL073W_07	53.8832753081892	0.18387631352313	0.80756689389378	0.227691742830799	0.81988589211488	0.961431954334574	NA	NA	NA
1482	YBL073W_08	88.43341148819	-0.0498976205903707	0.509690314204562	-0.0978979180097671	0.922013353234411	0.986828787507633	NA	NA	NA
1483	YBL073W_09	128.334624885793	0.605914773994218	0.547984227466865	1.10571571885407	0.26884958423576	0.716532882196232	NA	NA	NA
1484	YBL074C_00	39.4987857971393	0.348830727272701	0.812582119651175	0.429286737717594	0.667714567106351	0.917696748384443	snR56	SNR56	C/D box small nucleolar RNA (snoRNA); guides 2'-O-methylation of small subunit (SSU) rRNA at position G1428
1485	YBL074C_02	679.147844294587	0.41647562093272	0.234220005734481	1.77813854810016	0.0753811027063375	0.428011295442946	YBL074C	AAR2	Component of the U5 snRNP complex; required for splicing of U3 precursors; originally described as a splicing factor specifically required for splicing pre-mRNA of the MATa1 cistron
1486	YBL074C_03	62.9082882977249	-0.0974325424298019	0.599825790590363	-0.162434733481377	0.870963520660304	0.97433484157583	YBL074C	AAR2	Component of the U5 snRNP complex; required for splicing of U3 precursors; originally described as a splicing factor specifically required for splicing pre-mRNA of the MATa1 cistron
1487	YBL074C_06	105.191108808247	-0.470643128341388	0.530397728304139	-0.88734001528663	0.37489586795032	0.791271824155897	YBL074C	AAR2	Component of the U5 snRNP complex; required for splicing of U3 precursors; originally described as a splicing factor specifically required for splicing pre-mRNA of the MATa1 cistron
1488	YBL074C_07	209.47505518936	-0.0515889947700811	0.396141262724113	-0.130228783579179	0.896385422487271	0.981646070619582	YBL074C	AAR2	Component of the U5 snRNP complex; required for splicing of U3 precursors; originally described as a splicing factor specifically required for splicing pre-mRNA of the MATa1 cistron
1489	YBL074C_08	146.890161397485	-0.49237469285813	0.399664467311969	-1.23197014778347	0.217960235621649	0.664780095750444	YBL074C	AAR2	Component of the U5 snRNP complex; required for splicing of U3 precursors; originally described as a splicing factor specifically required for splicing pre-mRNA of the MATa1 cistron
[truncated: 35,531 more rows]
