# Supplementary material for: Dynamic post-transcriptional regulation by Mrn1 links cell wall homeostasis to mitochondrial structure and function
Source: PLoS Genet. 2021 Apr 15;17(4):e1009521. doi: 10.1371/journal.pgen.1009521 (PMC8079021; doi:10.1371/journal.pgen.1009521)
Supplement: S5 Dataset — (CSV) [file pgen.1009521.s011.csv]

	Yorf	baseMean	log2FoldChange	lfcSE	stat	pvalue	padj	gene	desc
1	YAL001C	1379.97182296282	0.0593486442846766	0.0884452331601955	0.671021401200695	0.502206896053385	0.782494805176586	TFC3	Subunit of RNA polymerase III transcription initiation factor complex; part of the TauB domain of TFIIIC that binds DNA at the BoxB promoter sites of tRNA and similar genes; cooperates with Tfc6p in DNA binding; largest of six subunits of the RNA polymerase III transcription initiation factor complex (TFIIIC)
2	YAL002W	1478.24165021993	0.268838544068366	0.113403493451845	2.37063723422703	0.0177574503312155	0.188287276878753	VPS8	Membrane-binding component of the CORVET complex; involved in endosomal vesicle tethering and fusion in the endosome to vacuole protein targeting pathway; interacts with Vps21p; contains RING finger motif
3	YAL003W	45113.6271326949	-0.00708494165414986	0.0836734933068944	-0.0846736687347806	0.932520830075927	0.979381173295823	EFB1	Translation elongation factor 1 beta; stimulates nucleotide exchange to regenerate EF-1 alpha-GTP for the next elongation cycle; part of the EF-1 complex, which facilitates binding of aminoacyl-tRNA to the ribosomal A site; human homolog EEF1B2 can complement yeast efb1 mutants
4	YAL005C	93392.3667185092	0.149237108133586	0.0938711064728744	1.58980876801224	0.11187791689152	0.449996003248349	SSA1	ATPase involved in protein folding and NLS-directed nuclear transport; member of HSP70 family; required for ubiquitin-dependent degradation of short-lived proteins; forms chaperone complex with Ydj1p; localized to nucleus, cytoplasm, cell wall; 98% identical to paralog Ssa2p with different functional specificity in propagation of yeast [URE3] prions, vacuolar-mediated degradations of gluconeogene…
5	YAL007C	1941.17207788287	0.0653944202369887	0.103636978346053	0.630995049070523	0.528043761624784	0.79787631874946	ERP2	Member of the p24 family involved in ER to Golgi transport; similar to Emp24p and Erv25p; role in misfolded protein quality control; forms a heterotrimeric complex with Erp1p, Emp24p, and Erv25p; localized to COPII-coated vesicles; ERP2 has a paralog, ERP4, that arose from the whole genome duplication
6	YAL008W	394.397356543523	-0.404890119087124	0.189141073327623	-2.14067791814732	0.0323000204414011	0.254628116128206	FUN14	Integral mitochondrial outer membrane (MOM) protein; dosage suppressor of an MDM10 null that reduces ERMES-related phenotypes, such as alterations in mitochondrial morphology, protein complex assembly, and lipid profile; dosage suppressor of MDM12, MDM34, and MMM1 null mutant growth defects; novel mechanism of MOM import involving Tom70p, the TOM complex, and the TIM23 complex, requiring mitochon…
7	YAL009W	355.834915341057	0.108814036240546	0.169116023286349	0.643428305171892	0.519946221824749	0.791610631606704	SPO7	Putative regulatory subunit of Nem1p-Spo7p phosphatase holoenzyme; regulates nuclear growth by controlling phospholipid biosynthesis, required for normal nuclear envelope morphology, premeiotic replication, and sporulation
8	YAL010C	422.046895264245	-0.0841414967220999	0.11039254583948	-0.762202702023454	0.445939033692336	0.754069411226272	MDM10	Subunit of both the ERMES and the SAM complex; component of ERMES complex which acts as a molecular tether between the mitochondria and the ER, necessary for efficient phospholipid exchange between organelles and for mitophagy; SAM/TOB complex component that functions in the assembly of outer membrane beta-barrel proteins; involved in mitochondrial inheritance and morphology; ERMES complex is oft…
9	YAL011W	628.224298182638	0.0177522523324319	0.103091547511502	0.172198912141185	0.863281153092739	0.953663302684681	SWC3	Protein of unknown function; component of the SWR1 complex, which exchanges histone variant H2AZ (Htz1p) for chromatin-bound histone H2A; required for formation of nuclear-associated array of smooth endoplasmic reticulum known as karmellae
10	YAL012W	23708.7381825103	0.178985962850472	0.118245236758824	1.51368433737028	0.130105919288271	0.47513142836859	CYS3	Cystathionine gamma-lyase; catalyzes one of the two reactions involved in the transsulfuration pathway that yields cysteine from homocysteine with the intermediary formation of cystathionine; protein abundance increases in response to DNA replication stress
11	YAL013W	713.796422316861	-0.595079325918936	0.145492069979171	-4.09011519324819	4.31158996581442e-05	0.0030170578881319	DEP1	Component of the Rpd3L histone deacetylase complex; required for diauxic shift-induced histone H2B deposition onto rDNA genes; transcriptional modulator involved in regulation of structural phospholipid biosynthesis genes and metabolically unrelated genes, as well as maintenance of telomeres, mating efficiency, and sporulation
12	YAL014C	746.451458093559	-0.214757005202289	0.103471301896884	-2.07552240346128	0.037938144714371	0.276348362436853	SYN8	Endosomal SNARE related to mammalian syntaxin 8
13	YAL015C	595.771271358227	-0.0426405710972385	0.111342126455444	-0.382968894655538	0.701742827541917	0.887753866044881	NTG1	DNA N-glycosylase and apurinic/apyrimidinic (AP) lyase; involved in base excision repair; acts in both nucleus and mitochondrion; creates a double-strand break at mtDNA origins that stimulates replication in response to oxidative stress; required for maintaining mitochondrial genome integrity; NTG1 has a paralog, NTG2, that arose from the whole genome duplication
14	YAL016W	4261.74818690002	0.123460378485602	0.0699466075632172	1.76506599514522	0.0775526748781468	0.38769202878367	TPD3	Regulatory subunit A of the heterotrimeric PP2A complex; the heterotrimeric protein phosphatase 2A (PP2A) complex also contains regulatory subunit Cdc55p and either catalytic subunit Pph21p or Pph22p; required for cell morphogenesis and transcription by RNA polymerase III
15	YAL017W	2162.12926188406	0.00228417614390763	0.0917434417736444	0.0248974324458341	0.980136775212091	0.994596309337535	PSK1	PAS domain-containing serine/threonine protein kinase; coordinately regulates protein synthesis and carbohydrate metabolism and storage in response to a unknown metabolite that reflects nutritional status; PSK1 has a paralog, PSK2, that arose from the whole genome duplication
16	YAL018C	9.78901279034056	0.541221082627998	0.757209777481569	0.714757123749861	0.474759133265858	NA	LDS1	Protein Involved in spore wall assembly; localizes to lipid droplets found on or outside of the prospore membrane; shares similarity with Lds2p and Rrt8p, and a strain mutant for all 3 genes exhibits reduced dityrosine fluorescence relative to the single mutants
17	YAL019W	3629.06289746892	0.00501448869155627	0.0808206626928387	0.0620446371568862	0.950527285140722	0.985154542714988	FUN30	Snf2p family member with ATP-dependent chromatin remodeling activity; has a role in silencing at the mating type locus, telomeres and centromeres; enriched at centromeres and is required for correct chromatin structure around centromeres, as well as at the boundary element of the silent HMR; recruited to DNA double-strand breaks (DSBs) where it promotes 5' strand resection of DSBs; potential Cdc2…
18	YAL020C	476.592148974311	-0.192778733377764	0.179682523408833	-1.07288527409609	0.283322593976574	0.631338547746357	ATS1	Protein required for modification of wobble nucleosides in tRNA; acts with Elongator complex, Kti11p, and Kti12p; has a potential role in regulatory interactions between microtubules and the cell cycle; forms a stable heterodimer with Kti11p
19	YAL021C	3400.43348858473	0.15043270728343	0.116311838255693	1.29335680305154	0.195887682999701	0.550134026008846	CCR4	Component of the CCR4-NOT transcriptional complex; CCR4-NOT is involved in regulation of gene expression; component of the major cytoplasmic deadenylase, which is involved in mRNA poly(A) tail shortening
20	YAL022C	1446.71612264933	0.15551622510204	0.0964886517630246	1.61175663936093	0.107014907158511	0.443505742763246	FUN26	High affinity, broad selectivity, nucleoside/nucleobase transporter; vacuolar membrane localized transporter which may regulate the balance of nicotinamide riboside (NmR) levels between the cytosol and vacuole, contributing to salvage of NmR for use in cytosolic NAD+ synthesis; equilibrative nucleoside transporter (ENT) family member
21	YAL023C	12161.6225284875	0.319676127417088	0.102915503096904	3.10619991932687	0.00189508544812641	0.0492722216512867	PMT2	Protein O-mannosyltransferase of the ER membrane; transfers mannose residues from dolichyl phosphate-D-mannose to protein serine/threonine residues; involved in ER quality control; acts in a complex with Pmt1p, can instead interact with Pmt5p; antifungal drug target; PMT2 has a paralog, PMT3, that arose from the whole genome duplication
22	YAL024C	1157.45825160797	0.136016445182492	0.124007021001737	1.09684471156344	0.27270928107119	0.623958835090882	LTE1	Protein similar to GDP/GTP exchange factors; without detectable GEF activity; required for asymmetric localization of Bfa1p at daughter-directed spindle pole bodies and for mitotic exit at low temperatures
23	YAL025C	945.239587830464	0.145273980976146	0.146741803073148	0.989997246413346	0.322175464923514	0.666752505009936	MAK16	Essential nuclear protein; constituent of 66S pre-ribosomal particles; required for maturation of 25S and 5.8S rRNAs; required for maintenance of M1 satellite double-stranded RNA of the L-A virus
24	YAL026C	5035.41832550897	0.337637210057526	0.10243698346499	3.29604795686825	0.000980552753528683	0.0335114695765715	DRS2	Trans-golgi network aminophospholipid translocase (flippase); maintains membrane lipid asymmetry in post-Golgi secretory vesicles; contributes to clathrin-coated vesicle formation, endocytosis, protein trafficking between the Golgi and endosomal system and the cellular response to mating pheromone; autoinhibited by its C-terminal tail; localizes to the trans-Golgi network; mutations in human homo…
25	YAL027W	208.45764397634	-0.137643814459999	0.171438707083653	-0.802874781322493	0.422047113553261	0.733654515370577	SAW1	5'- and 3'-flap DNA binding protein; recruits Rad1p-Rad10p to single-strand annealing intermediates with 3' non-homologous tails for removal during double-strand break repair; complexes with Rad1p-Rad10p and stimulates its endonuclease activity; green fluorescent protein (GFP)-fusion protein localizes to the nucleus
26	YAL028W	278.60215467333	-0.291912143318787	0.140329540630545	-2.08019025792526	0.037508085456055	0.275472299292563	FRT2	Tail-anchored ER membrane protein of unknown function; interacts with homolog Frt1p; promotes growth in conditions of high Na+, alkaline pH, or cell wall stress, possibly via a role in posttranslational translocation; potential Cdc28p substrate; FRT2 has a paralog, FRT1, that arose from the whole genome duplication
27	YAL029C	4871.32784033744	0.162753143354482	0.103179200526244	1.57738325674548	0.114707365631064	0.455310317632726	MYO4	Type V myosin motor involved in actin-based transport of cargos; required for mRNA transport, including ASH1 mRNA, and facilitating the growth and movement of ER tubules into the growing bud along with She3p; MYO4 has a paralog, MYO2, that arose from the whole genome duplication
28	YAL030W	361.862714776151	-0.233779581212062	0.155650448453027	-1.50195250662971	0.133109374843869	0.48031770580721	SNC1	Vesicle membrane receptor protein (v-SNARE); involved in the fusion between Golgi-derived secretory vesicles with the plasma membrane; proposed to be involved in endocytosis; member of the synaptobrevin/VAMP family of R-type v-SNARE proteins; SNC1 has a paralog, SNC2, that arose from the whole genome duplication
29	YAL031C	755.70774621607	0.067473670393879	0.107068627383594	0.630190860224085	0.528569718392721	0.797894520874907	GIP4	Cytoplasmic protein that regulates protein phosphatase 1 Glc7p; protein overexpression relocalizes Glc7p from the nucleus and prevents chromosome segregation; potential Cdc28p substrate
30	YAL032C	611.170817549898	0.0972804925990768	0.108006287745231	0.900692863627949	0.367751644079135	0.69388754984251	PRP45	Protein required for pre-mRNA splicing; associates with the spliceosome and interacts with splicing factors Prp22p and Prp46p; orthologous to human transcriptional coactivator SKIP and can activate transcription of a reporter gene
31	YAL033W	405.993976292636	-0.00158556488880095	0.123200243735846	-0.0128698194152973	0.989731653250561	0.997256036299564	POP5	Subunit of both RNase MRP and nuclear RNase P; RNase MRP cleaves pre-rRNA, while nuclear RNase P cleaves tRNA precursors to generate mature 5' ends and facilitates turnover of nuclear RNAs
32	YAL034C	500.495114986261	0.0495712050938865	0.148951978921375	0.332799909426197	0.739285326611836	0.89870712764021	FUN19	Non-essential protein of unknown function; expression induced in response to heat stress; FUN19 has a paralog, YOR338W, that arose from the whole genome duplication
33	YAL034W-A	148.711195258429	-0.152368053412974	0.177163024266608	-0.860044323829557	0.389764610056872	0.711926349932452	MTW1	Essential component of the MIND kinetochore complex; joins kinetochore subunits contacting DNA to those contacting microtubules; critical to kinetochore assembly; complex consists of Mtw1p Including Nnf1p-Nsl1p-Dsn1p (MIND)
34	YAL035W	21125.061085148	0.198340487056716	0.0730443053965971	2.71534496741147	0.00662067665673984	0.109685234611964	FUN12	Translation initiation factor eIF5B; GTPase that promotes Met-tRNAiMet binding to ribosomes and ribosomal subunit joining; promotes GTP-dependent maturation of 18S rRNA by Nob1p; protein abundance increases in response to DNA replication stress; homolog of bacterial IF2
35	YAL036C	3150.65312849067	0.0216650014150557	0.0786802953523765	0.275354856232137	0.783043623438567	0.921207847968213	RBG1	Member of the DRG family of GTP-binding proteins; associates with translating ribosomes; interacts with Tma46p, Ygr250cp, Gir2p and Yap1p via two-hybrid
36	YAL037C-A	4.53272160014877	0.0635029803179009	0.933738753576937	0.0680093656546177	0.945778178834059	NA		Putative protein of unknown function
37	YAL037W	95.6508492145243	0.171587018688391	0.214412614638153	0.800265501999332	0.423556986131138	NA		Putative protein of unknown function; YAL037W has a paralog, YOR342C, that arose from the whole genome duplication
38	YAL038W	278642.844279296	0.028788190738929	0.105674805943886	0.272422461359576	0.785297203903261	0.922370835614444	CDC19	Pyruvate kinase; functions as a homotetramer in glycolysis to convert phosphoenolpyruvate to pyruvate, the input for aerobic (TCA cycle) or anaerobic (glucose fermentation) respiration; regulated via allosteric activation by fructose bisphosphate; CDC19 has a paralog, PYK2, that arose from the whole genome duplication
39	YAL039C	663.746548255459	-0.225036779954649	0.12826985666218	-1.75440111816232	0.079361799882999	0.391335771836857	CYC3	Cytochrome c heme lyase (holocytochrome c synthase); attaches heme to apo-cytochrome c (Cyc1p or Cyc7p) in mitochondrial intermembrane space; human homolog HCCS implicated in microphthalmia with linear skin defects (MLS), and can complement yeast null mutant
40	YAL040C	1363.36655739877	0.332162853769642	0.191432983662463	1.73513909366484	0.0827161713227643	0.397447488050898	CLN3	G1 cyclin involved in cell cycle progression; activates Cdc28p kinase to promote G1 to S phase transition; plays a role in regulating transcription of other G1 cyclins, CLN1 and CLN2; regulated by phosphorylation and proteolysis; acetyl-CoA induces CLN3 transcription in response to nutrient repletion to promote cell-cycle entry; cell cycle arrest phenotype of the cln1 cln2 cln3 triple null mutant…
41	YAL041W	2169.80970766111	0.0669282306119564	0.0906227217056239	0.738536973424436	0.460188207903425	0.761324020269079	CDC24	Guanine nucleotide exchange factor (GEF) for Cdc42p; required for polarity establishment and maintenance, and mutants have morphological defects in bud formation and shmooing; relocalizes from nucleus to cytoplasm upon DNA replication stress; thermosensitivity of the cdc24-4 mutant in the presence of sorbitol is functionally complemented by human CDC42
42	YAL042W	5469.59593466113	0.0812030439571051	0.100221910848264	0.810232445877498	0.417806592889513	0.731083930919855	ERV46	Protein localized to COPII-coated vesicles; forms a complex with Erv41p; involved in the membrane fusion stage of transport
43	YAL043C	2027.75012487669	0.147899237050044	0.102955135620718	1.43654064615968	0.150848559042348	0.499823823070806	PTA1	Subunit of holo-CPF; holo-CPF is a multiprotein complex and functional homolog of mammalian CPSF, required for the cleavage and polyadenylation of mRNA and snoRNA 3' ends; involved in pre-tRNA processing; binds to the phosphorylated CTD of RNAPII
44	YAL044C	1337.42279407307	-0.326968084247423	0.130620755880882	-2.50318628186165	0.0123080743340962	0.155326553443154	GCV3	H subunit of the mitochondrial glycine decarboxylase complex; glycine decarboxylase is required for the catabolism of glycine to 5,10-methylene-THF; also required for all protein lipoylation; expression is regulated by levels of 5,10-methylene-THF
45	YAL044W-A	257.022135039829	-0.161270127487586	0.138534043001934	-1.16411911464488	0.244375743340715	0.601685674663965	BOL1	Mitochondrial matrix protein involved in Fe-S cluster biogenesis; facilitates [4Fe-2S] cluster inception into mitochondrial proteins such as lipoate synthase and succinate dehydrogenase; interacts and may function with Grx5p at an early step in Fe-S cluster biosynthesis; forms dimeric complexes with Grx5p and Nfu1p that alter the stability of shared Fe/S clusters; sequence similarity to human BOL…
46	YAL046C	268.649314609716	-0.117767879164215	0.131240432897759	-0.897344488767125	0.369535123843369	0.694701360364357	BOL3	Protein involved in Fe-S cluster transfer to mitochondrial clients; protects [4Fe-4S] clusters from damage due to oxidative stress by acting along with Nfu1p at a late step in the transfer of [4Fe-4S] clusters from the ISA complex to mitochondrial client proteins like lipoate synthase and succinate dehydrogenase; sequence similarity to human BOLA family member, BOLA3, mutations of which are assoc…
47	YAL047C	446.076900096919	-0.031320033890168	0.114869780639149	-0.272656861673277	0.785116997999357	0.922370835614444	SPC72	Gamma-tubulin small complex (gamma-TuSC) receptor; recruits the gamma-TuSC complex to the cytoplasmic side of the SPB, connecting nuclear microtubules to the SPB; involved in astral microtubule formation, stabilization, and with Stu2p, anchoring astral MTs at the cytoplasmic face of the SPB, and regulating plus-end MT dynamics; regulated by Cdc5 kinase
48	YAL048C	412.689218409618	0.056818395983749	0.118608902779476	0.479039892050842	0.631910249476883	0.852694386803423	GEM1	Outer mitochondrial membrane GTPase, subunit of the ERMES complex; potential regulatory subunit of the ERMES complex that links the ER to mitochondria and may promote inter-organellar calcium and phospholipid exchange as well as coordinating mitochondrial DNA replication and growth; cells lacking Gem1p contain collapsed, globular, or grape-like mitochondria; ortholog of metazoan Miro GTPases
49	YAL049C	736.531144414584	-0.02177369433502	0.111503995462381	-0.1952727724664	0.845179411174102	0.946754261043099	AIM2	Cytoplasmic protein involved in mitochondrial function or organization; null mutant displays reduced frequency of mitochondrial genome loss; potential Hsp82p interactor
50	YAL051W	1128.65919202127	0.121431335284788	0.0844318891675196	1.43821649002616	0.150372637831847	0.49914416948409	OAF1	Oleate-activated transcription factor; subunit of a heterodimeric complex with Pip2p, which binds to oleate-response elements (ORE) in the promoter of genes involved in beta-oxidation of fatty acids, peroxisome organization and biogenesis, activating transcription in the presence of oleate; regulates chromatin silencing at telomeres; involved in diauxic shift; OAF1 has a paralog, PIP2, that arose…
51	YAL053W	2244.4545224781	0.27665252573048	0.116886928079604	2.3668388781855	0.0179407413325686	0.188830792711545	FLC2	Putative calcium channel involved in calcium release under hypotonic stress; required for uptake of FAD into endoplasmic reticulum; involved in cell wall maintenance; FLC2 has a paralog, YOR365C, that arose from the whole genome duplication
52	YAL054C	275.935057039224	-0.190966145016924	0.142456377619372	-1.34052366210774	0.180075156809096	0.532098097934002	ACS1	Acetyl-coA synthetase isoform; along with Acs2p, acetyl-coA synthetase isoform is the nuclear source of acetyl-coA for histone acetylation; expressed during growth on nonfermentable carbon sources and under aerobic conditions
53	YAL055W	128.439960552448	-0.288696454209333	0.26051056209844	-1.10819481515011	0.267777689546169	0.618141021662652	PEX22	Putative peroxisomal membrane protein; required for import of peroxisomal proteins; functionally complements a Pichia pastoris pex22 mutation
54	YAL056W	1286.65960472156	0.140692313974957	0.0991571767578781	1.41888180538358	0.155933477625699	0.506514060204749	GPB2	Multistep regulator of cAMP-PKA signaling; inhibits PKA downstream of Gpa2p and Cyr1p, thereby increasing cAMP dependency; inhibits Ras activity through direct interactions with Ira1p/2p; regulated by G-alpha protein Gpa2p; GPB2 has a paralog, GPB1, that arose from the whole genome duplication
55	YAL058W	728.965015098804	0.125895872729059	0.138456303992754	0.909282344671339	0.363201107619453	0.69332432273454	CNE1	Calnexin; integral membrane ER chaperone involved in folding and quality control of glycoproteins; chaperone activity is inhibited by Mpd1p, with which Cne1p interacts; 24% identical to mammalian calnexin; Ca+ binding not yet shown in yeast
56	YAL059W	694.188946842952	-0.0791606021371153	0.120285631979524	-0.658105218673092	0.510470522715442	0.7871443871838	ECM1	Pre-ribosomal factor involved in 60S ribosomal protein subunit export; associates with the pre-60S particle; shuttles between the nucleus and cytoplasm
57	YAL060W	1798.89189844497	-0.455578903033176	0.0962245354909601	-4.7345399040765	2.19552574410383e-06	0.000238609737869204	BDH1	NAD-dependent (R,R)-butanediol dehydrogenase; catalyzes oxidation of (R,R)-2,3-butanediol to (3R)-acetoin, oxidation of meso-butanediol to (3S)-acetoin, and reduction of acetoin; enhances use of 2,3-butanediol as an aerobic carbon source
58	YAL061W	456.858055200772	-0.317621625579355	0.140364705797084	-2.26283112820768	0.0236461012458883	0.217043040448756	BDH2	Putative medium-chain alcohol dehydrogenase with similarity to BDH1; transcription induced by constitutively active PDR1 and PDR3
59	YAL062W	524.160625129473	-0.130764007989618	0.123234913085745	-1.06109546974431	0.288646516469615	0.635076338622344	GDH3	NADP(+)-dependent glutamate dehydrogenase; synthesizes glutamate from ammonia and alpha-ketoglutarate; rate of alpha-ketoglutarate utilization differs from Gdh1p; expression regulated by nitrogen and carbon sources; GDH3 has a paralog, GDH1, that arose from the whole genome duplication
60	YAL063C	462.627822498726	-0.152259645551188	0.139472128334032	-1.09168510848655	0.274971532835476	0.625208160552875	FLO9	Lectin-like protein with similarity to Flo1p; thought to be expressed and involved in flocculation
61	YAL063C-A	9.1955881513133	-0.107734730499381	0.742660634740646	-0.145065896130343	0.884658844359669	NA		Putative protein of unknown function; identified by expression profiling and mass spectrometry
62	YAL064C-A	45.839969304376	-0.430363140019786	0.330920266009694	-1.30050403140671	0.193428275457668	NA	TDA8	Putative protein of unknown function; null mutant is sensitive to expression of the top1-T722A allele; not an essential gene
63	YAL064W	11.6657584051683	-0.369095006693431	0.603119388609708	-0.611976689299041	0.540553180507458	NA		Protein of unknown function; may interact with ribosomes, based on co-purification experiments
64	YAL064W-B	19.4960024066543	-0.0283763883332121	0.430185923015969	-0.065963079717415	0.947407219525442	NA		Fungal-specific protein of unknown function
65	YAL065C	29.6759128403016	-0.734005673810399	0.474016192692292	-1.54848227787627	0.121506225310518	NA		Putative protein of unknown function; shows sequence similarity to FLO1 and other flocculins
66	YAL067C	140.531630457231	-0.286271407226721	0.217304552026667	-1.31737418547767	0.187713229489991	0.545181020335976	SEO1	Putative permease; member of the allantoate transporter subfamily of the major facilitator superfamily; mutation confers resistance to ethionine sulfoxide
67	YAL067W-A	16.6080313239998	-0.196910856355334	0.490823526414334	-0.401184633087677	0.688284193689473	NA		Putative protein of unknown function; identified by gene-trapping, microarray-based expression analysis, and genome-wide homology searching
68	YAL068C	1.77957716091723	-2.06046664589172	1.694557462712	-1.21593200067357	0.224010826590348	NA	PAU8	Protein of unknown function; member of the seripauperin multigene family encoded mainly in subtelomeric regions
69	YAR002C-A	2834.05736295822	0.0866425821362839	0.103665023899534	0.835793779590049	0.403270926513599	0.721289626981852	ERP1	Member of the p24 family involved in ER to Golgi transport; role in misfolded protein quality control; forms heterotrimeric complex with Erp2p, Emp24p, and Erv25p; localized to COPII-coated vesicles; ERP1 has a paralog, ERP6, that arose from the whole genome duplication
70	YAR002W	1764.03580676963	0.0235972737173492	0.0906074236124312	0.260434220249826	0.794528849455521	0.926794822189111	NUP60	FG-nucleoporin component of central core of the nuclear pore complex; contributes directly to nucleocytoplasmic transport and maintenance of the nuclear pore complex (NPC) permeability barrier and is involved in gene tethering at the nuclear periphery; relocalizes to the cytosol in response to hypoxia; both NUP1 and NUP60 are homologous to human NUP153
71	YAR003W	563.267024561221	-0.0221008978976158	0.113132056304879	-0.195354867749033	0.845115146154863	0.946754261043099	SWD1	Subunit of the COMPASS (Set1C) complex; COMPASS methylates histone H3 on lysine 4 and is required in transcriptional silencing near telomeres; WD40 beta propeller superfamily member with similarity to mammalian Rbbp7
72	YAR007C	2151.39864169585	-0.0747057286352178	0.0748666568294707	-0.997850469073042	0.318351872995266	0.666093844459003	RFA1	Subunit of heterotrimeric Replication Protein A (RPA); RPA is a highly conserved single-stranded DNA binding protein involved in DNA replication, repair, and recombination; RPA protects against inappropriate telomere recombination, and upon telomere uncapping, prevents cell proliferation by a checkpoint-independent pathway; role in DNA catenation/decatenation pathway of chromosome disentangling; …
73	YAR008W	295.274074961173	-0.127592288384754	0.132120235702235	-0.965728585833845	0.334180011520121	0.676575006774015	SEN34	Subunit of the tRNA splicing endonuclease; tRNA splicing endonuclease (Sen complex) is composed of Sen2p, Sen15p, Sen34p, and Sen54p; Sen complex also cleaves the CBP1 mRNA at the mitochondrial surface; Sen34p contains the active site for tRNA 3' splice site cleavage and has similarity to Sen2p and to Archaeal tRNA splicing endonuclease
74	YAR009C	18707.2464731604	0.370631743681254	0.184310447301532	2.01091011989624	0.0443349512406212	0.30213346224414		Retrotransposon TYA Gag and TYB Pol genes; Gag processing produces capsid proteins, Pol is cleaved to produce protease, reverse transcriptase and integrase activities; in YARCTy1-1 TYB is mutant and probably non-functional; protein product forms cytoplasmic foci upon DNA replication stress
75	YAR010C	6638.49276411404	-0.0467881385786575	0.455899639469219	-0.10262815437435	0.91825809685819	0.974145404478795		Retrotransposon TYA Gag gene co-transcribed with TYB Pol; Gag processing produces capsid proteins; in YARCTy1-1 TYB is mutant and probably non-functional
76	YAR014C	1626.96281415884	-0.115599897432284	0.0768496187975163	-1.50423514444317	0.132520831611773	0.47975896001224	BUD14	Protein involved in bud-site selection; Bud14p-Glc7p complex is a cortical regulator of dynein; forms a complex with Kel1p and Kel2p that regulates Bnr1p (formin) to affect actin cable assembly, cytokinesis, and polarized growth; diploid mutants display a random budding pattern instead of the wild-type bipolar pattern; relative distribution to the nucleus increases upon DNA replication stress
77	YAR015W	1921.8818168647	-0.109073382316457	0.0807987781320908	-1.34993851191837	0.177035707019668	0.529909079822255	ADE1	N-succinyl-5-aminoimidazole-4-carboxamide ribotide synthetase; required for 'de novo' purine nucleotide biosynthesis; red pigment accumulates in mutant cells deprived of adenine; protein abundance increases in response to DNA replication stress
78	YAR018C	530.711777135642	-0.0151390647651306	0.116929825572442	-0.129471370465283	0.896984677316626	0.968643628087947	KIN3	Nonessential serine/threonine protein kinase; possible role in DNA damage response; influences tolerance to high levels of ethanol
79	YAR019C	639.073852042765	0.0668401297657992	0.13275722202484	0.503476411650833	0.61462936056819	0.842725966432461	CDC15	Protein kinase of the Mitotic Exit Network; localized to the spindle pole bodies at late anaphase; promotes mitotic exit by directly switching on the kinase activity of Dbf2p; required for spindle disassembly after meiosis II; relocalizes to the cytoplasm upon DNA replication stress
80	YAR020C	19.9662930657369	0.856238702153072	0.442653368034318	1.93433228793752	0.0530722858388555	NA	PAU7	Member of the seripauperin multigene family; active during alcoholic fermentation, regulated by anaerobiosis, inhibited by oxygen, repressed by heme
81	YAR023C	93.1865472914189	-0.249883838162274	0.224681592462764	-1.11216871584034	0.266065616099208	NA		Putative integral membrane protein; member of DUP240 gene family
82	YAR027W	705.113282650921	0.0220502920412772	0.134965610209486	0.163377115155868	0.870221520240917	0.956335577701493	UIP3	Putative integral membrane protein of unknown function; interacts with Ulp1p at the nuclear periphery; member of DUP240 gene family
83	YAR028W	220.808782850722	-0.0591518411882287	0.148398751185538	-0.398600666890203	0.690187470146813	0.884954997433193		Putative integral membrane protein; member of DUP240 gene family; GFP-fusion protein is induced in response to the DNA-damaging agent MMS
84	YAR029W	55.0956849732163	-0.282821327839572	0.296769918946604	-0.952998635587653	0.340590762009526	NA		Member of DUP240 gene family but contains no transmembrane domains; green fluorescent protein (GFP)-fusion protein localizes to the cytoplasm in a punctate pattern
85	YAR031W	215.549294208787	-0.0619140993285354	0.174288242325838	-0.355239679408694	0.72241004085421	0.89432747056525	PRM9	Pheromone-regulated protein; contains 3 predicted transmembrane segments and an FF sequence, a motif involved in COPII binding; member of DUP240 gene family; PRM9 has a paralog, PRM8, that arose from a segmental duplication
86	YAR033W	206.757940571711	0.116579022040803	0.157655693732019	0.739453293954375	0.459631790935972	0.761243264841838	MST28	Putative integral membrane protein, involved in vesicle formation; forms complex with Mst27p; member of DUP240 gene family; binds COPI and COPII vesicles; MST28 has a paralog, MST27, that arose from a segmental duplication
87	YAR035C-A	4.31956812080359	0.445415617034794	0.929824652112979	0.479031843286377	0.631915975318599	NA		Putative protein of unknown function; identified by gene-trapping, microarray-based expression analysis, and genome-wide homology searching; predicted to have a role in cell budding based on computational "guilt by association" analysis
88	YAR035W	293.385781029259	-0.100197140547629	0.17776190872611	-0.563659229728512	0.572986069027121	0.821447557692307	YAT1	Outer mitochondrial carnitine acetyltransferase; minor ethanol-inducible enzyme involved in transport of activated acyl groups from the cytoplasm into the mitochondrial matrix; phosphorylated
89	YAR042W	2585.56897681647	0.180132871109728	0.116709528458488	1.54342900266107	0.122726721264697	0.467014708229947	SWH1	Protein similar to mammalian oxysterol-binding protein; contains ankyrin repeats and FFAT motif; interacts with ER anchor Scs2p at the nucleus-vacuole junction; regulated by sterol binding; SWH1 has a paralog, OSH2, that arose from the whole genome duplication
90	YAR050W	519.383942924434	0.0425186993267451	0.175438859605336	0.242356222688602	0.808504152541865	0.932585770518467	FLO1	Lectin-like protein involved in flocculation; cell wall protein that binds mannose chains on the surface of other cells, confers floc-forming ability that is chymotrypsin sensitive and heat resistant; important for co-flocculation with other yeasts, mediating interaction with specific species; FLO1 has a paralog, FLO5, that arose from a segmental duplication
91	YAR064W	22.8283227944338	-0.424747328617263	0.4706994491668	-0.902374815541258	0.366857794732902	NA		Pseudogenic fragment with similarity to flocculins; YAR064W has a paralog, YHR213W-B, that arose from a segmental duplication
92	YAR066W	98.8870435977336	-0.62450652647218	0.733708535633412	-0.851164319538743	0.394678080137407	NA		Putative GPI protein; SWAT-GFP and mCherry fusion proteins localize to the endoplasmic reticulum and vacuole respectively; YAR066W has a paralog, YHR214W, that arose from a segmental duplication
93	YAR068W	198.538532605672	-0.522057851076006	0.165672645596017	-3.15114090921814	0.0016263400801782	0.0441876599784417		Fungal-specific protein of unknown function; induced in respiratory-deficient cells; YAR068W has a paralog, YHR214W-A, that arose from a segmental duplication
94	YAR071W	322.331399059628	-1.01254550846999	0.510677922299342	-1.9827477638175	0.0473956114445954	0.309720309833624	PHO11	One of three repressible acid phosphatases; glycoprotein that is transported to the cell surface by the secretory pathway; induced by phosphate starvation and coordinately regulated by PHO4 and PHO2; PHO11 has a paralog, PHO12, that arose from a segmental duplication
95	YBL001C	680.843680725702	-0.381553792903153	0.178041043721632	-2.14306648021967	0.0321077605492132	0.254470379807658	ECM15	Non-essential protein of unknown function; likely exists as tetramer, may be regulated by the binding of small-molecule ligands (possibly sulfate ions), may have a role in yeast cell-wall biogenesis
96	YBL002W	4037.4633230244	-0.0196183455986705	0.0938289802637721	-0.209086207092088	0.834380941890756	0.941724561753914	HTB2	Histone H2B; core histone protein required for chromatin assembly and chromosome function; nearly identical to HTB1; Rad6p-Bre1p-Lge1p mediated ubiquitination regulates reassembly after DNA replication, transcriptional activation, meiotic DSB formation and H3 methylation
97	YBL003C	4304.30443774169	0.0791417993107294	0.115010886961263	0.68812441501634	0.491374436792805	0.777782898203351	HTA2	Histone H2A; core histone protein required for chromatin assembly and chromosome function; one of two nearly identical (see also HTA1) subtypes; DNA damage-dependent phosphorylation by Mec1p facilitates DNA repair; acetylated by Nat4p
98	YBL004W	13262.5634261468	0.264213146136577	0.0898591055689112	2.94030465208623	0.00327889682872942	0.0693288924798276	UTP20	Component of the small-subunit (SSU) processome; SSU processome is involved in the biogenesis of the 18S rRNA
99	YBL005W	2672.00932253824	0.0254027529355989	0.0889235684053104	0.285669518117111	0.775131253209262	0.916861826281917	PDR3	Transcriptional activator of the pleiotropic drug resistance network; regulates expression of ATP-binding cassette (ABC) transporters through binding to cis-acting PDRE sites (PDR responsive elements); has a role in response to drugs and organic solvents; post-translationally up-regulated in cells lacking functional mitochondrial genome; involved in diauxic shift; relative distribution to nucleus…
100	YBL005W-A	3150.53295879267	0.238697069001883	0.16807558861542	1.42017690354817	0.155556185899322	0.506514060204749		Retrotransposon TYA Gag gene co-transcribed with TYB Pol; translated as TYA or TYA-TYB polyprotein; Gag is a nucleocapsid protein that is the structural constituent of virus-like particles (VLPs); similar to retroviral Gag
101	YBL005W-B	44668.053578998	0.271441650542883	0.139882184385206	1.94050194265905	0.0523187183134225	0.326469116626422		Retrotransposon TYA Gag and TYB Pol genes; transcribed/translated as one unit; polyprotein is processed to make a nucleocapsid-like protein (Gag), reverse transcriptase (RT), protease (PR), and integrase (IN); similar to retroviral genes
102	YBL006C	836.205959476602	-0.405298322286071	0.159597040457503	-2.53951026362542	0.011100778815657	0.146057220543051	LDB7	Component of the RSC chromatin remodeling complex; interacts with Rsc3p, Rsc30p, Npl6p, and Htl1p to form a module important for a broad range of RSC functions
103	YBL007C	13380.0469053033	0.372074658912639	0.0987568302191107	3.7675840555749	0.00016483504786305	0.0087561500178393	SLA1	Cytoskeletal protein binding protein; required for assembly of the cortical actin cytoskeleton; interacts with proteins regulating actin dynamics and proteins required for endocytosis; found in the nucleus and cell cortex; has 3 SH3 domains
104	YBL008W	1067.8330902942	-0.108242912977952	0.0903600644218126	-1.19790654943161	0.230953399751174	0.591680056476429	HIR1	Subunit of the HIR complex; HIR is a nucleosome assembly complex involved in regulation of histone gene transcription; contributes to nucleosome formation, heterochromatic gene silencing, and formation of functional kinetochores
105	YBL008W-A	14.056495212785	0.144447185990582	0.59779823201341	0.241632006009916	0.809065319617466	NA		Putative protein of unknown function; identified by fungal homology and RT-PCR
106	YBL009W	901.575339548517	0.213884311159812	0.12385819709876	1.72684825203187	0.0841949200937086	0.400644466470723	ALK2	Protein kinase; along with its paralog, ALK1, required for proper spindle positioning and nuclear segregation following mitotic arrest, proper organization of cell polarity factors in mitosis, proper localization of formins and polarity factors, and survival in cells that activate spindle assembly checkpoint; phosphorylated in response to DNA damage; ALK2 has a paralog, ALK1, that arose from the …
107	YBL010C	183.533366552653	0.0167189305186057	0.175129316643682	0.0954662008567195	0.92394453542254	0.976825667153079		Putative protein of unknown function; green fluorescent protein (GFP)-fusion protein colocalizes with clathrin-coated vesicles
108	YBL011W	4581.67640919421	0.159909962945801	0.0686153504329578	2.33052752681114	0.0197782868883658	0.196194627390162	SCT1	Glycerol 3-phosphate/dihydroxyacetone phosphate sn-1 acyltransferase; dual substrate-specific acyltransferase of the glycerolipid biosynthesis pathway; prefers 16-carbon fatty acids; similar to Gpt2p; gene is constitutively transcribed
109	YBL013W	190.410472970476	0.00408018115736097	0.153694661565954	0.0265473186627895	0.97882079204768	0.993995492521073	FMT1	Methionyl-tRNA formyltransferase; catalyzes the formylation of initiator Met-tRNA in mitochondria; potential Cdc28p substrate
110	YBL014C	1346.28266886761	0.0942000575857486	0.0833020245226222	1.13082554866559	0.258128524372064	0.608221840606326	RRN6	Component of the core factor (CF) rDNA transcription factor complex; CF is required for transcription of 35S rRNA genes by RNA polymerase I and is composed of Rrn6p, Rrn7p, and Rrn11p
111	YBL015W	731.122237009094	0.0961498911819622	0.134529063780719	0.714714638456754	0.474785390536537	0.767027434131325	ACH1	Protein with CoA transferase activity; particularly for CoASH transfer from succinyl-CoA to acetate; has minor acetyl-CoA-hydrolase activity; phosphorylated; required for acetate utilization and for diploid pseudohyphal growth
112	YBL016W	480.679830417933	-0.128002879429055	0.120668149152453	-1.0607843107574	0.288787933885869	0.635076338622344	FUS3	Mitogen-activated serine/threonine protein kinase involved in mating; phosphoactivated by Ste7p; substrates include Ste12p, Far1p, Bni1p, Sst2p; inhibits invasive growth during mating by phosphorylating Tec1p, promoting its; inhibits recruitment of Ste5p, Cdc42p-mediated asymmetry and mating morphogenesis
113	YBL017C	7958.77802729278	0.316739857335059	0.102061989277274	3.10340666077521	0.00191306569670311	0.0495028523613556	PEP1	Type I transmembrane sorting receptor for multiple vacuolar hydrolases; cycles between the late-Golgi and prevacuolar endosome-like compartments
114	YBL018C	431.16308180871	-0.252097544720759	0.216802392752048	-1.1627987197036	0.244911176742551	0.601685674663965	POP8	Subunit of both RNase MRP and nuclear RNase P; RNase MRP cleaves pre-rRNA, while nuclear RNase P cleaves tRNA precursors to generate mature 5' ends and facilitates turnover of nuclear RNAs; relocalizes to the cytosol in response to hypoxia
115	YBL019W	366.689299445093	-0.128135929126436	0.116342480043717	-1.10136838305568	0.270736360112534	0.621538394952054	APN2	Class II abasic (AP) endonuclease involved in repair of DNA damage; homolog of human HAP1 and E. coli exoIII
116	YBL020W	1677.85258295702	0.221959638249494	0.109005745607245	2.0362196232227	0.0417283066390352	0.289041409634926	RFT1	Membrane protein required for translocation of Man5GlcNac2-PP-Dol; required for translocation of Man5GlcNac2-PP-Dol from the cytoplasmic side to the lumenal side of the ER membrane but is not the flippase; mutation is suppressed by expression of human p53 protein; essential gene
117	YBL021C	278.403768379873	0.0344915516945041	0.143349165205212	0.240612155955897	0.809855727854065	0.932967196621469	HAP3	Subunit of the Hap2p/3p/4p/5p CCAAT-binding complex; complex is heme-activated and glucose-repressed; complex is a transcriptional activator and global regulator of respiratory gene expression; contains sequences contributing to both complex assembly and DNA binding
118	YBL022C	7435.47760942121	0.070920054080754	0.0661188140498063	1.0726153380085	0.28344374007674	0.631338547746357	PIM1	ATP-dependent Lon protease; involved in degradation of misfolded proteins in mitochondria; required for biogenesis and maintenance of mitochondria
119	YBL023C	1732.80108135986	0.174562315112197	0.0960427465528151	1.81754813744527	0.069133224536382	0.364021261754554	MCM2	Protein involved in DNA replication; component of the Mcm2-7 hexameric helicase complex that binds chromatin as a part of the pre-replicative complex; relative distribution to the nucleus increases upon DNA replication stress
120	YBL024W	5247.85647788301	0.0807177319084356	0.0822254684651562	0.98166338745325	0.326265708279193	0.669787630823247	NCL1	S-adenosyl-L-methionine-dependent tRNA: m5C-methyltransferase; methylates cytosine to m5C at several positions in tRNAs and intron-containing pre-tRNAs; increases proportion of tRNALeu(CAA) with m5C at wobble position in response to hydrogen peroxide, causing selective translation of mRNA from genes enriched in TTG codon; loss of NCL1 confers hypersensitivity to oxidative stress; similar to Nop2p…
121	YBL025W	132.515251884539	-0.189256844798359	0.187821628135212	-1.00764138122642	0.31362665546395	0.663088265443231	RRN10	Protein involved in promoting high level transcription of rDNA; subunit of UAF (upstream activation factor) for RNA polymerase I
122	YBL026W	541.254853604277	0.00865405187502388	0.160046005534357	0.0540722765690402	0.956877580016301	0.986768451221872	LSM2	Lsm (Like Sm) protein; part of heteroheptameric complexes (Lsm2p-7p and either Lsm1p or 8p): cytoplasmic Lsm1p complex involved in mRNA decay; nuclear Lsm8p complex part of U6 snRNP and possibly involved in processing tRNA, snoRNA, and rRNA; relocalizes from nucleus to cytoplasmic foci upon DNA replication stress
123	YBL027W	32324.9032771454	-0.0967893905849726	0.08946715974378	-1.08184266564583	0.279322444675213	0.627465136157548	RPL19B	Ribosomal 60S subunit protein L19B; rpl19a and rpl19b single null mutations result in slow growth, while the double null mutation is lethal; homologous to mammalian ribosomal protein L19, no bacterial homolog; RPL19B has a paralog, RPL19A, that arose from the whole genome duplication
124	YBL028C	693.279833430655	-0.112937222555593	0.124996972360322	-0.903519664700638	0.366250156345889	0.693875958968532		Protein of unknown function that may interact with ribosomes; green fluorescent protein (GFP)-fusion protein localizes to the nucleolus; predicted to be involved in ribosome biogenesis
125	YBL029C-A	126.930739199223	-0.261325232136595	0.180405326459026	-1.44854499180183	0.14746469262449	0.495570274935484		Protein of unknown function; green fluorescent protein (GFP)-fusion protein localizes to the cell periphery; protein abundance increases in response to DNA replication stress; has potential orthologs in Saccharomyces species and in Yarrowia lipolytica
126	YBL029W	104.644341879427	-0.0509343728612639	0.196088948524691	-0.259751369184634	0.79505556533464	0.926794822189111		Non-essential protein of unknown function
127	YBL030C	5912.70039074272	0.305865423767013	0.109462533059829	2.79424763174297	0.00520206266736883	0.0945418345634857	PET9	Major ADP/ATP carrier of the mitochondrial inner membrane; exchanges cytosolic ADP for mitochondrially synthesized ATP; also imports heme and ATP; required for viability in many lab strains that carry a sal1 mutation; PET9 has a paralog, AAC3, that arose from the whole genome duplication; human homolog SLC25A4 implicated in progressive external ophthalmoplegia can complement yeast null mutant
128	YBL031W	251.154296411598	-0.162001698555629	0.140821451252017	-1.15040497818551	0.249977110721273	0.604656861699015	SHE1	Mitotic spindle protein; interacts with components of the Dam1 (DASH) complex, its effector Sli15p, and microtubule-associated protein Bim1p; also localizes to nuclear microtubules and to the bud neck in a ring-shaped structure; inhibits dynein function
129	YBL032W	2934.78351311722	-0.0589960079000606	0.0846455313542535	-0.69697722911271	0.485817044351017	0.773695257964627	HEK2	RNA binding protein involved in asymmetric localization of ASH1 mRNA; represses translation of ASH1 mRNA, an effect reversed by Yck1p-dependent phosphoryation; regulates telomere position effect and length; similarity to hnRNP-K
130	YBL033C	2530.34173420741	-0.0471091752243111	0.0936878383897322	-0.502831274944584	0.615082903068503	0.84286658713301	RIB1	GTP cyclohydrolase II; catalyzes the first step of the riboflavin biosynthesis pathway
131	YBL034C	1217.23617652346	0.283154860943811	0.131001280112117	2.16146636659943	0.0306593323106897	0.249779328000431	STU1	Component of the mitotic spindle; binds to interpolar microtubules via its association with beta-tubulin (Tub2p); required for interpolar microtubules to provide an outward force on the spindle poles
132	YBL035C	901.10307193996	0.00980148570478605	0.109961673212162	0.0891354725557412	0.928974246559474	0.978303499186857	POL12	B subunit of DNA polymerase alpha-primase complex; required for initiation of DNA replication during mitotic and premeiotic DNA synthesis; also functions in telomere capping and length regulation
133	YBL036C	1172.52926552463	0.00218477337040044	0.0951508923531721	0.0229611443084654	0.981681267121242	0.995233929325225		Putative non-specific single-domain racemase; based on structural similarity; binds pyridoxal 5'-phosphate; expression of GFP-fusion protein induced in response to the DNA-damaging agent MMS
134	YBL037W	1438.02261898274	0.00666441557927219	0.0854167100026006	0.078022386709454	0.937810245253332	0.980063854122083	APL3	Alpha-adaptin; large subunit of the clathrin associated protein complex (AP-2); involved in vesicle mediated transport
135	YBL038W	809.558536455845	-0.176360053417978	0.161352707652336	-1.09300956881355	0.274389598472823	0.624909085541208	MRPL16	Mitochondrial ribosomal protein of the large subunit; homologous to bacterial L16 ribosomal protein; synthetic lethality with hac1 mutation suggests a possible role in synthesis of precursors for protein glycosylation
136	YBL039C	9874.77798389279	0.0897395473910252	0.0668981272024412	1.34143586889157	0.179778978398778	0.53151195245863	URA7	Major CTP synthase isozyme (see also URA8); catalyzes the ATP-dependent transfer of the amide nitrogen from glutamine to UTP, forming CTP, the final step in de novo biosynthesis of pyrimidines; involved in phospholipid biosynthesis; capable of forming cytoplasmic filaments termed cytoophidium, especially during conditions of glucose depletion; URA7 has a paralog, URA8, that arose from the whole g…
137	YBL039W-B	44.8590200442896	-0.594078251513284	0.338821930969422	-1.75336422236168	0.0795395081491396	NA		Putative protein of unknown function; mCherry fusion protein localizes to the vacuole
138	YBL040C	982.599750360741	0.0233725402327103	0.127757487312074	0.182944582931708	0.854841501043348	0.949569928837504	ERD2	HDEL receptor; an integral membrane protein that binds to the HDEL motif in proteins destined for retention in the endoplasmic reticulum; has a role in maintenance of normal levels of ER-resident proteins
139	YBL041W	2717.32895536046	-0.0898549667612669	0.0780348579911215	-1.15147216352326	0.249538040744003	0.604542894963402	PRE7	Beta 6 subunit of the 20S proteasome
140	YBL042C	1293.07588670064	0.132752469075975	0.140149389389931	0.947221173448174	0.343526088263116	0.68419210694631	FUI1	High affinity uridine permease, localizes to the plasma membrane; also mediates low but significant transport of the cytotoxic nucleoside analog 5-fluorouridine; not involved in uracil transport; relative distribution to the vacuole increases upon DNA replication stress
141	YBL043W	24.9533717158821	-0.0368958507086302	0.481287788729068	-0.0766606832183727	0.938893482704296	NA	ECM13	Non-essential protein of unknown function; induced by treatment with 8-methoxypsoralen and UVA irradiation; ECM13 has a paralog, YJR115W, that arose from the whole genome duplication
142	YBL044W	4.13533985938332	-0.242255488700197	0.993374607724019	-0.243871231272202	0.807330550696859	NA		Putative protein of unknown function; YBL044W is not an essential protein
143	YBL045C	2725.31332816076	0.404345163568361	0.155286428566426	2.60386672100837	0.00921785946128772	0.130664179589905	COR1	Core subunit of the ubiquinol-cytochrome c reductase complex; the ubiquinol-cytochrome c reductase complex (bc1 complex) is a component of the mitochondrial inner membrane electron transport chain
144	YBL046W	383.471589706777	-0.354917322809751	0.16268588101923	-2.18161109363755	0.029138247439321	0.242612250136299	PSY4	Regulatory subunit of protein phosphatase PP4; presence of Psy4p in the PP4 complex (along with catalytic subunit Pph3p and Psy2p) is required for dephosphorylation of the histone variant H2AX, but not for dephosphorylation of Rad53p, during recovery from the DNA damage checkpoint; localization is cell-cycle dependent and regulated by Cdc28p phosphorylation; required for cisplatin resistance; hom…
145	YBL047C	10252.9490750664	0.498359912919002	0.112778430047334	4.41892933524465	9.91910705947261e-06	0.000913566572223291	EDE1	Scaffold protein involved in the formation of early endocytic sites; putative regulator of cytokinesis; homo-oligomerization is required for localization to and organization of endocytic sites; has a network of interactions with other endocytic proteins; binds membranes in a ubiquitin-dependent manner; may also bind ubiquitinated membrane-associated proteins; interacts with Cmk2 and functions ups…
146	YBL049W	100.065769169764	0.00197262821566091	0.21639186055044	0.00911600006877847	0.992726585027547	NA	MOH1	Protein of unknown function, essential for stationary phase survival; not required for growth on nonfermentable carbon sources; possibly linked with vacuolar transport
147	YBL050W	1419.62935195019	-0.0568938762000772	0.106270997621517	-0.535365974475029	0.592396813681355	0.833340081524656	SEC17	Alpha-SNAP cochaperone; SNARE-complex adaptor for Sec18 (NSF) during the disassembly of postfusion cis-SNARE complexes; stimulates the ATPase activity of Sec18p; peripheral membrane protein required for vesicular transport between ER and Golgi, the 'priming' step in homotypic vacuole fusion, and autophagy; similar to mammalian alpha-SNAP
148	YBL051C	3984.5477135961	0.300332637615242	0.109054272051774	2.75397407148486	0.00588764323545563	0.101566518544336	PIN4	Protein involved in G2/M phase progression and response to DNA damage; interacts with Rad53p; contains an RNA recognition motif, a nuclear localization signal, and several SQ/TQ cluster domains; hyperphosphorylated in response to DNA damage
149	YBL052C	1121.70231848847	-0.0363800010561461	0.101040916514971	-0.360052168081391	0.718808121532582	0.893745369427678	SAS3	Histone acetyltransferase catalytic subunit of NuA3 complex; acetylates histone H3, involved in transcriptional silencing; homolog of the mammalian MOZ proto-oncogene; mutant has aneuploidy tolerance; sas3gcn5 double mutation is lethal
150	YBL054W	823.886967791442	0.224206794462931	0.14588966772142	1.53682435476554	0.124336327662272	0.469411967358421	TOD6	PAC motif binding protein involved in rRNA and ribosome biogenesis; subunit of the RPD3L histone deacetylase complex; Myb-like HTH transcription factor; hypophosphorylated by rapamycin treatment in a Sch9p-dependent manner; activated in stochastic pulses of nuclear localization
151	YBL055C	1136.79621567289	-0.135979171351198	0.100076314926769	-1.35875478079605	0.174224306736359	0.5283118765655		3'-->5' exonuclease and endonuclease with a possible role in apoptosis; has similarity to mammalian and C. elegans apoptotic nucleases
152	YBL056W	3740.99154652387	-0.0583431195883445	0.0754257572920497	-0.773517186740852	0.439216361323119	0.747713567490548	PTC3	Type 2C protein phosphatase (PP2C); dephosphorylates Hog1p (see also Ptc2p) to limit maximal kinase activity induced by osmotic stress; dephosphorylates T169 phosphorylated Cdc28p (see also Ptc2p); role in DNA damage checkpoint inactivation; PTC3 has a paralog, PTC2, that arose from the whole genome duplication
153	YBL057C	940.299388397027	-0.0783917239539161	0.0975024683570591	-0.803997327194236	0.421398518630025	0.73323072373857	PTH2	One of two mitochondrially-localized peptidyl-tRNA hydrolases; negatively regulates the ubiquitin-proteasome pathway via interactions with ubiquitin-like ubiquitin-associated proteins; dispensable for cell growth; see also PTH1
154	YBL058W	3458.48774687429	-0.115208890316107	0.0822077148630778	-1.40143647719675	0.161083590685922	0.514130164282812	SHP1	UBX domain-containing substrate adaptor for Cdc48p; ubiquitin regulatory X domain-containing protein that acts as a substrate recruiting cofactor for Cdc48p; positively regulates Glc7p PPase activity to promote growth and mitotic progression in complex with Cdc48p; ubiquitinated protein interactor involved in ER-associated degradation (ERAD); regulated by nuclear Ub-dependent degradation (INMAD p…
155	YBL059C-A	182.631165928868	-0.0525709330068611	0.202094370045147	-0.260130616182513	0.794763022328857	0.926794822189111	CMC2	Protein involved in respiratory chain complex assembly or maintenance; protein of the mitochondrial intermembrane space; contains twin Cx9C motifs that can form coiled coil-helix-coiled-coil helix fold
156	YBL059W	143.875134626413	-0.425825082884201	0.207809485029318	-2.04911283440275	0.0404510827732763	0.285840291014283		Putative protein of unknown function; the authentic, non-tagged protein is detected in highly purified mitochondria in high-throughput studies; YBL059W has a paralog, YER093C-A, that arose from the whole genome duplication
157	YBL060W	502.983375011132	0.00029740172387543	0.125696404092779	0.00236603207563449	0.998112181297856	0.99921547405537	YEL1	Guanine nucleotide exchange factor specific for Arf3p; localized to the bud neck and tip; required for localization of Arf3p to the bud neck and tip
158	YBL061C	1448.3368951912	-0.156359820592866	0.0845139050438731	-1.85010763035617	0.0642980383993889	0.35419412192405	SKT5	Activator of Chs3p (chitin synthase III) during vegetative growth; recruits Chs3p to the bud neck via interaction with Bni4p; SKT5 has a paralog, SHC1, that arose from the whole genome duplication
159	YBL063W	916.472183631904	-0.0540139312260316	0.154290082823988	-0.350080382597564	0.726278372909824	0.895235082336049	KIP1	Kinesin-related motor protein; required for mitotic spindle assembly, chromosome segregation, and 2 micron plasmid partitioning; functionally redundant with Cin8p for chromosomal but not plasmid functions
160	YBL064C	2648.33524202549	-0.112443094368726	0.101885851085761	-1.10361834514272	0.269758729864825	0.620161329386152	PRX1	Mitochondrial peroxiredoxin with thioredoxin peroxidase activity; has a role in reduction of hydroperoxides; reactivation requires Trr2p and glutathione; induced during respiratory growth and oxidative stress; phosphorylated; protein abundance increases in response to DNA replication stress
161	YBL066C	1067.40548518952	0.370377944416401	0.182616237559465	2.02817640625081	0.0425422470038455	0.29336874393261	SEF1	Putative transcription factor; has homolog in Kluyveromyces lactis
162	YBL067C	2868.96616102991	0.381236126153961	0.0937013390790718	4.06863050091789	4.7290272017977e-05	0.00321219172682109	UBP13	Ubiquitin-specific protease that cleaves Ub-protein fusions; UBP13 has a paralog, UBP9, that arose from the whole genome duplication
163	YBL068W	1213.95317711401	-0.0889925504460418	0.0980358337174539	-0.907755328551849	0.364007504681189	0.69365926446058	PRS4	5-phospho-ribosyl-1(alpha)-pyrophosphate synthetase, synthesizes PRPP; which is required for nucleotide, histidine, and tryptophan biosynthesis; one of five related enzymes, which are active as heteromultimeric complexes; PRS4 has a paralog, PRS2, that arose from the whole genome duplication; a missense mutation in the conserved residue R196 of its human homolog PRPS1 is pathogenic
164	YBL069W	762.863559625965	-0.0429783452665057	0.110916743251972	-0.387482935456108	0.698398715705598	0.887729913463039	AST1	Lipid raft associated protein; interacts with the plasma membrane ATPase Pma1p and has a role in its targeting to the plasma membrane by influencing its incorporation into lipid rafts; sometimes classified in the medium-chain dehydrogenase/reductases (MDRs) superfamily; AST1 has a paralog, AST2, that arose from the whole genome duplication
165	YBL071C-B	2.14105679403011	2.60790076610493	1.59184128114525	1.63829195598488	0.101360804901347	NA		Putative protein of unknown function; identified by gene-trapping, microarray-based expression analysis, and genome-wide homology searching
166	YBL071W-A	171.289223296299	-0.285792915000323	0.200814156172452	-1.42317115709161	0.154686544667118	0.506514060204749	KTI11	Zn-ribbon protein that co-purifies with Dph1 and Dph2; in a complex required for synthesis of diphthamide on translation factor eEF2 and with Elongator subunits Iki3p, Elp2p, and Elp3p; involved in modification of wobble nucleosides in tRNAs; forms a stable heterodimer with Ats1p
167	YBL072C	37186.5197706756	0.037672574392892	0.082330236427514	0.457578843783111	0.647255045833821	0.863907575434933	RPS8A	Protein component of the small (40S) ribosomal subunit; homologous to mammalian ribosomal protein S8, no bacterial homolog; RPS8A has a paralog, RPS8B, that arose from the whole genome duplication
168	YBL074C	339.446990791116	-0.00436978469443877	0.132792374163113	-0.0329068948573149	0.973748834474032	0.99344495308228	AAR2	Component of the U5 snRNP complex; required for splicing of U3 precursors; originally described as a splicing factor specifically required for splicing pre-mRNA of the MATa1 cistron
169	YBL075C	1220.07588125173	-0.00847566331927358	0.129680067602367	-0.0653582580266861	0.947888758252958	0.98354544822352	SSA3	ATPase involved in protein folding and the response to stress; plays a role in SRP-dependent cotranslational protein-membrane targeting and translocation; member of the heat shock protein 70 (HSP70) family; localized to the cytoplasm; SSA3 has a paralog, SSA4, that arose from the whole genome duplication
170	YBL076C	36910.2300380518	0.119924319881998	0.0597765234318691	2.00621101725133	0.0448337389151025	0.302266175266336	ILS1	Cytoplasmic isoleucine-tRNA synthetase; target of the G1-specific inhibitor reveromycin A
171	YBL078C	76.1917525458534	0.17874018345004	0.245650176390902	0.727620822732938	0.466845730431159	NA	ATG8	Component of autophagosomes and Cvt vesicles; regulator of Atg1p, targets it to autophagosomes; binds the Atg1p-Atg13p complex, triggering its vacuolar degradation; unique ubiquitin-like protein whose conjugation target is lipid phosphatidylethanolamine (PE); Atg8p-PE is anchored to membranes, is involved in phagophore expansion, and may mediate membrane fusion during autophagosome formation; dec…
172	YBL079W	5526.43487457015	0.169993551610803	0.0984427250312073	1.72682696011222	0.0841987450698502	0.400644466470723	NUP170	Subunit of inner ring of nuclear pore complex (NPC); contributes to NPC assembly and nucleocytoplasmic transport; interacts with genomic regions that contain ribosomal protein and subtelomeric genes, where it functions in nucleosome positioning and as a repressor of transcription; both Nup170p and NUP157p are similar to human Nup155p; NUP170 has a paralog, NUP157, that arose from the whole genome…
173	YBL080C	410.452804817199	-0.251679177423643	0.131289879943092	-1.91697317061097	0.0552413402018419	0.328619982009682	PET112	Subunit of the trimeric GatFAB AmidoTransferase(AdT) complex; involved in the formation of Q-tRNAQ; mutation is functionally complemented by the bacterial GatB ortholog
174	YBL081W	648.271228966901	0.271419169533044	0.202855350362031	1.33799364447943	0.180898508583051	0.532792680563848		Non-essential protein of unknown function; null mutation results in a decrease in plasma membrane electron transport
175	YBL082C	1299.34459984507	0.279130178697688	0.110184273851962	2.53330324682006	0.0112993154083871	0.147403946740053	ALG3	Dolichol-P-Man dependent alpha(1-3) mannosyltransferase; involved in synthesis of dolichol-linked oligosaccharide donor for N-linked glycosylation of proteins; G353A missense mutation in human ortholog ALG3 implicated in carbohydrate deficient glycoprotein syndrome type IV, which is characterized by microcephaly, severe epilepsy, minimal psychomotor development, partial deficiency of sialic acids…
176	YBL084C	671.597660889202	0.21350440040099	0.140849689359756	1.51583153197918	0.129561956668021	0.47513142836859	CDC27	Subunit of the Anaphase-Promoting Complex/Cyclosome (APC/C); APC/C is a ubiquitin-protein ligase required for degradation of anaphase inhibitors, including mitotic cyclins, during the metaphase/anaphase transition
177	YBL085W	2534.29629118172	0.0539395201284235	0.12204264031344	0.441972739936562	0.658508932279427	0.869898291787338	BOI1	Protein implicated in polar growth; functionally redundant with Boi2p; interacts with bud-emergence protein Bem1p; contains an SH3 (src homology 3) domain and a PH (pleckstrin homology) domain; relocalizes from bud neck to cytoplasm upon DNA replication stress; BOI1 has a paralog, BOI2, that arose from the whole genome duplication
178	YBL086C	558.07554585352	-0.259676534076836	0.143500496273465	-1.80958631377816	0.070359963905297	0.367277659809206		Protein of unknown function; green fluorescent protein (GFP)-fusion protein localizes to the cell periphery
179	YBL087C	14672.5894898851	-0.100066711525097	0.0804593438425726	-1.24369286084271	0.213612624506505	0.570121080903254	RPL23A	Ribosomal 60S subunit protein L23A; homologous to mammalian ribosomal protein L23 and bacterial L14; RPL23A has a paralog, RPL23B, that arose from the whole genome duplication
180	YBL088C	2340.6095545638	0.182061770849834	0.11195367725372	1.62622412515515	0.103901985799837	0.435987174390976	TEL1	Protein kinase primarily involved in telomere length regulation; contributes to cell cycle checkpoint control in response to DNA damage; acts with Red1p and Mec1p to promote interhomolog recombination by phosphorylation of Hop1; functionally redundant with Mec1p; regulates P-body formation induced by replication stress; homolog of human ataxia-telangiectasia mutated (ATM) gene
181	YBL089W	433.94527634895	0.174546354959638	0.134628346043558	1.29650523154437	0.19480147884205	0.550091948828779	AVT5	Putative transporter; member of a family of seven S. cerevisiae genes (AVT1-7) related to vesicular GABA-glycine transporters; AVT5 has a paralog, AVT6, that arose from the whole genome duplication
182	YBL090W	481.661899897731	-0.189313258622509	0.144749940745622	-1.30786415280957	0.190919390074977	0.54704146902151	MRP21	Mitochondrial ribosomal protein of the small subunit; MRP21 exhibits genetic interactions with mutations in the COX2 and COX3 mRNA 5'-untranslated leader sequences
183	YBL091C	3694.20132455916	0.0765110822518857	0.0821747237189885	0.931078058911757	0.351813187356753	0.686655412172279	MAP2	Methionine aminopeptidase; catalyzes the cotranslational removal of N-terminal methionine from nascent polypeptides; function is partially redundant with that of Map1p
184	YBL091C-A	250.4313371559	-0.404378222106211	0.176107685086024	-2.29619861227909	0.0216645278628434	0.206535165625774	SCS22	Protein involved in regulation of phospholipid metabolism; one of 6 proteins (Ist2p, Scs2p, Scs22p, Tcb1p, Tcb2p, Tcb3p) that connect the ER and plasma membrane (PM); regulates PM PI4P levels by controlling access of the Sac1p phosphatase to its substrate, PI4P; human VAP homolog; similar to D. melanogaster inturned protein; SWAT-GFP and mCherry fusion proteins localize to the cytosol; SCS22 has …
185	YBL092W	38044.9240117637	-0.113606755025043	0.101754847539627	-1.11647511417871	0.264218816727567	0.614625449528082	RPL32	Ribosomal 60S subunit protein L32; overexpression disrupts telomeric silencing; homologous to mammalian ribosomal protein L32, no bacterial homolog
186	YBL093C	743.881778291947	-0.347372265471329	0.117062080931585	-2.96741919079967	0.00300311212580475	0.0668886014684286	ROX3	Subunit of the RNA polymerase II mediator complex; associates with core polymerase subunits to form the RNA polymerase II holoenzyme
187	YBL095W	442.82085740451	0.0435084221892463	0.117780046577695	0.369404015819822	0.711826605146975	0.892081589568419	MRX3	Protein that associates with mitochondrial ribosome; likely functions in cristae junction formation; the authentic, non-tagged protein is detected in highly purified mitochondria in high-throughput studies
188	YBL097W	481.943813437954	0.0423262186277951	0.134450798697085	0.314808234967463	0.752907258821744	0.907078697352781	BRN1	Subunit of the condensin complex; required for chromosome condensation and for clustering of tRNA genes at the nucleolus; may influence multiple aspects of chromosome transmission
189	YBL098W	583.680828028396	0.464975879165824	0.122008792836263	3.81100302983759	0.000138404070655321	0.00759684565596987	BNA4	Kynurenine 3-monooxygenase; required for the de novo biosynthesis of NAD from tryptophan via kynurenine; expression regulated by Hst1p; putative therapeutic target for Huntington disease
190	YBL099W	12100.7063845527	0.413276654203355	0.127215663238362	3.24863026834206	0.00115962097632883	0.0368501776922273	ATP1	Alpha subunit of the F1 sector of mitochondrial F1F0 ATP synthase; which is a large, evolutionarily conserved enzyme complex required for ATP synthesis; F1 translationally regulates ATP6 and ATP8 expression to achieve a balanced output of ATP synthase genes encoded in nucleus and mitochondria; phosphorylated; N-terminally propionylated in vivo
191	YBL100W-A	0	NA	NA	NA	NA	NA		Retrotransposon TYA Gag gene co-transcribed with TYB Pol; translated as TYA or TYA-TYB polyprotein; Gag is a nucleocapsid protein that is the structural constituent of virus-like particles (VLPs); similar to retroviral Gag
192	YBL100W-B	1450.5108412947	0.00220156583404963	0.139279673384061	0.0158067992303432	0.987388524113764	0.996572810174693		Retrotransposon TYA Gag and TYB Pol genes; transcribed/translated as one unit; polyprotein is processed to make a nucleocapsid-like protein (Gag), reverse transcriptase (RT), protease (PR), and integrase (IN); similar to retroviral genes
193	YBL100W-C	9.12593641632048	0.335464506833577	0.71452222367084	0.469494853652187	0.638715962532392	NA		Putative protein of unknown function; identified by gene-trapping, microarray-based expression analysis, and genome-wide homology searching
194	YBL101C	1632.29746976873	0.199155370585837	0.132677520725644	1.50104832752836	0.133343062261573	0.480397393017806	ECM21	Protein involved in regulating endocytosis of plasma membrane proteins; identified as a substrate for ubiquitination by Rsp5p and deubiquitination by Ubp2p; promoter contains several Gcn4p binding elements; ECM21 has a paralog, CSR2, that arose from the whole genome duplication
195	YBL102W	997.706773490758	-0.0823236436092092	0.102535298868475	-0.802881003105164	0.422043517062213	0.733654515370577	SFT2	Tetra-spanning membrane protein found mostly in the late Golgi; non-essential; can suppress some sed5 alleles; may be part of the transport machinery, but precise function is unknown; similar to mammalian syntaxin 5
196	YBL103C	790.38800376024	-0.0784283869361895	0.140679019976781	-0.55749881502682	0.577186668470878	0.824292340728187	RTG3	bHLH/Zip transcription factor for retrograde (RTG) and TOR pathways; forms a complex with another bHLH/Zip protein, Rtg1p, to activate the pathways; target of Hog1p
197	YBL104C	1376.6910763141	0.0698728811181758	0.0846219469789686	0.825706375386772	0.408970674864914	0.724599493712405	SEA4	Subunit of SEACAT, a subcomplex of the SEA complex; Sea4p, along with Rtc1p and Mtc5p, redundantly inhibit the TORC1 inhibitory role of the Iml1p/SEACIT (Iml1p-Npr2p-Npr3p) subcomplex, a GAP for GTPase Gtr1p (EGOC subunit) in response to amino acid limitation, thereby resulting in activation of TORC1 signaling; SEA is a coatomer-related complex that associates dynamically with the vacuole; contai…
198	YBL105C	2294.93478226734	0.105197155529818	0.116316101806144	0.904407505894097	0.365779359606169	0.693875958968532	PKC1	Protein serine/threonine kinase; essential for cell wall remodeling during growth; localized to sites of polarized growth and the mother-daughter bud neck; homolog of the alpha, beta, and gamma isoforms of mammalian protein kinase C (PKC)
199	YBL106C	1018.42338974968	0.102550861512688	0.123393357646807	0.831088994321906	0.405923356579706	0.721930359659119	SRO77	Protein with roles in exocytosis and cation homeostasis; functions in docking and fusion of post-Golgi vesicles with plasma membrane; regulates cell proliferation and colony development via the Rho1-Tor1 pathway; interacts with SNARE protein Sec9p; homolog of Drosophila lethal giant larvae tumor suppressor; SRO77 has a paralog, SRO7, that arose from the whole genome duplication
200	YBL107C	224.501024665491	-0.119988758831897	0.188279564734482	-0.637290398462039	0.523935703948239	0.794382426131342	MIX23	Mitochondrial intermembrane space protein of unknown function; imported via the MIA import machinery; contains an unusual twin cysteine motif (CX13C CX14C)
201	YBL108C-A	33.4810681431299	0.417065611908325	0.42013731238187	0.992688817719781	0.320861626049009	NA	PAU9	Protein of unknown function; member of the seripauperin multigene family encoded mainly in subtelomeric regions; SWAT-GFP and mCherry fusion proteins localize to the endoplasmic reticulum and vacuole respectively
202	YBL111C	104.343493748706	-1.99613128577	2.01457399931162	-0.990845353137724	NA	NA		Helicase-like protein encoded within the telomeric Y' element; relocalizes from mitochondrion to cytoplasm upon DNA replication stress
203	YBL112C	1.30959000347057	0.243857354734138	2.0718356213493	0.117701111140914	0.906304486338794	NA		Putative protein of unknown function; YBL112C is contained within TEL02L
204	YBL113C	512.414108142471	0.248321892380372	0.194101811338035	1.27933835685804	0.200777930947998	0.556079142085331		Helicase-like protein encoded within the telomeric Y' element
205	YBR001C	1379.701424593	-0.0617310610162553	0.091142259828373	-0.677304481285619	0.498212788217814	0.781984151253882	NTH2	Putative neutral trehalase, required for thermotolerance; may mediate resistance to other cellular stresses; NTH2 has a paralog, NTH1, that arose from the whole genome duplication
206	YBR002C	582.773097418489	-0.132428715897669	0.128788624017102	-1.02826407928766	0.303825623079757	0.653080868597865	RER2	Forms the dehydrodolichyl diphosphate syntase (DDS) complex with NUS1; major enzyme of polyprenol synthesis in both the endoplasmic reticulum (ER) and in lipid droplets; participates in ER protein sorting; human ortholog DHDDS functionally complements the heat sensitive growth defect of a ts allele, and is associated with retinitis pigmentosa
207	YBR003W	1041.55417403361	-0.0505205302086977	0.0890155589032865	-0.567547188728963	0.570342475793048	0.819688181290511	COQ1	Hexaprenyl pyrophosphate synthetase; catalyzes the first step in ubiquinone (coenzyme Q) biosynthesis
208	YBR004C	778.440821898494	0.173359949366342	0.144513942432881	1.19960708598659	0.23029197326403	0.590939487382345	GPI18	Functional ortholog of human PIG-V; PIG-V is a mannosyltransferase that transfers the second mannose in glycosylphosphatidylinositol biosynthesis; the authentic, non-tagged protein was localized to mitochondria
209	YBR005W	293.091791906523	0.0961843017944624	0.161497265883921	0.595578515017069	0.551456833124424	0.807060714031273	RCR1	Protein of the ER membrane involved in cell wall chitin deposition; may function in the endosomal-vacuolar trafficking pathway, helping determine whether plasma membrane proteins are degraded or routed to the plasma membrane; RCR1 has a paralog, RCR2, that arose from the whole genome duplication
210	YBR006W	456.209104550304	-0.0419289080283424	0.116215582370612	-0.360785594952586	0.718259732122487	0.893745369427678	UGA2	Succinate semialdehyde dehydrogenase; involved in the utilization of gamma-aminobutyrate (GABA) as a nitrogen source; part of the 4-aminobutyrate and glutamate degradation pathways; localized to the cytoplasm
211	YBR007C	1596.75187915466	0.226990797066697	0.17699131817879	1.2824967879916	0.199668430987705	0.554419138470715	DSF2	Deletion suppressor of mpt5 mutation; relocalizes from bud neck to cytoplasm upon DNA replication stress
212	YBR008C	13372.903694911	0.240302838326735	0.0899142519871007	2.67257785074172	0.00752709067656323	0.118790038326961	FLR1	Plasma membrane transporter of the major facilitator superfamily; member of the 12-spanner drug:H(+) antiporter DHA1 family; involved in efflux of fluconazole, diazaborine, benomyl, methotrexate, and other drugs; expression induced in cells treated with the mycotoxin patulin; relocalizes from nucleus to plasma membrane upon DNA replication stress
213	YBR009C	4868.45615672721	0.147932246035755	0.101490909287739	1.45759109928111	0.144953284461926	0.494623582011708	HHF1	Histone H4; core histone protein required for chromatin assembly and chromosome function; one of two identical histone proteins (see also HHF2); contributes to telomeric silencing; N-terminal domain involved in maintaining genomic integrity
214	YBR010W	3750.04320151735	0.134853775746405	0.114228059942324	1.18056610446238	0.237775135509107	0.597903788226046	HHT1	Histone H3; core histone protein required for chromatin assembly, part of heterochromatin-mediated telomeric and HM silencing; one of two identical histone H3 proteins (see HHT2); regulated by acetylation, methylation, and phosphorylation; H3K14 acetylation plays an important role in the unfolding of strongly positioned nucleosomes during repair of UV damage
215	YBR011C	24142.593519628	0.0454196059761739	0.0804686466826848	0.56443854654694	0.572455711839708	0.821204946709867	IPP1	Cytoplasmic inorganic pyrophosphatase (PPase); homodimer that catalyzes the rapid exchange of oxygens from Pi with water, highly expressed and essential for viability, active-site residues show identity to those from E. coli PPase
216	YBR012W-A	670.166810043182	-0.0805783580690101	1.1926665141748	-0.0675615162422516	0.946134690958466	0.982851445358116		Retrotransposon TYA Gag gene co-transcribed with TYB Pol; translated as TYA or TYA-TYB polyprotein; Gag is a nucleocapsid protein that is the structural constituent of virus-like particles (VLPs); similar to retroviral Gag
217	YBR012W-B	7383.92736888391	0.423033816305621	0.122642771359152	3.44931716413022	0.000562006176450944	0.0223320680354057		Retrotransposon TYA Gag and TYB Pol genes; transcribed/translated as one unit; polyprotein is processed to make a nucleocapsid-like protein (Gag), reverse transcriptase (RT), protease (PR), and integrase (IN); similar to retroviral genes
218	YBR013C	121.766312878588	-0.354669292540533	0.205253396534158	-1.72795821423355	0.0839957161733511	0.400379580426307		Putative protein of unknown function; haploid deletion mutant exhibits synthetic phenotype with alpha-synuclein; SWAT-GFP fusion protein localizes to the endoplasmic reticulum while mCherry fusion protein localizes to both the endoplasmic reticulum and vacuole
219	YBR014C	630.038788515533	-0.017424111428472	0.100126148552398	-0.174021588569879	0.861848495866997	0.953437444328433	GRX7	Cis-golgi localized monothiol glutaredoxin; more similar in activity to dithiol than other monothiol glutaredoxins; involved in the oxidative stress response; does not bind metal ions; GRX7 has a paralog, GRX6, that arose from the whole genome duplication
220	YBR015C	4038.0056040739	0.325428272468704	0.113493111722541	2.86738346961784	0.00413881190794145	0.0802744814598782	MNN2	Alpha-1,2-mannosyltransferase; responsible for addition of the first alpha-1,2-linked mannose to form the branches on the mannan backbone of oligosaccharides, localizes to an early Golgi compartment
221	YBR016W	792.151620872903	0.0149240137677056	0.134674144346987	0.110815731112084	0.911762470561919	0.971919989343437		Tail-anchored plasma membrane protein with a conserved CYSTM module; predicted to be palmitoylated; has similarity to hydrophilins, which are involved in the adaptive response to hyperosmotic conditions; YBR016W has a paralog, YDL012C, that arose from the whole genome duplication
222	YBR017C	4036.85108760534	0.0888601890601727	0.0689003072859505	1.28969220255266	0.197157547974149	0.551157777402134	KAP104	Transportin or cytosolic karyopherin beta 2; functions in the rg-nuclear localization signal-mediated nuclear import/reimport of mRNA-binding proteins Nab2p and Hrp1p; regulates asymmetric protein synthesis in daughter cells during mitosis
223	YBR018C	45.6307992322186	-0.192899752484644	0.371285640392115	-0.51954541597925	0.60338045078897	NA	GAL7	Galactose-1-phosphate uridyl transferase; synthesizes glucose-1-phosphate and UDP-galactose from UDP-D-glucose and alpha-D-galactose-1-phosphate in the second step of galactose catabolism; human homolog UGP2 can complement yeast null mutant
224	YBR019C	255.027471378387	-0.102110576327743	0.156334720173538	-0.653153542696056	0.513657297044071	0.789608558050182	GAL10	UDP-glucose-4-epimerase; catalyzes interconversion of UDP-galactose and UDP-D-glucose in galactose metabolism; also catalyzes conversion of alpha-D-glucose or alpha-D-galactose to their beta-anomers; human homolog GALE implicated in galactosemia, can complement yeast null mutant
225	YBR020W	231.75733317967	0.0193869491393546	0.186637682132501	0.103874785187222	0.917268717345394	0.974093846014241	GAL1	Galactokinase; phosphorylates alpha-D-galactose to alpha-D-galactose-1-phosphate in the first step of galactose catabolism; expression regulated by Gal4p; human homolog GALK2 complements yeast null mutant; GAL1 has a paralog, GAL3, that arose from the whole genome duplication
226	YBR021W	535.808472014602	0.191167183489954	0.132755742190825	1.43999182510063	0.149869711924229	0.49914416948409	FUR4	Plasma membrane localized uracil permease; expression is tightly regulated by uracil levels and environmental cues; conformational alterations induced by unfolding or substrate binding result in Rsp5p-mediated ubiquitination and degradation
227	YBR022W	288.866175128279	-0.00849378236232757	0.168542356728916	-0.0503955357405438	0.959807193830998	0.987801570317735	POA1	Phosphatase that is highly specific for ADP-ribose 1''-phosphate; a tRNA splicing metabolite; may have a role in regulation of tRNA splicing
228	YBR023C	3694.05766889106	0.281375736016616	0.105461974446637	2.66803023073487	0.00762973926526353	0.119216718078258	CHS3	Chitin synthase III; catalyzes the transfer of N-acetylglucosamine (GlcNAc) to chitin; required for synthesis of the majority of cell wall chitin, the chitin ring during bud emergence, and spore wall chitosan; contains overlapping di-leucine and di-acidic signals that mediate, respectively, intracellular trafficking by AP-1 and trafficking to plasma membrane by exomer complex; requires AP-3 compl…
229	YBR024W	246.845457245776	-0.265831650034053	0.16170111535286	-1.64396918013807	0.100182568720132	0.430961346377647	SCO2	Protein anchored to mitochondrial inner membrane; may have a redundant function with Sco1p in delivery of copper to cytochrome c oxidase; interacts with Cox2p; SCO2 has a paralog, SCO1, that arose from the whole genome duplication
230	YBR025C	18466.0030298315	0.106475336778458	0.0629876996629953	1.69041475316824	0.0909486345291129	0.414609798683892	OLA1	P-loop ATPase with similarity to human OLA1 and bacterial YchF; identified as specifically interacting with the proteasome; null mutant displays increased translation rate and increased readthrough of premature stop codons; protein abundance increases in response to hydrogen peroxide and to DNA replication stress
231	YBR026C	1350.27790949788	0.00769476497943133	0.0850583770040244	0.0904645168466743	0.927918089757992	0.978126052077224	ETR1	2-enoyl thioester reductase; member of the medium chain dehydrogenase/reductase family; localized to mitochondria, where it has a probable role in fatty acid synthesis; human MECR functionally complements the respiratory growth defect of the null mutant
232	YBR028C	767.953081612195	0.0304804453003051	0.101071569241588	0.301572890665709	0.76297767646652	0.910013321755722	YPK3	AGC kinase; phosphorylated by cAMP-dependent protein kinase (PKA) in a TORC1-dependent manner; directly phosphorylated by TORC1; phosphorylates ribosomal protein Rps6a/b (S6), in a TORC-dependent manner; undergoes autophosphorylation
233	YBR029C	2195.43020240912	0.230054446878395	0.0970585619966724	2.3702643244012	0.0177753722927495	0.188287276878753	CDS1	Phosphatidate cytidylyltransferase (CDP-diglyceride synthetase); an enzyme that catalyzes that conversion of CTP + phosphate into diphosphate + CDP-diaclglyerol, a critical step in the synthesis of all major yeast phospholipids; human homolog CDS1 can complement yeast cds1 null mutant
234	YBR030W	832.798181749892	0.0660450959402847	0.0935842424595339	0.705728808659671	0.480356801859998	0.770897478236039	RKM3	Ribosomal lysine methyltransferase; specific for monomethylation of Rpl42ap and Rpl42bp (lysine 40); nuclear SET domain containing protein; relocalizes to the cytosol in response to hypoxia
235	YBR031W	55310.6008144464	0.143870768937976	0.11196771811244	1.28493079401242	0.19881646891872	0.552618256830856	RPL4A	Ribosomal 60S subunit protein L4A; N-terminally acetylated; homologous to mammalian ribosomal protein L4 and bacterial L4; RPL4A has a paralog, RPL4B, that arose from the whole genome duplication
236	YBR033W	1066.11951061813	0.33973924783649	0.153377656104226	2.21505046084174	0.0267566011663998	0.232794013896742	EDS1	Putative zinc cluster protein, predicted to be a transcription factor; not an essential gene; EDS1 has a paralog, RGT1, that arose from the whole genome duplication
237	YBR034C	1982.44829672438	0.035154459447267	0.0883591031768575	0.397858943598631	0.690734165327389	0.884954997433193	HMT1	Nuclear SAM-dependent mono- and asymmetric methyltransferase; modifies hnRNPs, including Npl3p and Hrp1p, affecting their activity and nuclear export; methylates U1 snRNP protein Snp1p, ribosomal protein Rps2p, and histones H3 and H4; interacts genetically with genes encoding components of Rpd3(L) and this interaction is important for Rpd3 recruitment to the subtelomeric region
238	YBR035C	1832.9912001768	0.00512131969229242	0.0840697229963519	0.0609175278538107	0.95142489016129	0.985333114758233	PDX3	Pyridoxine (pyridoxamine) phosphate oxidase; has homologs in E. coli and Myxococcus xanthus; transcription is under the general control of nitrogen metabolism
239	YBR036C	2658.56974786201	0.285385591806166	0.0894645893842273	3.18992792310831	0.00142308281114266	0.0417630512776217	CSG2	Endoplasmic reticulum membrane protein; required for mannosylation of inositolphosphorylceramide and for growth at high calcium concentrations; protein abundance increases in response to DNA replication stress
240	YBR037C	541.893352311165	-0.294256512716942	0.159609672191906	-1.84360075850005	0.0652413454110842	0.354503111749985	SCO1	Copper-binding protein of mitochondrial inner membrane; required for cytochrome c oxidase activity and respiration; may function to deliver copper to cytochrome c oxidase; similar to thioredoxins; SCO1 has a paralog, SCO2, that arose from the whole genome duplication
241	YBR038W	2202.38976017928	0.401515744191476	0.119588532659553	3.35747696925523	0.000786572959674449	0.0284949164191397	CHS2	Chitin synthase II; catalyzes transfer of N-acetylglucosamine (GlcNAc) to chitin upon activation of zymogenic form; required for chitin synthesis in the primary septum during cytokinesis; localization regulated by Cdk1p during mitosis; phosphorylation by Dbf2p kinase regulates its dynamics and chitin synthesis during cytokinesis
242	YBR039W	2765.97757298752	0.218603697801157	0.0803545407704035	2.72048966623768	0.00651853092562594	0.108655512422857	ATP3	Gamma subunit of the F1 sector of mitochondrial F1F0 ATP synthase; F1F0 ATP synthase is a large, evolutionarily conserved enzyme complex required for ATP synthesis
243	YBR040W	13.5656067620684	0.582954364080394	0.534939237353072	1.08975809470418	0.275819717766655	NA	FIG1	Integral membrane protein required for efficient mating; may participate in or regulate the low affinity Ca2+ influx system, which affects intracellular signaling and cell-cell fusion during mating
244	YBR041W	1847.71539391961	0.335852829786098	0.116650296183215	2.87914253778315	0.00398758063311826	0.0782615404808631	FAT1	Very long chain fatty acyl-CoA synthetase and fatty acid transporter; activates imported fatty acids with a preference for very long lengths (C20-C26); has a separate function in the transport of long chain fatty acids
245	YBR042C	1111.24394840913	0.191530878639688	0.120624340473749	1.58782943713893	0.11232491302723	0.450809255778327	CST26	Acyltransferase; enzyme mainly responsible for the introduction of saturated very long chain fatty acids into neo-synthesized molecules of phosphatidylinositol; required for incorporation of stearic acid into phosphatidylinositol; affects chromosome stability when overexpressed; CST26 has a paralog, YDR018C, that arose from the whole genome duplication
246	YBR043C	1541.9960262369	0.110615277466942	0.0817667726209573	1.35281452258996	0.176114892048807	0.529909079822255	QDR3	Multidrug transporter of the major facilitator superfamily; member of the 12-spanner drug:H(+) antiporter DHA1 family; has a role in polyamine homeostasis; involved in spore wall asembly; sequence similarity to DTR1 and QDR1, and the triple mutant dtr1 qdr1 qdr3 exhibits reduced dityrosine fluorescence relative to the single mutants; expression is upregulated under polyamine stress; required for …
247	YBR044C	681.535781909703	-0.0702959390912454	0.112558473757084	-0.624528182950965	0.532280767627696	0.798141201865558	TCM62	Protein involved in assembly of the succinate dehydrogenase complex; mitochondrial; putative chaperone
248	YBR045C	734.688824602782	-0.096566940599466	0.15425002859809	-0.626041638222825	0.531287630692768	0.798141201865558	GIP1	Meiosis-specific regulatory subunit of the Glc7p protein phosphatase; regulates spore wall formation and septin organization, required for expression of some late meiotic genes and for normal localization of Glc7p
249	YBR046C	841.898722318061	-0.139164282075321	0.138236963954133	-1.00670817771646	0.314075031134348	0.663088265443231	ZTA1	NADPH-dependent quinone reductase; GFP-tagged protein localizes to the cytoplasm and nucleus; has similarity to E. coli quinone oxidoreductase and to human zeta-crystallin
250	YBR047W	296.848753223273	-0.128678881096624	0.178135137615202	-0.722366641524646	0.470069090535458	0.765193822148913	FMP23	Putative protein of unknown function; proposed to be involved in iron or copper homeostasis; the authentic, non-tagged protein is detected in highly purified mitochondria in high-throughput studies
251	YBR048W	16243.7507636889	-0.0910100704613171	0.0771104520966723	-1.18025595735347	0.237898429327936	0.597937125332103	RPS11B	Protein component of the small (40S) ribosomal subunit; homologous to mammalian ribosomal protein S11 and bacterial S17; RPS11B has a paralog, RPS11A, that arose from the whole genome duplication
252	YBR049C	5413.68233296431	0.015305563031571	0.0757989164380501	0.201923243112323	0.839976730958836	0.944064424181728	REB1	RNA polymerase I enhancer binding protein; DNA binding protein that binds to genes transcribed by both RNA polymerase I and RNA polymerase II; required for termination of RNA polymerase I transcription; Reb1p bound to DNA acts to block RNA polymerase II readthrough transcription
253	YBR050C	194.799978580597	-0.45925440386528	0.210635771482211	-2.18032483577494	0.0292333913576213	0.242612250136299	REG2	Regulatory subunit of the Glc7p type-1 protein phosphatase; involved with Reg1p, Glc7p, and Snf1p in regulation of glucose-repressible genes, also involved in glucose-induced proteolysis of maltose permease; REG2 has a paralog, REG1, that arose from the whole genome duplication
254	YBR052C	1440.94710975116	-0.0839905241758318	0.110743658272941	-0.758422879338399	0.448197865377534	0.754463159841692	RFS1	Protein of unknown function; member of a flavodoxin-like fold protein family that includes Pst2p and Ycp4p; green fluorescent protein (GFP)-fusion protein localizes to the cytoplasm in a punctate pattern; RFS1 has a paralog, PST2, that arose from the whole genome duplication
255	YBR053C	751.033488169861	-0.161475757468844	0.117572929002082	-1.37340932848567	0.169625131377026	0.526114052110122		Putative protein of unknown function; induced by cell wall perturbation
256	YBR054W	2030.63284775624	0.403268051801065	0.0833070059626795	4.84074595096748	1.29352651762863e-06	0.00014955368291051	YRO2	Protein with a putative role in response to acid stress; null mutant is sensitive to acetic acid; transcription is regulated by Haa1p and induced in the presence of acetic acid; protein observed in plasma membrane foci in the presence of acetic acid; the authentic, non-tagged protein is detected in a phosphorylated state in highly purified mitochondria in high-throughput studies
257	YBR055C	1249.10952898858	0.146545306605984	0.083322237310914	1.75877786453519	0.0786152459355592	0.388712690094476	PRP6	Splicing factor; component of the U4/U6-U5 snRNP complex
258	YBR056W	1248.85731242261	-0.0174152635620488	0.0910097861314318	-0.191355944259648	0.848246733599164	0.947731040100637		Putative glycoside hydrolase of the mitochondrial intermembrane space
259	YBR056W-A	82.1004724060766	-0.683356670368573	0.305505368815314	-2.23680740216936	0.0252989305550748	NA		Protein of unknown function; mRNA identified as translated by ribosome profiling data; partially overlaps dubious ORF YBR056C-B; YBR056W-A has a paralog, YDR034W-B, that arose from the whole genome duplication
260	YBR057C	821.576806740586	-0.214941685864897	0.10299504874452	-2.08691280294513	0.0368960173664202	0.274762304094362	MUM2	Protein essential for meiotic DNA replication and sporulation; cytoplasmic protein; subunit of the MIS complex which controls mRNA methylation during during the induction of sporulation; also interacts with Orc2p, which is a component of the origin recognition complex
261	YBR058C	2240.94973984739	0.0540959144209283	0.0802847964986751	0.673800230929415	0.500438328023506	0.782150406544939	UBP14	Ubiquitin-specific protease; specifically disassembles unanchored ubiquitin chains; involved in fructose-1,6-bisphosphatase (Fbp1p) degradation; similar to human isopeptidase T
262	YBR058C-A	481.483091783099	-0.119388353626346	0.214782054443724	-0.555858141573125	0.578307835245266	0.824954241884558	TSC3	Protein that stimulates the activity of serine palmitoyltransferase; involved in sphingolipid biosynthesis; Lcb1p and Lcb2p are the two components of serine palmitoyltransferase
263	YBR059C	3367.54844384889	0.241025644497676	0.134331831860305	1.79425562176749	0.0727723778828073	0.375541406852018	AKL1	Ser-Thr protein kinase; member (with Ark1p and Prk1p) of the Ark kinase family; involved in endocytosis and actin cytoskeleton organization
264	YBR060C	1723.03012754315	0.0707468907835555	0.118876336553788	0.595130139727552	0.551756483336887	0.80728183372446	ORC2	Subunit of the origin recognition complex (ORC); ORC directs DNA replication by binding to replication origins and is also involved in transcriptional silencing; interacts with Spp1p and with trimethylated histone H3; phosphorylated by Cdc28p
265	YBR061C	795.216503862475	0.110020586108138	0.105584437354551	1.04201517633409	0.297404642833658	0.646180259559416	TRM7	2'-O-ribose methyltransferase; methylates the 2'-O-ribose of tRNA-Phe, tRNA-Trp, and tRNA-Leu at positions C32 and N34 of tRNA anticodon loop; crucial biological role likely modification of tRNA-Phe; interacts with Trm732p and Rtt10p in 2'-O-methylation of C32 and N34 substrate tRNAs, respectively; yeast null mutant can be functionally complemented by human FTSJ1, mutations in which have been imp…
266	YBR062C	359.641748207356	-0.120593648130975	0.141211072808142	-0.85399569405454	0.393107375220104	0.713475443201751		Protein of unknown function that interacts with Msb2p; may play a role in activation of the filamentous growth pathway
267	YBR063C	558.609447370607	0.129331063908398	0.111150506524717	1.16356702233865	0.244599522252064	0.601685674663965		Putative protein of unknown function; YBR063C is not an essential gene
268	YBR065C	518.789010249314	-0.000153186598310984	0.118670934111161	-0.00129085187926044	0.998970049501289	0.999521865032223	ECM2	Pre-mRNA splicing factor; facilitates the cooperative formation of U2/U6 helix II in association with stem II in the spliceosome, function may be regulated by Slu7p
269	YBR066C	738.777163965734	0.0452812392297453	0.128794734907962	0.351576788151347	0.725155675543887	0.895235082336049	NRG2	Transcriptional repressor; mediates glucose repression and negatively regulates filamentous growth; activated in stochastic pulses of nuclear localization in response to low glucose
270	YBR067C	8083.28847944713	0.141436270311971	0.0885883824468358	1.59655551219541	0.110364822311739	0.446545271520398	TIP1	Major cell wall mannoprotein with possible lipase activity; transcription is induced by heat- and cold-shock; member of the Srp1p/Tip1p family of serine-alanine-rich proteins
271	YBR068C	7523.80260600298	0.174609730386345	0.075111192365084	2.32468324477716	0.0200889038599809	0.198118155308777	BAP2	High-affinity leucine permease; functions as a branched-chain amino acid permease involved in uptake of leucine, isoleucine and valine; contains 12 predicted transmembrane domains; BAP2 has a paralog, BAP3, that arose from the whole genome duplication
272	YBR069C	6264.88899433752	0.175331635337674	0.0945934326583759	1.85352862677988	0.0638066269394243	0.35419412192405	TAT1	Amino acid transporter for valine, leucine, isoleucine, and tyrosine; low-affinity tryptophan and histidine transporter; overexpression confers FK506 and FTY720 resistance; protein abundance increases in response to DNA replication stress
273	YBR070C	451.619703732332	-0.178494152746669	0.13660578466258	-1.30663685427051	0.191336073797805	0.54704146902151	ALG14	Component of UDP-GlcNAc transferase; required for second step of dolichyl-linked oligosaccharide synthesis; anchors catalytic subunit Alg13p to ER membrane; similar to bacterial and human glycosyltransferases; both human homologs ALG13 and ALG14 are required to complement yeast alg14 mutant
274	YBR071W	638.895085424198	-0.251680537320564	0.120861263573507	-2.08239207401215	0.0373066718260152	0.275440835193705		Protein of unknown function found in the cytoplasm and bud neck; mRNA expression may be regulated by the cell cycle and/or cell wall stress; overexpression of YBR071W affects endocytic protein trafficking
275	YBR072C-A	1.81837445111618	-1.23349948444832	1.57785655121041	-0.781756417275115	0.434357738688817	NA		Putative protein of unknown function; identified by fungal homology and RT-PCR
276	YBR072W	1223.97228561614	0.317311979703949	0.15932326329098	1.99162365337965	0.0464123661274227	0.30756682626392	HSP26	Small heat shock protein (sHSP) with chaperone activity; forms hollow, sphere-shaped oligomers that suppress unfolded proteins aggregation; long-lived protein that is preferentially retained in mother cells and forms cytoplasmic foci; oligomer activation requires heat-induced conformational change; also has mRNA binding activity
277	YBR073W	2330.83561788465	0.019137339695204	0.0737017012830504	0.259659402185403	0.795126511049988	0.926794822189111	RDH54	DNA-dependent ATPase; DNA recombination/repair translocase, supercoils DNA and promotes DNA strand opening; stimulates strand exchange by modifying dsDNA topology; involved in recombinational repair of DNA double-strand breaks (DSBs) during mitosis and meiosis; phosphorylated in Mec1p-, Rad53p-dependent way in response to one DSB; contributes to remodelling of nucleosomes; proposed to be involved…
278	YBR074W	3151.9443989183	0.311412035243735	0.116561086856374	2.67166379142856	0.0075476227759092	0.118790038326961	PFF1	Multi-spanning vacuolar membrane protease; glycosylated transmembrane protein bearing homology to the M28 family of metalloproteases; has a lumenal-facing protease domain; proposed role in vacuole physiology
279	YBR076W	213.090028042275	-0.37847508371824	0.245016784623638	-1.54469043539039	0.122421159488411	0.466857082208736	ECM8	Non-essential protein of unknown function
280	YBR077C	255.895396501746	-0.0837268823254865	0.145947866150121	-0.573676645874121	0.566186634851494	0.817422237823044	SLM4	Component of the EGO and GSE complexes; essential for integrity and function of EGO; EGO is involved in the regulation of microautophagy and GSE is required for proper sorting of amino acid permease Gap1p; gene exhibits synthetic genetic interaction with MSS4
281	YBR078W	27335.9058844815	0.719166942154854	0.150996814196832	4.76279546677975	1.90929339262784e-06	0.0002117367407253	ECM33	GPI-anchored protein of unknown function; possible role in apical bud growth; GPI-anchoring on the plasma membrane crucial to function; phosphorylated in mitochondria; similar to Sps2p; ECM33 has a paralog, PST1, that arose from the whole genome duplication
282	YBR079C	13719.1844333677	0.215657263397939	0.116948570183685	1.84403505796794	0.0651780311408949	0.354503111749985	RPG1	eIF3a subunit of the eukaryotic translation initiation factor 3 (eIF3); subunit of the core complex of eIF3; essential for translation; part of a Prt1p-Rpg1p-Nip1p subcomplex that stimulates binding of mRNA and tRNA(i)Met to ribosomes; involved in translation reinitiation; eIF3 is also involved in programmed stop codon readthrough
283	YBR080C	3416.34338600608	0.153171994439309	0.0802675969942328	1.9082668495771	0.0563567353203091	0.332339348713763	SEC18	AAA ATPase and SNARE disassembly chaperone; required for vesicular transport between ER and Golgi, the 'priming' step in homotypic vacuole fusion, autophagy, and protein secretion; releases Sec17p from SNAP complexes; has similarity to mammalian N-ethylmaleimide-sensitive factor (NSF)
284	YBR081C	1882.79728099554	0.106385944636822	0.0923618848628315	1.15183817215097	0.24938757871664	0.604542894963402	SPT7	Subunit of the SAGA transcriptional regulatory complex; involved in proper assembly of the complex; also present as a C-terminally truncated form in the SLIK/SALSA transcriptional regulatory complex
285	YBR082C	4899.81354275754	-0.143848379735443	0.0898855175830608	-1.60035101986832	0.109520734430423	0.444794970773483	UBC4	Ubiquitin-conjugating enzyme (E2); key E2 partner with Ubc1p for the anaphase-promoting complex (APC); mediates degradation of abnormal or excess proteins, including calmodulin and histone H3; regulates levels of DNA Polymerase-{alpha} to promote efficient and accurate DNA replication; interacts with many SCF ubiquitin protein ligases; component of the cellular stress response; UBC4 has a paralog…
286	YBR083W	765.5599601885	-0.137973939170557	0.133630387591553	-1.03250422046429	0.301835971554481	0.650863757709146	TEC1	Transcription factor targeting filamentation genes and Ty1 expression; Ste12p activation of most filamentation gene promoters depends on Tec1p and Tec1p transcriptional activity is dependent on its association with Ste12p; binds to TCS elements upstream of filamentation genes, which are regulated by Tec1p/Ste12p/Dig1p complex; competes with Dig2p for binding to Ste12p/Dig1p; positive regulator of…
287	YBR084C-A	22594.1521196452	-0.0903742074292942	0.0872160074994981	-1.03621124172434	0.300103603329277	0.649026867839139	RPL19A	Ribosomal 60S subunit protein L19A; rpl19a and rpl19b single null mutations result in slow growth, while the double null mutation is lethal; homologous to mammalian ribosomal protein L19, no bacterial homolog; RPL19A has a paralog, RPL19B, that arose from the whole genome duplication
288	YBR084W	11948.1400493077	0.109727932198401	0.101386534106315	1.08227323446464	0.279131135447149	0.627294702241443	MIS1	Mitochondrial C1-tetrahydrofolate synthase; involved in interconversion between different oxidation states of tetrahydrofolate (THF); provides activities of formyl-THF synthetase, methenyl-THF cyclohydrolase, and methylene-THF dehydrogenase
289	YBR085C-A	654.513613809686	-0.168786048553607	0.128807292112408	-1.31037649954096	0.190068499642359	0.54704146902151		Protein of unknown function; green fluorescent protein (GFP)-fusion protein localizes to the cytoplasm and to the nucleus; protein abundance increases in response to DNA replication stress
290	YBR085W	169.034854425253	-0.615551742590998	0.224919659547774	-2.73676273487445	0.00620470260671683	0.104709173804035	AAC3	Mitochondrial inner membrane ADP/ATP translocator; exchanges cytosolic ADP for mitochondrially synthesized ATP; expressed under anaerobic conditions; similar to Aac1p; has roles in maintenance of viability and in respiration; AAC3 has a paralog, PET9, that arose from the whole genome duplication
291	YBR086C	8035.00707721542	0.524539601502528	0.120757739764129	4.34373484074055	1.40080580310224e-05	0.00124786536623894	IST2	Cortical ER protein involved in ER-plasma membrane tethering; one of 6 proteins (Ist2p, Scs2p, Scs22p, Tcb1p, Tcb2p, Tcb3p) that connect ER to the plasma membrane (PM) and regulate PM phosphatidylinositol-4-phosphate (PI4P) levels by controlling access of Sac1p phosphatase to its substrate PI4P in the PM; localizes to the mother cell in small-budded cells and to the bud in medium- and large-budde…
292	YBR087W	898.646520049444	-0.017195269615962	0.0939075625490909	-0.183108464847792	0.854712914079532	0.949569928837504	RFC5	Subunit of heteropentameric Replication factor C (RF-C); RF-C is a DNA binding protein and ATPase that acts as a clamp loader of the proliferating cell nuclear antigen (PCNA) processivity factor for DNA polymerases delta and epsilon
293	YBR088C	1951.60342104594	-0.214833897897103	0.109912252429885	-1.95459462569153	0.0506309361660153	0.320781172313265	POL30	Proliferating cell nuclear antigen (PCNA); functions as the sliding replication clamp for DNA polymerase delta; may function as a docking site for other proteins required for mitotic and meiotic chromosomal DNA replication and for DNA repair; PCNA ubiquitination at K164 plays a crucial role during Okazaki fragment processing
294	YBR089C-A	800.731734232836	-0.0891314532260902	0.0970302058281389	-0.918594910372146	0.358307495118416	0.691197943800029	NHP6B	High-mobility group (HMG) protein; binds to and remodels nucleosomes; involved in recruiting FACT and other chromatin remodelling complexes to the chromosomes; functionally redundant with Nhp6Ap; required for transcriptional initiation fidelity of some tRNA genes; homologous to mammalian HMGB1 and HMGB2; NHP6B has a paralog, NHP6A, that arose from the whole genome duplication
295	YBR090C	34.0853274313909	-0.874504252594294	0.370439922669274	-2.36071815989187	0.018239586648502	NA		Putative protein of unknown function; green fluorescent protein (GFP)-fusion protein localizes to the cytoplasm and nucleus
296	YBR091C	150.419645928887	-0.22989647541613	0.209341636386587	-1.09818801163656	0.272122400004468	0.623140801358736	TIM12	Essential protein of the inner mitochondrial membrane; peripherally localized; component of the TIM22 complex, which is a twin-pore translocase that mediates insertion of numerous multispanning inner membrane proteins
297	YBR092C	3866.35392255321	-0.0915567768395519	0.114379716445389	-0.800463401072218	0.423442360184746	0.735408365506529	PHO3	Constitutively expressed acid phosphatase similar to Pho5p; brought to the cell surface by transport vesicles; hydrolyzes thiamin phosphates in the periplasmic space, increasing cellular thiamin uptake; expression is repressed by thiamin
298	YBR093C	520.148041556003	-0.494105281030989	0.107249653982047	-4.60705711100662	4.08407858838149e-06	0.000403506964532092	PHO5	Repressible acid phosphatase; 1 of 3 repressible acid phosphatases that also mediates extracellular nucleotide-derived phosphate hydrolysis; secretory pathway derived cell surface glycoprotein; induced by phosphate starvation and coordinately regulated by PHO4 and PHO2
299	YBR094W	1465.74103346376	0.152275893871927	0.0832522780232543	1.82908981576928	0.0673861543778439	0.360560172042824	PBY1	Putative tubulin tyrosine ligase associated with P-bodies; may have a role in mRNA metabolism; yeast knockout collection strain identified as a pby1 null mutant is actually wild-type for PBY1 and deleted for mms4
300	YBR095C	638.27329229626	-0.135287334671858	0.0987611735144123	-1.36984332868539	0.170735813314915	0.526114052110122	RXT2	Component of the histone deacetylase Rpd3L complex; possibly involved in cell fusion and invasive growth; relocalizes to the cytosol in response to hypoxia
301	YBR096W	1301.70046982592	0.0534113278505384	0.131159566299462	0.407224035253292	0.683843450125193	0.880465679307019		Putative protein of unknown function; green fluorescent protein (GFP)-fusion protein localizes to the ER
302	YBR097W	1081.94213069742	0.0525250026926607	0.0973086252026655	0.539777461486754	0.589350512222601	0.831178479994189	VPS15	Serine/threonine protein kinase involved in vacuolar protein sorting; functions as a membrane-associated complex with Vps34p; active form recruits Vps34p to the Golgi membrane; interacts with the GDP-bound form of Gpa1p; myristoylated; a fraction is localized, with Vps34p, to nuclear pores at nucleus-vacuole junctions and may facilitate transcription elongation for genes positioned at the nuclear…
303	YBR098W	2423.81947721446	0.000440263874283096	0.0988701630945749	0.00445294981320056	0.996447071835716	0.998725372390297	MMS4	Subunit of structure-specific Mms4p-Mus81p endonuclease; cleaves branched DNA; involved in recombination, DNA repair, and joint molecule formation/resolution during meiotic recombination; phosphorylation of the non-catalytic subunit Mms4p by Cdc28p and Cdc5p during mitotic cell cycle activates the function of Mms4p-Mus81p
304	YBR101C	7863.88067347428	-0.0642105534468024	0.0797209989776676	-0.805440903528941	0.420565295833829	0.73305480860236	FES1	Hsp70 (Ssa1p) nucleotide exchange factor; required for the release of misfolded proteins from the Hsp70 system to the Ub-proteasome machinery for destruction; cytosolic homolog of Sil1p, which is the nucleotide exchange factor for BiP (Kar2p) in the endoplasmic reticulum; protein abundance increases in response to DNA replication stress
305	YBR102C	1353.26944031596	-0.198226587059398	0.0925059147608782	-2.14285310914228	0.0321248952057514	0.254470379807658	EXO84	Exocyst subunit with dual roles in exocytosis and spliceosome assembly; subunit of the the exocyst complex which mediates polarized targeting and tethering of post-Golgi secretory vesicles to active sites of exocytosis at the plasma membrane (PM) prior to SNARE-mediated fusion; required for exocyst assembly and targeting the complex to specific sites on the bud tip PM; associates the U1 snRNP; ro…
306	YBR103W	689.843461163177	-0.125184556773289	0.109406164275935	-1.14421849629569	0.252533034235057	0.605546075485845	SIF2	WD40 repeat-containing subunit of Set3C histone deacetylase complex; complex represses early/middle sporulation genes; antagonizes telomeric silencing; binds specifically to the Sir4p N-terminus
307	YBR104W	856.459392071996	-0.148993951362022	0.101272228905797	-1.47122219952931	0.141231035462428	0.490678236081383	YMC2	Putative mitochondrial inner membrane transporter; proposed role in oleate metabolism and glutamate biosynthesis; member of the mitochondrial carrier (MCF) family; YMC2 has a paralog, YMC1, that arose from the whole genome duplication
308	YBR105C	1377.02471455627	0.15317893978073	0.0912773044447065	1.6781711588944	0.0933136903467307	0.417803805126196	VID24	GID Complex regulatory subunit; binds GID Complex in response to glucose through interactions with complex member Vid28p; regulates fructose-1,6-bisphosphatase (FBPase) targeting to the vacuole; promotes proteasome-dependent catabolite degradation of FBPase; peripheral membrane protein located at Vid (vacuole import and degradation) vesicles
309	YBR106W	8466.78260008924	0.0679765402914413	0.0879917406102519	0.772533192547407	0.439798695607873	0.748273417598786	PHO88	Protein involved in SRP-independent targeting of substrates to the ER; component of an alternative ER targeting pathway that has partial functional redundancy with the GET pathway; preference for substrates with downstream transmembrane domains; interacts with Snd1p, Env10p/Snd2p, and Sec61p-translocon subunits; can compensate for loss of SRP; role in phosphate transport, interacting with pho88, …
310	YBR107C	301.650106542127	-0.00383102654421841	0.125778688143032	-0.0304584711510257	0.975701413222285	0.993807212642905	IML3	Outer kinetochore protein and component of the Ctf19 complex; involved in the establishment of pericentromeric cohesion during mitosis; prevents non-disjunction of sister chromatids during meiosis II; forms a stable complex with Chl4p; required for localization of Sgo1p to pericentric sites during meiosis I; orthologous to human centromere constitutive-associated network (CCAN) subunit CENP-L and…
311	YBR108W	1041.53409711524	0.139682860971724	0.120464334626381	1.15953706468349	0.246237337482708	0.602184379784444	AIM3	Protein that inhibits barbed-end actin filament elongation; interacts with Rvs167p; null mutant is viable and displays elevated frequency of mitochondrial genome loss
312	YBR109C	2138.51857354656	-0.0953897693284952	0.0841059176126532	-1.1341623994617	0.25672643299238	0.607261501633038	CMD1	Calmodulin; Ca2+ binding protein that regulates Ca2+ independent processes (mitosis, bud growth, actin organization, endocytosis, etc.) and Ca2+ dependent processes (stress-activated pathways), targets include Nuf1p, Myo2p and calcineurin; binds to the Hog1p MAPK in response to hyperosmotic stress; potentiates membrane tubulation and constriction mediated by the Rvs161p-Rvs167p complex; human CAL…
313	YBR110W	1139.98843035733	0.145005306342735	0.112353848789683	1.29061271958891	0.196838003171132	0.551065280387395	ALG1	Mannosyltransferase; involved in asparagine-linked glycosylation in the endoplasmic reticulum (ER); essential for viability; human homolog ALG1 complements yeast null mutant
314	YBR111C	1240.39967981485	-0.109040894393105	0.098085228741448	-1.11169536730689	0.266269152363385	0.616754720350653	YSA1	Nudix hydrolase family member with ADP-ribose pyrophosphatase activity; shown to metabolize O-acetyl-ADP-ribose to AMP and acetylated ribose 5'-phosphate
315	YBR111W-A	182.428239759751	-0.295863128336666	0.199247319560503	-1.4849039324056	0.13756927420307	0.487752805389468	SUS1	Component of both the SAGA histone acetylase and TREX-2 complexes; interacts with RNA polymerase II; involved in mRNA export coupled transcription activation and elongation; involved in post-transcriptional tethering of active genes to the nuclear periphery and to non-nascent mRNP
316	YBR112C	3355.81473656844	0.21743098351062	0.142574962581231	1.5250292167304	0.127251810487293	0.474246245701434	CYC8	General transcriptional co-repressor; acts together with Tup1p; also acts as part of a transcriptional co-activator complex that recruits the SWI/SNF and SAGA complexes to promoters; can form the prion [OCT+]
317	YBR114W	943.170293662193	-0.215413993532324	0.0935799381890031	-2.30192493926693	0.0213394055144046	0.203793197830008	RAD16	Nucleotide excision repair (NER) protein; binds damaged DNA during NER; binds DNA in an ATP-dependent manner (with Rad7p) during NER; required for NER of non-transcribed chromatin; subunit of Nucleotide Excision Repair Factor 4 (NEF4) and the Elongin-Cullin-Socs (ECS) ligase complex
318	YBR115C	7662.17008793816	-0.00122158037530957	0.0794265490027496	-0.0153800006502521	0.987729018709958	0.996716710802212	LYS2	Alpha aminoadipate reductase; catalyzes the reduction of alpha-aminoadipate to alpha-aminoadipate 6-semialdehyde, which is the fifth step in biosynthesis of lysine; activation requires posttranslational phosphopantetheinylation by Lys5p
319	YBR117C	560.426892510492	-0.242698856453344	0.139794044631756	-1.73611727947825	0.0825430996552467	0.397447488050898	TKL2	Transketolase; catalyzes conversion of xylulose-5-phosphate and ribose-5-phosphate to sedoheptulose-7-phosphate and glyceraldehyde-3-phosphate in the pentose phosphate pathway; needed for synthesis of aromatic amino acids; TKL2 has a paralog, TKL1, that arose from the whole genome duplication
320	YBR118W	400983.342513397	0.0107030896177017	0.0779850783780001	0.13724535308951	0.890836863479344	0.965843478880039	TEF2	Translational elongation factor EF-1 alpha; in the GTP-bound active form, binds to and delivers aminoacylated tRNA to the A-site of ribosomes for elongation of nascent polypeptides; associates with vacuolar Rho1p GTPase; TEF2-RFP levels increase during replicative aging; may also have a role in tRNA re-export from the nucleus; TEF2 has a paralog, TEF1, that arose from the whole genome duplication
321	YBR119W	357.010202966199	-0.0754127981930903	0.127250838341568	-0.592631051990923	0.553428093209687	0.808553099655278	MUD1	U1 snRNP A protein; homolog of human U1-A; involved in nuclear mRNA splicing
322	YBR120C	209.409977804469	-0.216931171380546	0.174436623003795	-1.24361024448304	0.213643043943386	0.570121080903254	CBP6	Mitochondrial protein required for translation of the COB mRNA; forms a complex with Cbp3p that binds to mt ribosomes near the polypeptide tunnel exit and promotes efficient translation of the COB mRNA; Cbp3p-Cbp6p complex also interacts with newly synthesized cytochrome b (Cobp) and Cbp4p to promote assembly of Cobp into the cytochrome bc1 complex; Cbp3p-Cbp6p complex is sequestered if assembly …
323	YBR121C	20173.1448243972	0.0371258181795762	0.0610445412325529	0.60817588976782	0.54307082358579	0.803880919467498	GRS1	Cytoplasmic and mitochondrial glycyl-tRNA synthase; ligates glycine to the cognate anticodon-bearing tRNA; transcription termination factor that may interact with the 3'-end of pre-mRNA to promote 3'-end formation; GRS1 has a paralog, GRS2, that arose from the whole genome duplication; human homolog GARS implicated in Charcot-Marie-Tooth disease, can complement yeast null mutant
324	YBR122C	717.406416916711	-0.085987773887481	0.132433556277943	-0.649289925485468	0.516150996321408	0.791163925845775	MRPL36	Mitochondrial ribosomal protein of the large subunit; overproduction suppresses mutations in the COX2 leader peptide-encoding region
325	YBR123C	739.602041452229	-0.0020624250952968	0.103442736622816	-0.0199378435125613	0.984092956380916	0.995932545599167	TFC1	Subunit of RNA polymerase III transcription initiation factor complex; one of six subunits of the RNA polymerase III transcription initiation factor complex (TFIIIC); part of the TauA globular domain of TFIIIC that binds DNA at the BoxA promoter sites of tRNA and similar genes; human homolog is TFIIIC-63
326	YBR125C	953.655146196201	-0.102788013616012	0.0944147325971949	-1.08868616992795	0.276292302659058	0.625699286763575	PTC4	Cytoplasmic type 2C protein phosphatase (PP2C); identified as a high-copy number suppressor of cnb1 mpk1 synthetic lethality; overexpression decreases high-osmolarity induced Hog1p phosphorylation and kinase activity
327	YBR126C	5629.47707379957	-0.0954442454952519	0.0817135322171156	-1.16803475392122	0.242792746517754	0.601233966321282	TPS1	Synthase subunit of trehalose-6-P synthase/phosphatase complex; synthesizes the storage carbohydrate trehalose, which is critically important for survival of long-term desiccation; also found in a monomeric form; expression is induced by the stress response and repressed by the Ras-cAMP pathway; protein abundance increases in response to DNA replication stress and in response to prolonged exposur…
328	YBR126W-A	515.558230320187	-0.191609508081848	0.123012159595014	-1.55764689208509	0.119316976288594	0.463840243099609	MEO1	Putative protein of unknown function; identified by gene-trapping, microarray analysis, and genome-wide homology searches; mRNA identified as translated by ribosome profiling data; SWAT-GFP, seamless-GFP and mCherry fusion proteins localize to the endoplasmic reticulum; partially overlaps the dubious ORF YBR126W-B
329	YBR127C	19590.6773996104	0.0446939244906857	0.0663119151454038	0.673995380659482	0.50031425049122	0.782150406544939	VMA2	Subunit B of V1 peripheral membrane domain of vacuolar H+-ATPase; electrogenic proton pump found throughout the endomembrane system; contains nucleotide binding sites; also detected in the cytoplasm; protein abundance increases in response to DNA replication stress; human homolog ATP6V1B1, implicated in autosomal-recessive distal renal tubular acidosis (RTA) with sensorineural deafness, complemen…
330	YBR128C	151.136708939015	-0.627254664767117	0.199265491075979	-3.14783388423211	0.00164485138374487	0.0442481307884635	ATG14	Autophagy-specific subunit of phosphatidylinositol 3-kinase complex I; Atg14p targets complex I to the phagophore assembly site (PAS); required for localizing additional ATG proteins to the PAS; required for overflow degradation of misfolded proteins when ERAD is saturated; homolog of human Barkor; other members are Vps34, Vps15, and Vps30p
331	YBR129C	770.716052039201	0.108327599430918	0.109125534658349	0.992687914612019	0.32086206629579	0.666752505009936	OPY1	Protein of unknown function; overproduction blocks cell cycle arrest in the presence of mating pheromone; the authentic, non-tagged protein is detected in highly purified mitochondria in high-throughput studies
332	YBR130C	1804.66683857555	-0.103659512433545	0.0867187964473944	-1.19535229592845	0.23194941549661	0.591743250614357	SHE3	Protein adaptor between Myo4p and the She2p-mRNA complex; part of the mRNA localization machinery that restricts accumulation of certain proteins to the bud; also required for cortical ER inheritance
333	YBR131W	494.282452510619	0.0427090129052931	0.109630803497801	0.389571284188843	0.696853589630225	0.887629488257618	CCZ1	Subunit of a heterodimeric guanine nucleotide exchange factor (GEF); subunit of the Mon1-Ccz1 GEF complex, which stimulates nucleotide exchange and activation of Ypt7p, a Rab family GTPase involved in membrane tethering and fusion events at the late endosome and vacuole; GEF activity is stimulated by membrane association and anionic phospholipids; involved in localizing Ypt7p to the vacuolar memb…
334	YBR132C	950.657535144906	0.30838720841526	0.0972157692492432	3.17219326449614	0.00151292287445323	0.0425735744844587	AGP2	Plasma membrane regulator of polyamine and carnitine transport; has similarity to transporters but lacks transport activity; may act as a sensor that transduces environmental signals; has a positive or negative regulatory effect on transcription of many transporter genes
335	YBR133C	2079.32670054529	0.110849568006528	0.0844583776359708	1.312475696423	0.18935968100887	0.54704146902151	HSL7	Protein arginine N-methyltransferase; exhibits septin and Hsl1p-dependent localization to the bud neck in budded cells and periodic Hsl1p-dependent phosphorylation; required with Hsl1p, and Elm1p for the mother-bud neck recruitment, phosphorylation, and degradation of Swe1p; interacts directly with Swe1p; relocalizes away from bud neck upon DNA replication stress; human homolog PRMT5 can compleme…
336	YBR135W	566.058153576863	-0.263811094819292	0.105756132090641	-2.49452291421915	0.0126126582684159	0.156465025985251	CKS1	Cyclin-dependent protein kinase regulatory subunit and adaptor; interacts with Cdc28p (aka Cdk1p); required for G1/S and G2/M phase transitions and budding; mediates phosphorylation and degradation of Sic1p; modulates proteolysis of M-phase targets through interactions with the proteasome; role in transcriptional regulation, recruiting proteasomal subunits to target gene promoters; human homologs…
337	YBR136W	2367.82144482629	0.105637575689371	0.106713143698246	0.989920941586016	0.322212762760954	0.666752505009936	MEC1	Genome integrity checkpoint protein and PI kinase superfamily member; Mec1p and Dun1p function in same pathway to regulate dNTP pools and telomere length; signal transducer required for cell cycle arrest and transcriptional responses to damaged or unreplicated DNA; facilitates replication fork progression and regulates P-body formation under replication stress; promotes interhomolog recombination…
338	YBR137W	522.067278586461	-0.192060067301664	0.12256450557542	-1.56701213291706	0.11711185566518	0.459980912392671		Protein with a role in ER delivery of tail-anchored membrane proteins; interacts with Sgt2p; binds to the TRC complex, which inserts proteins into the ER membrane; interacts with Msn5p karyopherin; YBR137W is not an essential gene
339	YBR138C	324.335417640763	-0.0698366933323316	0.133574509022159	-0.522829496762337	0.601092910963675	0.836506038318701		Cytoplasmic protein of unknown function; APCC(Cdh1) substrate; potentially phosphorylated by Cdc28p; YBR138C is not an essential gene
340	YBR139W	1437.91868079601	-0.0424566377511926	0.0853826743275214	-0.497251205652474	0.619011916061937	0.844941158472888		Putative serine type carboxypeptidase; role in phytochelatin synthesis; green fluorescent protein (GFP)-fusion protein localizes to the vacuole; expression induced by nitrogen limitation in a GLN3, GAT1-independent manner
341	YBR140C	6824.22727604678	0.253554857629957	0.120574041415702	2.10289756114069	0.0354747250813624	0.269607910618354	IRA1	GTPase-activating protein; negatively regulates RAS by converting it from GTP- to the GDP-bound inactive form, required for reducing cAMP levels under nutrient limiting conditions, mediates membrane association of adenylate cyclase; mutations cause catalase T deficiency, defective glycogen synthesis and defective trehalose accumulation; IRA1 has a paralog, IRA2, that arose from the whole genome d…
342	YBR141C	349.631335177343	0.0153374742725675	0.133271425468087	0.115084491808337	0.908378151969582	0.971678519252502	BMT2	Nucleolar S-adenosylmethionine-dependent rRNA methyltransferase; methylates adenine (m1A) of the large subunit (LSU) rRNA at position 2142; belongs to Rossmann fold superfamily; green fluorescent protein (GFP)-fusion protein localizes to the nucleolus; YBR141C is not an essential gene
343	YBR142W	2688.31012841873	0.0274999945505578	0.0977530727507162	0.281321024257586	0.778464186166722	0.91820585796179	MAK5	Essential nucleolar protein; putative DEAD-box RNA helicase required for maintenance of M1 dsRNA virus; involved in biogenesis of large (60S) ribosomal subunits
344	YBR143C	8786.44489783373	0.0734112977874561	0.0664287780014602	1.10511287421007	0.269110682751826	0.619638750031111	SUP45	Polypeptide release factor (eRF1) in translation termination; mutant form acts as a recessive omnipotent suppressor; methylated by Mtq2p-Trm112p in ternary complex eRF1-eRF3-GTP; mutation of methylation site confers resistance to zymocin; has a role in cytokinesis through interaction with Mlc1p
345	YBR145W	591.451659860856	-0.312733297586707	0.118268510506884	-2.64426512388099	0.00818685030575038	0.123233641444453	ADH5	Alcohol dehydrogenase isoenzyme V; involved in ethanol production; ADH5 has a paralog, ADH1, that arose from the whole genome duplication
346	YBR146W	981.911219495745	-0.189714374617542	0.140843052123048	-1.34699136207157	0.177983014689198	0.529909079822255	MRPS9	Mitochondrial ribosomal protein of the small subunit
347	YBR147W	120.172810167622	-0.0871681575499072	0.229244437967502	-0.380241101257445	0.70376645201766	0.887888477376099	RTC2	Putative vacuolar membrane transporter for cationic amino acids; likely contributes to amino acid homeostasis by exporting cationic amino acids from the vacuole; positive regulation by Lys14p suggests that lysine may be the primary substrate; member of the PQ-loop family, with seven transmembrane domains; similar to mammalian PQLC2 vacuolar transporter; RTC2 has a paralog, YPQ1, that arose from t…
348	YBR148W	198.868458930176	0.123319036619624	0.206297903147944	0.597771643520715	0.549992313908867	0.806655393733005	YSW1	Protein required for normal prospore membrane formation; interacts with Gip1p, which is the meiosis-specific regulatory subunit of the Glc7p protein phosphatase; expressed specifically in spores and localizes to the prospore membrane; YSW1 has a paralog, SPO21, that arose from the whole genome duplication
349	YBR149W	2327.14039616191	-0.0705960865907004	0.0758026453529657	-0.931314286750527	0.351691013846598	0.686655412172279	ARA1	NADP+ dependent arabinose dehydrogenase; involved in carbohydrate metabolism; purified as homodimer; naturally occurs with a N-terminus degradation product
350	YBR150C	1358.46175992012	-0.155949013900614	0.0918331687968971	-1.69817742264256	0.0894742804125179	0.411750980261197	TBS1	Protein of unknown function; the authentic, non-tagged protein is detected in highly purified mitochondria in high-throughput studies; TBS1 has a paralog, HAL9, that arose from the whole genome duplication
351	YBR151W	1396.04093166624	-0.0984942420094057	0.0963710247454206	-1.02203169748992	0.306765898343272	0.655858155525252	APD1	Protein of unknown function; required for normal localization of actin patches and for normal tolerance of sodium ions and hydrogen peroxide; localizes to both cytoplasm and nucleus
352	YBR152W	248.909223020363	0.033866738222514	0.143976845193087	0.235223505398353	0.814035263086997	0.934180037824413	SPP381	mRNA splicing factor, component of U4/U6.U5 tri-snRNP; interacts genetically and physically with Prp38p; relocalizes to the cytosol in response to hypoxia
353	YBR153W	338.640777455196	-0.0298213435645436	0.123425613352147	-0.241613898076893	0.809079352003591	0.932967196621469	RIB7	Diaminohydroxyphoshoribosylaminopyrimidine deaminase; catalyzes the second step of the riboflavin biosynthesis pathway
354	YBR154C	2600.71811525895	-0.0581496447567572	0.0844274858984236	-0.688752532874403	0.490979011176895	0.777383434363417	RPB5	RNA polymerase subunit ABC27; common to RNA polymerases I, II, and III; contacts DNA and affects transactivation
355	YBR155W	1346.8766852458	-0.0724280733691726	0.0828860127134849	-0.87382745288445	0.38221222756236	0.706923500535693	CNS1	TPR-containing co-chaperone; binds both Hsp82p (Hsp90) and Ssa1p (Hsp70); stimulates ATPase activity of Ssa1p; ts mutants reduce Hsp82p function, overexpression suppresses phenotypes of HSP82 ts allele and cpr7 deletion; human homolog TTC4 complements yeast cns1 mutant
356	YBR156C	599.617354658528	0.00106776862396174	0.140905987785949	0.00757787969652357	0.993953784653152	0.998429047423564	SLI15	Subunit of the conserved chromosomal passenger complex (CPC); complex regulates kinetochore-microtubule attachments, activation of the spindle tension checkpoint, and mitotic spindle disassembly; other complex members are Ipl1p, Bir1p, and Nbl1p
357	YBR157C	511.050688608888	0.20981362301198	0.107440831729202	1.95282947493186	0.0508398046952402	0.320781172313265	ICS2	Protein of unknown function; null mutation does not confer any obvious defects in growth, spore germination, viability, or carbohydrate utilization
358	YBR158W	2998.55765526133	-0.04368962786821	0.0746674952279468	-0.585122451675032	0.558465383369491	0.811634365667241	AMN1	Protein required for daughter cell separation; multiple mitotic checkpoints, and chromosome stability; contains 12 degenerate leucine-rich repeat motifs; expression is induced by the Mitotic Exit Network (MEN)
359	YBR159W	2537.37068196561	0.124953905691593	0.120962396590023	1.03299793335856	0.301604865800047	0.650623596966041	IFA38	Microsomal beta-keto-reductase; contains oleate response element (ORE) sequence in the promoter region; mutants exhibit reduced VLCFA synthesis, accumulate high levels of dihydrosphingosine, phytosphingosine and medium-chain ceramides
360	YBR160W	780.646760551623	-0.267174174026427	0.118675674150649	-2.25129687224081	0.0243667407795499	0.221419514040258	CDC28	Cyclin-dependent kinase (CDK) catalytic subunit; master regulator of mitotic and meiotic cell cycles; alternately associates with G1, S, G2/M phase cyclins, which provide substrate specificity; regulates metabolism, basal transcription, chromosome dynamics, growth and morphogenesis; transcript induction in osmostress involves antisense RNA; human homologs CDK1, CDK2, CDK3 can complement yeast con…
361	YBR161W	548.752304073271	-0.00975914553351375	0.116322196079167	-0.0838975351434379	0.933137899323465	0.979533318098536	CSH1	Mannosylinositol phosphorylceramide (MIPC) synthase catalytic subunit; forms a complex with regulatory subunit Csg2p; function in sphingolipid biosynthesis is overlapping with that of Sur1p; CSH1 has a paralog, SUR1, that arose from the whole genome duplication
362	YBR162C	13978.634992228	0.303922465112807	0.119988915951542	2.53292116778141	0.0113116389014726	0.147403946740053	TOS1	Covalently-bound cell wall protein of unknown function; identified as a cell cycle regulated SBF target gene; deletion mutants are highly resistant to treatment with beta-1,3-glucanase; has sequence similarity to YJL171C
363	YBR162W-A	449.370084798032	-0.232145387192806	0.172135022898452	-1.34862379127667	0.17745783493107	0.529909079822255	YSY6	Protein of unknown function; expression suppresses a secretory pathway mutation in E. coli; has similarity to the mammalian RAMP4 protein involved in secretion
364	YBR163W	1009.08670583991	-0.130665814843201	0.10837313821341	-1.20570297213219	0.227932038632052	0.586741729083546	EXO5	Mitochondrial 5'-3' exonuclease and sliding exonuclease; required for mitochondrial genome maintenance; distantly related to the RecB nuclease domain of bacterial RecBCD recombinases; may be regulated by the transcription factor Ace2
365	YBR164C	1079.68071828132	-0.199732846951577	0.113723266527363	-1.75630592622416	0.079036185927003	0.390084136537088	ARL1	Soluble GTPase with a role in regulation of membrane traffic; regulates potassium influx; role in membrane organization at trans-Golgi network; required for delivery of Atg9p to the phagophore assembly site during autophagy under high temperature stress; required with Ypt6p for starvation-induced autophagy; required for the CVT pathway under non-starvation conditions; G protein of the Ras superfa…
366	YBR165W	322.460677140168	-0.079447616365849	0.160254221564392	-0.495759896933051	0.620063822071636	0.845951998276994	UBS1	Ubiquitin-conjugating enzyme suppressor that regulates Cdc34p; functions as a general positive regulator of Cdc34p activity; nuclear protein that may represent a link between nucleocytoplasmic transport and ubiquitin ligase activity
367	YBR166C	862.150874524971	-0.114304544456398	0.0937774760816288	-1.21889124374494	0.222885473537904	0.582568380569972	TYR1	Prephenate dehydrogenase involved in tyrosine biosynthesis; expression is dependent on phenylalanine levels
368	YBR167C	213.491562231639	-0.259950994858743	0.178466061574045	-1.4565850367628	0.145230960573973	0.494623582011708	POP7	Subunit of RNase MRP, nuclear RNase P and telomerase; forms a soluble heterodimer with Pop6p that binds P3 domain of RNase MRP and RNase P RNAs; RNase MRP cleaves pre-rRNA, nuclear RNase P cleaves tRNA precursors to generate mature 5' ends and facilitates turnover of nuclear RNAs, while telomerase replenishes telomeric DNA
369	YBR168W	361.446144207157	0.259235348205941	0.13299951259676	1.94914509944044	0.0512780991056155	0.321761189999901	PEX32	Peroxisomal integral membrane protein; involved in negative regulation of peroxisome size; partially functionally redundant with Pex31p; genetic interactions suggest action at a step downstream of steps mediated by Pex28p and Pex29p
370	YBR169C	5388.72780184111	0.0674767263173938	0.0943049629684172	0.715516174265313	0.474290150156937	0.767027434131325	SSE2	Member of Hsp110 subclass of the heat shock protein 70 (HSP70) family; serves as nucleotide exchange factor to load ATP onto the SSA class of cytosolic Hsp70s; may be involved in protein folding; localized to the cytoplasm; SSE2 has a paralog, SSE1, that arose from the whole genome duplication
371	YBR170C	1305.6412411092	-0.123702880544642	0.0891425290313704	-1.38769767796367	0.165229123408214	0.518995196893038	NPL4	Substrate-recruiting cofactor of the Cdc48p-Npl4p-Ufd1p segregase; assists Cdc48p in the dislocation of misfolded, polyubiquitinated ERAD substrates that are subsequently delivered to the proteasome for degradation; also involved in the regulated destruction of resident ER membrane proteins, such as HMG-CoA reductase (Hmg1/2p) and cytoplasmic proteins (Fbp1p); role in mobilizing membrane bound tr…
372	YBR171W	1063.47024675889	0.0501162186747558	0.109828857559443	0.456311936483828	0.64816568165651	0.863907575434933	SEC66	Non-essential subunit of Sec63 complex; with Sec61 complex, Kar2p/BiP and Lhs1p forms a channel competent for SRP-dependent and post-translational SRP-independent protein targeting and import into the ER; other members are Sec63p, Sec62p, and Sec72p
373	YBR172C	1636.06156629618	0.169480104713509	0.105261077946792	1.61009280941602	0.10737759662978	0.443956708731912	SMY2	GYF domain protein; involved in COPII vesicle formation; interacts with the Sec23p/Sec24p subcomplex; overexpression suppresses the temperature sensitivity of a myo2 mutant; similar to S. pombe Mpd2; SMY2 has a paralog, SYH1, that arose from the whole genome duplication
374	YBR173C	910.882649910792	-0.136745502495172	0.115006891805997	-1.1890200695611	0.234431769475923	0.594725600061701	UMP1	Chaperone required for correct maturation of the 20S proteasome; short-lived chaperone; may inhibit premature dimerization of proteasome half-mers; degraded by proteasome upon completion of its assembly
375	YBR175W	496.019845755488	-0.0771037744246268	0.114691037802655	-0.672273753048575	0.501409435860613	0.782494805176586	SWD3	Essential subunit of the COMPASS (Set1C) complex; COMPASS methylates histone H3 on lysine 4 and is required in transcriptional silencing near telomeres; WD40 beta propeller superfamily member and ortholog of mammalian WDR5
376	YBR176W	654.267115719545	-0.253624555958995	0.0957368630476824	-2.64918389724839	0.00806864135275849	0.122466361067882	ECM31	Ketopantoate hydroxymethyltransferase; required for pantothenic acid biosynthesis, converts 2-oxoisovalerate into 2-dehydropantoate
377	YBR177C	3220.61865753051	0.0273471615467637	0.0842926304684629	0.324431227199574	0.745611581274184	0.903103420097078	EHT1	Acyl-coenzymeA:ethanol O-acyltransferase; plays a minor role in medium-chain fatty acid ethyl ester biosynthesis; possesses short-chain esterase activity; localizes to lipid particles and the mitochondrial outer membrane; EHT1 has a paralog, EEB1, that arose from the whole genome duplication
378	YBR179C	1689.761158589	0.0331462739156532	0.0879462534128224	0.376892393130877	0.706253574701443	0.888375445585102	FZO1	Mitofusin; integral membrane protein involved in mitochondrial outer membrane tethering and fusion; role in mitochondrial genome maintenance; efficient tethering and degradation of Fzo1p requires an intact N-terminal GTPase domain; targeted for destruction by the ubiquitin ligase SCF-Mdm30p and the cytosolic ubiquitin-proteasome system
379	YBR180W	116.046590557548	-0.389849647420286	0.196097092026327	-1.98804400101938	0.046806823810031	0.308441247730055	DTR1	Putative dityrosine transporter of the major facilitator superfamily; member of the 12-spanner drug:H(+) antiporter DHA1 family; required for spore wall synthesis; sequence similarity to QDR1 and QDR3, and the triple mutant dtr1 qdr1 qdr3 exhibits reduced dityrosine fluorescence relative to the single mutants; expressed during sporulation
380	YBR181C	34593.2675249188	0.00010519926026352	0.0810257460164937	0.00129834361836182	0.998964071963335	0.999521865032223	RPS6B	Protein component of the small (40S) ribosomal subunit; homologous to mammalian ribosomal protein S6, no bacterial homolog; phosphorylated on S233 by Ypk3p in a TORC1-dependent manner, and on S232 in a TORC1/2-dependent manner by Ypk1/2/3p; RPS6B has a paralog, RPS6A, that arose from the whole genome duplication
381	YBR182C	217.890189655144	-0.166244090395148	0.199158027749732	-0.834734568691629	0.403867173499647	0.721289626981852	SMP1	MADS-box transcription factor involved in osmotic stress response; SMP1 has a paralog, RLM1, that arose from the whole genome duplication
382	YBR182C-A	9.02821286428441	0.453683563379718	0.641159065614374	0.707599077531545	0.479194265875465	NA		Putative protein of unknown function; identified by gene-trapping, microarray-based expression analysis, and genome-wide homology searching
383	YBR183W	193.775586268981	-0.00375110258040229	0.192851981439438	-0.0194506820848002	0.984481579585122	0.995932545599167	YPC1	Alkaline ceramidase; also has reverse (CoA-independent) ceramide synthase activity; catalyzes both breakdown and synthesis of phytoceramide; overexpression confers fumonisin B1 resistance; YPC1 has a paralog, YDC1, that arose from the whole genome duplication
384	YBR184W	95.6907643291783	-0.00529223714748027	0.229119277514793	-0.0230981749108325	0.981571961509132	NA		Putative protein of unknown function; YBR184W is not an essential gene
385	YBR185C	479.905205114912	0.153026834044302	0.116797399709523	1.31019041883536	0.190131426166191	0.54704146902151	MBA1	Membrane-associated mitochondrial ribosome receptor; forms a complex with Mdm38p that may facilitate recruitment of mRNA-specific translational activators to ribosomes; possible role in protein export from the matrix to inner membrane
386	YBR186W	165.618281152325	-0.420269726374274	0.161603959874738	-2.60061527390808	0.00930567491742609	0.130664179589905	PCH2	Hexameric ring ATPase that remodels chromosome axis protein Hop1p; nucleolar component of the pachytene checkpoint, which prevents chromosome segregation when recombination and chromosome synapsis are defective; also represses meiotic interhomolog recombination in rDNA; required for meiotic double-stranded break formation
387	YBR187W	3061.78871130209	0.0336769995021262	0.115227713932012	0.292264754310726	0.770084204880875	0.913406198879365	GDT1	Calcium transporter localized to the cis- and medial-Golgi apparatus; required for protein glycosylation; GFP-fusion protein localizes to the vacuole; TMEM165, a human gene which causes Congenital Disorders of Glycosylation is orthologous and functionally complements the null allele; expression pattern and physical interactions suggest a possible role in ribosome biogenesis; expression reduced in…
388	YBR188C	133.653671899999	-0.328628773267666	0.22177610195466	-1.48180426281841	0.138392384523551	0.487999676520475	NTC20	Member of the NineTeen Complex (NTC); this complex contains Prp19p and stabilizes U6 snRNA in catalytic forms of the spliceosome containing U2, U5, and U6 snRNAs
389	YBR189W	39135.4217755998	-0.0595381465588227	0.0756989065942993	-0.786512635881406	0.431567219274409	0.742696911343635	RPS9B	Protein component of the small (40S) ribosomal subunit; homologous to mammalian ribosomal protein S9 and bacterial S4; RPS9B has a paralog, RPS9A, that arose from the whole genome duplication
390	YBR191W	22021.3824843444	-0.0649521790265766	0.0888248751582481	-0.731238618808745	0.464633415262127	0.762942903884498	RPL21A	Ribosomal 60S subunit protein L21A; homologous to mammalian ribosomal protein L21, no bacterial homolog; RPL21A has a paralog, RPL21B, that arose from the whole genome duplication
391	YBR192W	443.335966108455	0.0889524369659165	0.121577962977966	0.731649344890224	0.464382621730195	0.762942903884498	RIM2	Mitochondrial pyrimidine nucleotide transporter; imports pyrimidine nucleoside triphosphates and exports pyrimidine nucleoside monophosphates; member of the mitochondrial carrier family
392	YBR193C	326.52995096468	-0.0614119461918003	0.126789660425954	-0.484360838143147	0.628129806301316	0.851632988781441	MED8	Subunit of the RNA polymerase II mediator complex; associates with core polymerase subunits to form the RNA polymerase II holoenzyme; essential for transcriptional regulation
393	YBR194W	125.200268872669	-0.075787446602397	0.179930528468209	-0.421203934916399	0.673606171262973	0.875516710598457	AIM4	Protein proposed to be associated with the nuclear pore complex; null mutant is viable, displays elevated frequency of mitochondrial genome loss and is sensitive to freeze-thaw stress
394	YBR195C	471.791029715216	0.129040245880538	0.107884127107782	1.19610038417997	0.23165738773506	0.591743250614357	MSI1	Subunit of chromatin assembly factor I (CAF-1); chromatin assembly by CAF-1 affects multiple processes including silencing at telomeres, mating type loci, and rDNA; maintenance of kinetochore structure; deactivation of DNA damage checkpoint after DNA repair; chromatin dynamics during transcription; and repression of divergent noncoding transcription; Msi1p localizes to nucleus and cytoplasm and i…
395	YBR196C	53412.1009684808	0.0592036379561154	0.0801487303269554	0.738672187501942	0.460106078214872	0.761324020269079	PGI1	Glycolytic enzyme phosphoglucose isomerase; catalyzes the interconversion of glucose-6-phosphate and fructose-6-phosphate; required for cell cycle progression and completion of the gluconeogenic events of sporulation
396	YBR196C-A	30.5312813335445	-0.309367921431193	0.38576419413668	-0.80196121395751	0.422575394601502	NA		Putative protein of unknown function; identified by fungal homology and RT-PCR
397	YBR196C-B	19.395321317346	-0.558778286455277	0.464901005388316	-1.20192961507697	0.229390799201674	NA		Putative protein of unknown function; identified by expression profiling and mass spectrometry
398	YBR197C	408.930058152451	-0.138674781612308	0.135078312001468	-1.02662507072787	0.304597044086617	0.654161610911897		Protein of unknown function; green fluorescent protein (GFP)-fusion protein localizes to the cytoplasm and nucleus; YBR197C is not an essential gene; relative distribution to the nucleus increases upon DNA replication stress; YBR197C has a paralog, YPL077C, that arose from the whole genome duplication
399	YBR198C	2253.49203745604	-0.0190246457434359	0.079183434860547	-0.240260425389994	0.810128372499521	0.932967196621469	TAF5	Subunit (90 kDa) of TFIID and SAGA complexes; involved in RNA polymerase II transcription initiation and in chromatin modification
400	YBR199W	2935.19229316254	0.170519144641275	0.0952364384547486	1.79048216636427	0.0733764316708947	0.377190781745956	KTR4	Glycosyltransferase involved in protein glycosylation; transfers GDP-mannose to methyl-alpha-mannoside in vitro; member of the KRE2/MNT1 mannosyltransferase family of type II membrane proteins with a short cytoplasmic N-terminus, a membrane-spanning region and a highly conserved catalytic lumenal domain
401	YBR200W	1090.04643607608	-0.00871053993950772	0.0861598938187189	-0.101097384797557	0.91947315404028	0.974630354605544	BEM1	Protein containing SH3-domains; involved in establishing cell polarity and morphogenesis; functions as a scaffold protein for complexes that include Cdc24p, Ste5p, Ste20p, and Rsr1p
402	YBR200W-A	1.35855336243299	0.560690981039708	1.83464173002849	0.305613336850788	0.759899064706231	NA		Putative protein of unknown function; identified by fungal homology and RT-PCR
403	YBR201C-A	42.0136752356861	-0.100532939236591	0.304659559773965	-0.329984522104539	0.741411657267313	NA		Putative protein of unknown function
404	YBR201W	209.972986298186	-0.0143056136697615	0.16681606994339	-0.0857568079299329	0.931659742213197	0.979100935770499	DER1	ER membrane protein that promotes export of misfolded polypeptides; required for ER-associated protein degradation of misfolded or unassembled proteins; initiates export of aberrant polypeptides from ER lumen by threading them into ER membrane and routing them to Hrd1p for ubiquitination; function normally requires N-terminal acetylation by NatB; N- and C- termini protrude into cytoplasm; similar…
405	YBR202W	2310.90099654289	0.508961525241095	0.0851369150714186	5.97815324661627	2.25681384261664e-09	3.95597626476736e-07	MCM7	Component of the Mcm2-7 hexameric helicase complex; MCM2-7 primes origins of DNA replication in G1 and becomes an active ATP-dependent helicase that promotes DNA melting and elongation in S-phase; forms an Mcm4p-6p-7p subcomplex
406	YBR203W	337.411211031819	0.0369007577599144	0.177649494186413	0.207716649737225	0.83545021660759	0.941874787768806	COS111	Protein required for antifungal drug ciclopirox olamine resistance; not related to the subtelomerically-encoded COS family; the authentic, non-tagged protein is detected in highly purified mitochondria in high-throughput studies
407	YBR204C	388.654446324139	-0.0553116418079124	0.124261848269811	-0.445121673128616	0.656231827096734	0.868537382356697	LDH1	Serine hydrolase; exhibits active esterase plus weak triacylglycerol lipase activities; proposed role in lipid homeostasis, regulating phospholipid and non-polar lipid levels and required for mobilization of LD-stored lipids; localizes to the lipid droplet (LD) surface; contains a classical serine containing catalytic triad (GxSxG motif)
408	YBR205W	2469.93163034333	0.0850501452425328	0.0928464638221735	0.916029989094978	0.359651165991036	0.691270829340482	KTR3	Putative alpha-1,2-mannosyltransferase; involved in O- and N-linked protein glycosylation; member of the KRE2/MNT1 mannosyltransferase family; Svp26p mediates uptake of Ktr3p into COPII vesicles; relocalizes from nucleus to vacuole upon DNA replication stress
409	YBR207W	2390.69006606925	0.31996996865602	0.0906490527000756	3.52976627030713	0.000415926934939465	0.0179376743211195	FTH1	Putative high affinity iron transporter; involved in transport of intravacuolar stores of iron; forms complex with Fet5p; expression is regulated by iron; proposed to play indirect role in endocytosis; protein abundance increases in response to DNA replication stress
410	YBR208C	2129.65252520575	0.000410974049041193	0.0846652471353666	0.0048541055857796	0.996126999306099	0.998725372390297	DUR1,2	Urea amidolyase; contains both urea carboxylase and allophanate hydrolase activities, degrades urea to CO2 and NH3; expression sensitive to nitrogen catabolite repression and induced by allophanate, an intermediate in allantoin degradation; protein abundance increases in response to DNA replication stress
411	YBR210W	323.940949678915	-0.0116173290662698	0.146873522966596	-0.0790975039722574	0.936955068836374	0.980061202599767	ERV15	Protein involved in export of proteins from the endoplasmic reticulum; ERV15 has a paralog, ERV14, that arose from the whole genome duplication
412	YBR211C	445.198182309506	0.0140872995645766	0.116751488077366	0.120660556850818	0.903959901740443	0.970002831619712	AME1	Essential kinetochore protein associated with microtubules and SPBs; component of the kinetochore sub-complex COMA (Ctf19p, Okp1p, Mcm21p, Ame1p); involved in spindle checkpoint maintenance; orthologous to human centromere constitutive-associated network (CCAN) subunit CENP-U and fission yeast Mis17; relative distribution to the nucleus increases upon DNA replication stress
413	YBR212W	2072.79190944802	0.229186071906231	0.118408944992599	1.93554694639459	0.0529232135473806	0.326800843655075	NGR1	RNA binding protein that negatively regulates growth rate; interacts with the 3' UTR of the mitochondrial porin (POR1) mRNA and enhances its degradation; overexpression impairs mitochondrial function; interacts with Dhh1p to mediate POR1 mRNA decay; expressed in stationary phase
414	YBR213W	331.696526786269	0.0493156220329545	0.136534166024463	0.36119620069396	0.717952782108186	0.893745369427678	MET8	Bifunctional dehydrogenase and ferrochelatase; involved in the biosynthesis of siroheme, a prosthetic group used by sulfite reductase; required for sulfate assimilation and methionine biosynthesis
415	YBR214W	1221.61842955425	-0.00491887085428007	0.122325303835433	-0.0402113929011577	0.967924594755772	0.990582432931633	SDS24	Protein involved in cell separation during budding; one of two S. cerevisiae homologs (Sds23p and Sds24p) of the S. pombe Sds23 protein, which is implicated in APC/cyclosome regulation; may play an indirect role in fluid-phase endocytosis; protein abundance increases in response to DNA replication stress; SDS24 has a paralog, SDS23, that arose from the whole genome duplication
416	YBR215W	760.643677417171	0.120323523813942	0.151556502814497	0.793918582043402	0.427242831186954	0.738669279245915	HPC2	Subunit of the HIR complex; HIR is a nucleosome assembly complex involved in regulation of histone gene transcription; mutants display synthetic defects with subunits of FACT, a complex that allows passage of RNA Pol II through nucleosomes
417	YBR216C	940.311914609555	0.0768474871750794	0.0902257089647389	0.851724946878635	0.394366771112341	0.71405864139072	YBP1	Protein involved in cellular response to oxidative stress; required for oxidation of specific cysteine residues of transcription factor Yap1p, resulting in nuclear localization of Yap1p in response to stress; YBP1 has a paralog, YBP2, that arose from the whole genome duplication
418	YBR217W	131.794467203591	0.102928499489807	0.180764043966255	0.569408037303157	0.569079263699286	0.81903771031166	ATG12	Ubiquitin-like modifier involved in autophagy and the Cvt pathway; conserved; conjugated to Atg5p to form a complex involved in Atg8p lipidation; Atg5p-Atg12p conjugate enhances E2 activity of Atg3p by rearranging its catalytic site, also forms a complex with Atg16p; the Atg5-Atg12/Atg16 complex binds to membranes and is essential for autophagosome formation
419	YBR218C	11159.4494176039	0.0494499026877091	0.111319688288083	0.444215245732076	0.656886970753834	0.868920106883237	PYC2	Pyruvate carboxylase isoform; cytoplasmic enzyme that converts pyruvate to oxaloacetate; differentially regulated than isoform Pyc1p; mutations in the human homolog are associated with lactic acidosis; PYC2 has a paralog, PYC1, that arose from the whole genome duplication
420	YBR219C	20.0732512153438	-0.82205876249312	0.443906621430488	-1.85187317063223	0.0640440373854107	NA		Putative protein of unknown function; YBR219C is not an essential gene
421	YBR220C	1119.63258512621	0.28830511603396	0.110490371511609	2.60932343777727	0.00907214492954475	0.130664179589905		Putative protein of unknown function; YBR220C is not an essential gene
422	YBR221C	9753.04200266585	-0.112183631532666	0.0723670123314385	-1.55020399375988	0.121092561569782	0.466257823471648	PDB1	E1 beta subunit of the pyruvate dehydrogenase (PDH) complex; PDH is an evolutionarily conserved multi-protein complex found in mitochondria
423	YBR221W-A	2.31315810194692	0.848839359018351	1.55928086686661	0.544378743467879	0.586180870228038	NA		Putative protein of unknown function; identified by expression profiling and mass spectrometry
424	YBR222C	2028.73324502039	0.258363293625916	0.0896482216277645	2.88196786210312	0.00395200039462907	0.0780915277978705	PCS60	Oxalyl-CoA synthetase; capable of catalyzing conversion of oxalate to oxalyl-CoA; catalyzes first step in pathway of oxalate degradation that functions to protect yeast from inhibitory effects of oxalate; peroxisomal protein that binds mRNA; localizes to both peroxisomal peripheral membrane and matrix, expression is highly inducible by oleic acid; similar to E. coli long chain acyl-CoA synthetase
425	YBR223C	376.466656324961	-0.0969408653542843	0.129154679362607	-0.750579582812625	0.452905712470166	0.757491425534897	TDP1	Tyrosyl-DNA phosphodiesterase I; hydrolyzes 3' and 5'-phosphotyrosyl bonds; involved in the repair of DNA lesions created by topo I and topo II; mutations in the human homolog, TDP1, result in the a neurodegenerative disease, spinocerebellar ataxia with axonal neuropathy (SCAN1); yeast cells and human rhabdomyosarcoma lines that overexpress TDP1 both exhibit elevated dosage chromosomal instabilit…
426	YBR225W	886.526635922238	0.0653273573237719	0.101566212245962	0.643199700758449	0.520094527460449	0.791610631606704		Putative protein of unknown function; non-essential gene identified in a screen for mutants affected in mannosylphophorylation of cell wall components
427	YBR227C	1054.17892383696	-0.0902916468088377	0.099199248534605	-0.910204947543933	0.362714435429529	0.692790946265048	MCX1	Non-proteolytic ATPase of the AAA family; stimulates incorporation of the pyridoxal phosphate cofactor into Hem1p (5-aminolevulinic acid synthase); localized to the mitochondrial matrix; ortholog of vertebrate CLPX, which promotes erythropoiesis
428	YBR228W	315.603470607974	-0.122943315315895	0.137411533108192	-0.894708854016606	0.370942744409862	0.696029997625412	SLX1	Endonuclease involved in DNA recombination and repair; subunit of a complex, with Slx4p, that hydrolyzes 5' branches from duplex DNA in response to stalled or converging replication forks; function overlaps with that of Sgs1p-Top3p
429	YBR229C	2973.20690096568	0.177392795915584	0.101220138207981	1.7525444941706	0.0796802260277872	0.391810472261747	ROT2	Glucosidase II catalytic subunit; required to trim the final glucose in N-linked glycans; required for normal cell wall synthesis; mutations in rot2 suppress tor2 mutations, and are synthetically lethal with rot1 mutations
430	YBR230C	489.77597807951	-0.13262900093264	0.131403307808106	-1.00932771895152	0.312817490719907	0.662451381360863	OM14	Mitochondrial outer membrane receptor for cytosolic ribosomes; integral protein of the outer membrane that interacts with the nascent chain-associated complex (NAC) bound to ribosomes, contributing to co-translational mitochondrial import; interacts with porin (Por1p) and Om45p; abundance is decreased in cells grown in glucose relative to other carbon sources
431	YBR230W-A	71.8427998317658	-0.519811337496688	0.260773151863005	-1.99334683721492	0.0462234809668893	NA		Putative protein of unknown function; YBR230W-A has a paralog, COQ8, that arose from the whole genome duplication
432	YBR231C	264.97205390644	-0.298836621826168	0.160186490104474	-1.86555446486946	0.0621037253950388	0.35064545762471	SWC5	Component of the SWR1 complex; complex exchanges histone variant H2AZ (Htz1p) for chromatin-bound histone H2A; protein abundance increases in response to DNA replication stress; relocalizes to the cytosol in response to hypoxia
433	YBR233W	501.904682775029	0.0640412686427572	0.115953418571433	0.552301686588953	0.580741675263091	0.824954241884558	PBP2	RNA binding protein; has similarity to mammalian heterogeneous nuclear RNP K protein, involved in the regulation of telomere position effect and telomere length; relative distribution to the nucleus increases upon DNA replication stress
434	YBR233W-A	92.7548086086165	-0.48404185232326	0.21977628111489	-2.2024298976568	0.0276349559196967	NA	DAD3	Essential subunit of the Dam1 complex (aka DASH complex); complex couples kinetochores to the force produced by MT depolymerization thereby aiding in chromosome segregation; is transferred to the kinetochore prior to mitosis
435	YBR234C	2711.43988168645	-0.00846591390072988	0.0778493854555525	-0.108747344005219	0.913402889413256	0.972317137632121	ARC40	Subunit of the ARP2/3 complex; ARP2/3 is required for the motility and integrity of cortical actin patches
436	YBR235W	1759.6795168919	0.275521990111104	0.131606071266612	2.09353556001943	0.0363013731455069	0.273215597884605	VHC1	Vacuolar membrane cation-chloride cotransporter (CCC); likely mediates K+ and Cl- cotransport into the vacuole; has a role in potassium homeostasis and salt tolerance; localizes to sites of contact between the vacuole and mitochondria (vCLAMPs); similar to mammalian electroneutral Na(+)-(K+)-C1- cotransporter family
437	YBR236C	1037.62541363863	-0.0551959138244732	0.0970968134240544	-0.5684626701745	0.569720846501579	0.819228123813067	ABD1	Methyltransferase; catalyzes the transfer of a methyl group from S-adenosylmethionine to the GpppN terminus of capped mRNA; nuclear protein that relocalizes to the cytosol in response to hypoxia
438	YBR237W	735.867388194346	-0.0103169102764288	0.0950242856715045	-0.108571300520942	0.913542525024993	0.972317137632121	PRP5	RNA helicase in the DEAD-box family; necessary for prespliceosome formation, bridges U1 and U2 snRNPs and enables stable U2 snRNP association with intron RNA
439	YBR238C	2102.98532166792	0.120426564499885	0.135461971589541	0.889006435435516	0.373999621200989	0.69886999367475		Mitochondrial membrane protein; not required for respiratory growth but causes a synthetic respiratory defect in combination with rmd9 mutations; transcriptionally up-regulated by TOR; deletion increases life span; YBR238C has a paralog, RMD9, that arose from the whole genome duplication
440	YBR239C	508.407737762323	0.0226154242008327	0.10866830040371	0.208114271750039	0.835139743881414	0.941724561753914	ERT1	Transcriptional regulator; involved in regulation of gluconeogenesis and fermentable carbon utilization; GFP-fusion protein localizes to cytoplasm, nucleus; null mutation affects periodicity of transcriptional and metabolic oscillation; plays role in restricting Ty1 transposition; member of the zinc cluster family of proteins, similar to Rds2p
441	YBR240C	43.1429927401571	-0.119997984269883	0.307060413365037	-0.390796009667414	0.695948024724717	NA	THI2	Transcriptional activator of thiamine biosynthetic genes; interacts with regulatory factor Thi3p to control expression of thiamine biosynthetic genes with respect to thiamine availability; acts together with Pdc2p to respond to thiaminediphosphate demand, possibly as related to carbon source availability; zinc finger protein of the Zn(II)2Cys6 type
442	YBR241C	488.166309370859	0.442557541033322	0.134770787225294	3.28377944616074	0.00102425044729298	0.0341458707398164		Putative transporter, member of the sugar porter family; green fluorescent protein (GFP)-fusion protein localizes to the vacuolar membrane; YBR241C is not an essential gene; YBR241C has a paralog, VPS73, that arose from the whole genome duplication
443	YBR242W	796.612216776075	0.0799535149469671	0.106793468153619	0.748674205729104	0.454053594204685	0.758313886624567		Putative protein of unknown function; green fluorescent protein (GFP)-fusion protein localizes to the cytoplasm and nucleus; YBR242W is not an essential gene; YBR242W has a paralog, YGL101W, that arose from the whole genome duplication
444	YBR243C	2334.10091568932	0.247843575171973	0.0842293900770137	2.94248331782245	0.0032559132775464	0.0691118466804185	ALG7	UDP-N-acetyl-glucosamine-1-P transferase; transfers Glc-Nac-P from UDP-GlcNac to Dol-P in the ER in the first step of the dolichol pathway of protein asparagine-linked glycosylation; inhibited by tunicamycin; human homolog DPAGT1 can complement yeast ALG7 mutant
445	YBR244W	3772.12347633599	0.0423272006547192	0.101670767098136	0.416316330276763	0.677178544463334	0.878021524842224	GPX2	Phospholipid hydroperoxide glutathione peroxidase; protects cells from phospholipid hydroperoxides and nonphospholipid peroxides during oxidative stress; induced by glucose starvation; protein abundance increases in response to DNA replication stress
446	YBR245C	3319.61732628952	0.0740966328899508	0.0784283187865615	0.944768854367525	0.34477689593258	0.684515035622082	ISW1	ATPase subunit of imitation-switch (ISWI) class chromatin remodelers; with Ioc3p forms Isw1a complex involved in repression of transcription initiation; with Ioc2p and Ioc4p forms Isw1b complex involved in regulation of transcription elongation; Isw1b recruited to ORFs by H3K36 methylation and acts with Chd1p to prevent trans-histone exchange over coding regions; Isw1p import into nucleus depends…
447	YBR246W	827.403951032158	-0.0354701041283975	0.0923798293188999	-0.38395940315015	0.701008537077865	0.887753866044881	RRT2	Methylesterase performing penultimate step of diphthamide biosynthesis; hydrolyzes methylated diphthine to produce diphthine and allows Dph6-catalyzed amidation reaction to occur; deletion leads to resistance to sordarin and accumulation of methylatediphthine; WD40 domain-containing protein; involved in endosomal recycling; forms complex with Rtt10p that functions in retromer-mediated pathway for…
448	YBR247C	1727.63727626722	0.0412662283696919	0.0772726358420812	0.534034175487762	0.593317889577171	0.833340081524656	ENP1	Protein associated with U3 and U14 snoRNAs; required for pre-rRNA processing and 40S ribosomal subunit synthesis; localized in the nucleus and concentrated in the nucleolus; human BYSL functionally complements the heat sensitivity of an enp1 ts mutant
449	YBR248C	2741.63271671612	0.0497948361904511	0.0899371854761477	0.553662380324957	0.57980992578538	0.824954241884558	HIS7	Imidazole glycerol phosphate synthase; glutamine amidotransferase:cyclase that catalyzes the fifth step of histidine biosynthesis and also produces 5-aminoimidazole-4-carboxamide ribotide (AICAR), a purine precursor
450	YBR249C	7790.57947162462	0.140705030929912	0.0851446657790007	1.65254076274282	0.0984243625619571	0.429430393082428	ARO4	3-deoxy-D-arabino-heptulosonate-7-phosphate (DAHP) synthase; catalyzes the first step in aromatic amino acid biosynthesis and is feedback-inhibited by tyrosine or high concentrations of phenylalanine or tryptophan; relative distribution to the nucleus increases upon DNA replication stress
451	YBR250W	176.673990075673	0.0131562795979075	0.192833600830305	0.0682260744043516	0.945605670953743	0.982851445358116	SPO23	Protein of unknown function; associates with meiosis-specific protein Spo1p
452	YBR251W	647.002101888494	-0.0608262191802177	0.136013062727874	-0.447208657464869	0.654724411065615	0.868537382356697	MRPS5	Mitochondrial ribosomal protein of the small subunit
453	YBR252W	901.012995070947	-0.162656617276006	0.103836348443349	-1.56647089111332	0.117238418046347	0.459980912392671	DUT1	Deoxyuridine triphosphate diphosphatase (dUTPase); catalyzes hydrolysis of dUTP to dUMP and PPi, thereby preventing incorporation of uracil into DNA during replication; critical for the maintenance of genetic stability; also has diphosphatase activity on deoxyinosine triphosphate; human homolog DUT allows growth of yeast haploid dut1 null mutant after sporulation of heterozygous diploid
454	YBR253W	242.604980143144	-0.201849178544166	0.151102290735312	-1.33584459614678	0.181600073067439	0.534569229170348	SRB6	Subunit of the RNA polymerase II mediator complex; associates with core polymerase subunits to form the RNA polymerase II holoenzyme; essential for transcriptional regulation
455	YBR254C	389.714261680237	-0.0918114346904393	0.132223689730935	-0.694364488521446	0.487453657959339	0.774057036046478	TRS20	Core component of transport protein particle (TRAPP) complexes I-III; TRAPPs are multimeric guanine nucleotide-exchange factors for GTPase Ypt1p, regulating ER-Golgi traffic (TRAPPI), intra-Golgi traffic (TRAPPII), endosome-Golgi traffic (TRAPPII and III) and autophagy (TRAPPIII); mutation leads to defects in endocytic recycling, block in sporulation/meiosis; mutations in human homolog TRAPPC2 ca…
456	YBR255C-A	176.903058922148	-0.246773679383952	0.197429568005208	-1.24993273235265	0.211324121115346	0.568035811245081	RCF3	Putative protein of unknown function; may interact with respiratory chain complexes III (ubiquinol-cytochrome c reductase) or IV (cytochrome c oxidase); identified by sequence comparison with hemiascomycetous yeast species
457	YBR255W	882.400577686739	-0.0654675418653569	0.106591793743335	-0.614189325146341	0.539090226580913	0.802826186357351	MTC4	Protein of unknown function; required for normal growth rate at 15 degrees C; green fluorescent protein (GFP)-fusion protein localizes to the cytoplasm in a punctate pattern; mtc4 is synthetically sick with cdc13-1
458	YBR256C	1654.82021577411	-0.166632323779519	0.105681877441295	-1.57673508281569	0.114856494366838	0.455569482036055	RIB5	Riboflavin synthase; catalyzes the last step of the riboflavin biosynthesis pathway
459	YBR257W	335.715157708474	0.064106383459754	0.133190806944571	0.481312373806944	0.63029450400706	0.85254105239608	POP4	Subunit of both RNase MRP and nuclear RNase P; RNase MRP cleaves pre-rRNA, while nuclear RNase P cleaves tRNA precursors to generate mature 5' ends and facilitates turnover of nuclear RNAs; binds to the RPR1 RNA subunit in RNase P
460	YBR258C	101.802546848405	-0.405168461941735	0.258585741359026	-1.56686312173412	0.117146689293151	NA	SHG1	Subunit of the COMPASS (Set1C) complex; COMPASS methylates histone H3 on lysine 4 and is required in transcriptional silencing near telomeres
461	YBR259W	471.083781513012	-0.152674156493022	0.108541576769815	-1.40659608084375	0.159547195886191	0.512079965051341		Protein of unknown function; YBR259W is not an essential gene; forms cytoplasmic foci upon DNA replication stress
462	YBR260C	1106.83906754417	0.0200369318001703	0.103932717022277	0.192787529992847	0.847125369911156	0.947731040100637	RGD1	GTPase-activating protein (RhoGAP) for Rho3p and Rho4p; possibly involved in control of actin cytoskeleton organization
463	YBR261C	1191.58755636579	-0.0966772591246602	0.0879381770505954	-1.09937756691314	0.271603411543524	0.622476987907005	TAE1	AdoMet-dependent proline methyltransferase; catalyzes the dimethylation of ribosomal proteins Rpl12 and Rps25 at N-terminal proline residues; has a role in protein synthesis; fusion protein localizes to the cytoplasm
464	YBR262C	319.017643698822	-0.169986481271107	0.187721978119409	-0.905522533770553	0.365188627586413	0.693875958968532	MIC12	Component of the MICOS complex; MICOS (formerly MINOS or MitOS) is a mitochondrial inner membrane complex that extends into the intermembrane space and has a role in the maintenance of crista junctions, inner membrane architecture, and formation of contact sites to the outer membrane; forms a subcomplex with Mic10p and Mic27p whose assembly and stability requires cardiolipin
465	YBR263W	8433.47669381293	0.0679263386028375	0.0843183769234463	0.805593526361504	0.420477259520001	0.73305480860236	SHM1	Mitochondrial serine hydroxymethyltransferase; converts serine to glycine plus 5,10 methylenetetrahydrofolate; involved in generating precursors for purine, pyrimidine, amino acid, and lipid biosynthesis; reverse reaction generates serine
466	YBR264C	332.090429752008	-0.336431069258511	0.220207810241207	-1.5277889957218	0.126564935319428	0.472709847691231	YPT10	Rab family GTP-binding protein; contains the PEST signal sequence specific for proteolytic enzymes; may be involved in vesicular transport; overexpression leads to accumulation of Golgi-like cisternae with budding vesicles
467	YBR265W	1377.37019748908	0.383592320555717	0.0943723151726671	4.06467002376579	4.81004643714476e-05	0.00322688794314131	TSC10	3-ketosphinganine reductase; catalyzes the second step in phytosphingosine synthesis; essential for growth in the absence of exogenous dihydrosphingosine or phytosphingosine; localized to lipid droplets; member of short chain dehydrogenase/reductase protein family
468	YBR267W	880.107574125224	0.0359700679271716	0.113027076138521	0.318242930420392	0.750300670409506	0.906032197182692	REI1	Cytoplasmic pre-60S factor; required for the correct recycling of shuttling factors Alb1, Arx1 and Tif6 at the end of the ribosomal large subunit biogenesis; involved in bud growth in the mitotic signaling network
469	YBR268W	261.720864771458	-0.498674386016207	0.257940890573713	-1.93328938621191	0.0532005585845239	0.327752657287636	MRPL37	Mitochondrial ribosomal protein of the large subunit
470	YBR269C	536.243225322044	-0.183354206038932	0.128954702121976	-1.42184971173443	0.155069884595845	0.506514060204749	SDH8	Protein required for assembly of succinate dehydrogenase; interacts with flavinylated Sdh1p and may function as a chaperone for free Sdh1p, protecting its FAD cofactor from redox reactions before assembly of the complex; soluble protein of the mitochondrial matrix; respiratory defect of null mutant is functionally complemented by Drosophila and human orthologs
471	YBR270C	198.174458277121	0.153667237667996	0.155788375691438	0.986384491050581	0.323944472640759	0.667914540073254	BIT2	Subunit of TORC2 membrane-associated complex; involved in regulation of actin cytoskeletal dynamics during polarized growth and cell wall integrity; interacts with Slm1p and Slm2p, homologous PH domain-containing TORC2 substrates; BIT2 has a paralog, BIT61, that arose from the whole genome duplication
472	YBR271W	625.89381163326	-0.0173162756897899	0.114525200502792	-0.151200570824304	0.87981750001957	0.960959396258655	EFM2	S-adenosylmethionine-dependent methyltransferase; seven-beta-strand lysine methyltransferase which dimethylates translation elongation factor EF2 (Eft1p and Eft2p) at lysine 613 and methylates EF3 (Yef3p) at lysine 187; green fluorescent protein (GFP)-fusion protein localizes to the cytoplasm; involved in regulation of translational termination; predicted involvement in ribosome biogenesis
473	YBR272C	509.752583431254	0.0620933877101645	0.12403886109491	0.500596241871754	0.616655307872187	0.84333755788295	HSM3	Evolutionarily conserved 19S regulatory particle assembly-chaperone; involved in the assembly of the base subcomplex of the 19S proteasomal regulatory particle (RP); involved in DNA mismatch repair during slow growth; weak similarity to Msh1p; structural study suggests Hsm3p is a scaffold protein for Rpt1p-Rpt2p complex formation; ortholog of human 19S subunit S5b
474	YBR273C	1071.39287906647	-0.124285648430735	0.0955764259582299	-1.30037974515863	0.193470848508899	0.5497626967513	UBX7	UBX (ubiquitin regulatory X) domain-containing protein; interacts with Cdc48p; UBX7 has a paralog, UBX6, that arose from the whole genome duplication
475	YBR274W	562.26342146087	-0.0402757062766258	0.11576892494116	-0.34789738521884	0.727917249054404	0.895757310693107	CHK1	Serine/threonine kinase and DNA damage checkpoint effector; mediates cell cycle arrest via phosphorylation of Pds1p; phosphorylated by checkpoint signal transducer Mec1p; homolog of S. pombe and mammalian Chk1 checkpoint kinase
476	YBR275C	2317.59742186309	0.11749125106427	0.121141834663238	0.969865211228502	0.332113682697382	0.675161149187271	RIF1	Protein that binds to the Rap1p C-terminus; acts synergistically with Rif2p to help control telomere length and establish telomeric silencing; involved in control of DNA replication; contributes to resection of DNA double strand breaks (DSBs); deletion results in telomere elongation
477	YBR276C	2339.5159344264	-0.0235948388492971	0.0859575255095592	-0.274494161033907	0.783704890185368	0.921786227979932	PPS1	Protein phosphatase; has specificity for serine, threonine, and tyrosine residues; has a role in the DNA synthesis phase of the cell cycle
478	YBR278W	287.082149085284	-0.177401532377159	0.141990803074335	-1.24938748521822	0.211523383527501	0.568035811245081	DPB3	Third-largest subunit of DNA polymerase II (DNA polymerase epsilon); required to maintain fidelity of chromosomal replication and also for inheritance of telomeric silencing; stabilizes the interaction of Pol epsilon with primer-template DNA, positively affecting the processivity of the polymerase and exonuclease activities of Pol epsilon; mRNA abundance peaks at the G1/S boundary of the cell cyc…
479	YBR279W	1689.00233649752	0.0547508630829067	0.0820156187650597	0.667566299045368	0.504410475959759	0.782735613343043	PAF1	Component of the Paf1p complex involved in transcription elongation; binds to and modulates the activity of RNA polymerases I and II; required for expression of a subset of genes, including cell cycle-regulated genes; involved in SER3 repression by helping to maintain SRG1 transcription-dependent nucleosome occupancy; homolog of human PD2/hPAF1
480	YBR280C	622.769697860473	-0.0108415309363801	0.114698852551635	-0.0945217035322951	0.924694742700669	0.976825667153079	SAF1	F-Box protein involved in proteasome-dependent degradation of Aah1p; involved in proteasome-dependent degradation of Aah1p during entry of cells into quiescence; interacts with Skp1
481	YBR281C	2000.06496014823	-0.0479291532505464	0.0904169279334411	-0.530090485775281	0.596049195299108	0.834094880490617	DUG2	Component of glutamine amidotransferase (GATase II); forms a complex with Dug3p to degrade glutathione (GSH) and other peptides containing a gamma-glu-X bond in an alternative pathway to GSH degradation by gamma-glutamyl transpeptidase (Ecm38p)
482	YBR282W	454.263139458928	-0.106549497236206	0.188633813322357	-0.56484834484114	0.572176920781629	0.821021755354469	MRPL27	Mitochondrial ribosomal protein of the large subunit; homolog of human Bcl-2 interacting protein BMRP
483	YBR283C	7956.61921299072	0.228138951120622	0.101606697962229	2.24531409538996	0.0247479757921746	0.223019072064141	SSH1	Subunit of the Ssh1 translocon complex; Sec61p homolog involved in co-translational pathway of protein translocation; not essential
484	YBR284W	286.540734369085	-0.199977078742904	0.184745861819117	-1.08244415747022	0.279055216091311	0.627294702241443		Putative metallo-dependent hydrolase superfamily protein; similar to AMP deaminases but lacks key catalytic residues and does not rescue purine nucleotide metabolic defect of quadruple aah1 ade8 amd1 his1 mutant; null mutant exhibits longer telomeres, altered Ty mobility, decreased resistance to rapamycin and wortmannin; induced in response to hydrostatic pressure; not an essential gene; YBR284W …
485	YBR285W	33.9586287486574	-0.566505567072977	0.390371738333365	-1.45119513387826	0.146725531519225	NA		Putative protein of unknown function; YBR285W is not an essential gene
486	YBR286W	17937.8342362436	0.234032101572458	0.0906397518905755	2.58200289267112	0.00982287615915732	0.134791689517325	APE3	Vacuolar aminopeptidase Y; processed to mature form by Prb1p
487	YBR287W	2350.31995437307	0.172454728621692	0.0969941181710091	1.77799161303409	0.0754052323640814	0.380810439281058		Protein of unknown function; green fluorescent protein (GFP)-fusion protein localizes to the ER; YBR287W is not an essential gene
488	YBR288C	1326.85706462782	0.0633601344192922	0.101053205700923	0.626997767956146	0.530660698265582	0.798141201865558	APM3	Mu3-like subunit of the clathrin associated protein complex (AP-3); functions in transport of alkaline phosphatase to the vacuole via the alternate pathway
489	YBR289W	1130.31569773277	0.0228813911710747	0.1240555367358	0.18444473961533	0.853664574694664	0.948828023011641	SNF5	Subunit of the SWI/SNF chromatin remodeling complex; involved in transcriptional regulation; functions interdependently in transcriptional activation with Snf2p and Snf6p; relocates to the cytosol under hypoxic conditions
490	YBR290W	688.166496203468	-0.0844715614605501	0.121417748582135	-0.69571016138063	0.486610360629028	0.773695257964627	BSD2	Heavy metal ion homeostasis protein; facilitates trafficking of Smf1p and Smf2p metal transporters to vacuole where they are degraded; acts as an adaptor protein with Rsp5p in the regulated endocytosis of Smf1p and is itself ubiquitylated by Rsp5p; controls metal ion transport, prevents metal hyperaccumulation, functions in copper detoxification
491	YBR291C	284.403874419843	-0.0765157320054501	0.129909945237795	-0.588990564697653	0.555867603032255	0.809591143092274	CTP1	Mitochondrial inner membrane citrate transporter; member of the mitochondrial carrier family
492	YBR293W	546.009158034916	0.155549836231763	0.115709420586309	1.34431436475594	0.178846752372841	0.529909079822255	VBA2	Permease of basic amino acids in the vacuolar membrane
493	YBR294W	543.996280891053	0.0460416436602837	0.12740134928226	0.361390549783564	0.717807511514382	0.893745369427678	SUL1	High affinity sulfate permease of the SulP anion transporter family; sulfate uptake is mediated by specific sulfate transporters Sul1p and Sul2p, which control the concentration of endogenous activated sulfate intermediates
494	YBR295W	1067.80061514449	0.190434310345377	0.0932772417556371	2.04159457077715	0.0411917643041713	0.287586977172312	PCA1	Cadmium transporting P-type ATPase; may also have a role in copper and iron homeostasis; stabilized by Cd binding, which prevents ubiquitination; S288C and other lab strains contain a G970R mutation which eliminates Cd transport function
495	YBR296C	865.464424883005	0.283443376705923	0.160999492519249	1.76052341700416	0.0783191006657309	0.388609760219573	PHO89	Plasma membrane Na+/Pi cotransporter; active in early growth phase; similar to phosphate transporters of Neurospora crassa; transcription regulated by inorganic phosphate concentrations and Pho4p; mutations in related human transporter genes hPit1 and hPit2 are associated with hyperphosphatemia-induced calcification of vascular tissue and familial idiopathic basal ganglia calcification
496	YBR296C-A	9.52994806839842	-0.483353221789278	0.732754616082905	-0.659638590027784	0.509485783757446	NA		Putative protein of unknown function; identified by gene-trapping, microarray-based expression analysis, and genome-wide homology searching
497	YBR297W	401.315837055982	0.098653777630851	0.167613293799125	0.588579672857463	0.556143273088447	0.80973127297628	MAL33	MAL-activator protein; part of complex locus MAL3; nonfunctional in genomic reference strain S288C
498	YBR298C	376.474390250597	0.0979248886426958	0.189691376024378	0.516232686456505	0.605691903617293	0.838769063266149	MAL31	Maltose permease; high-affinity maltose transporter (alpha-glucoside transporter); encoded in the MAL3 complex locus; member of the 12 transmembrane domain superfamily of sugar transporters; functional in genomic reference strain S288C
499	YBR298C-A	7.27713181135746	0.116258553153459	0.700854151563911	0.165881236337169	0.868250414140331	NA		Putative protein of unknown function; identified by gene-trapping, microarray-based expression analysis, and genome-wide homology searching
500	YBR299W	182.07075178037	-0.280744421756109	0.15828258753239	-1.77369113136756	0.0761142542027817	0.383322388635696	MAL32	Maltase (alpha-D-glucosidase); inducible protein involved in maltose catabolism; encoded in the MAL3 complex locus; functional in genomic reference strain S288C; hydrolyzes the disaccharides maltose, turanose, maltotriose, and sucrose
501	YBR301W	36.493528161985	0.429386098928853	0.329239266368842	1.30417645399506	0.192173426096105	NA	PAU24	Cell wall mannoprotein; has similarity to Tir1p, Tir2p, Tir3p, and Tir4p; member of the seripauperin multigene family encoded mainly in subtelomeric regions; expressed under anaerobic conditions, completely repressed during aerobic growth
502	YBR302C	884.886589244185	0.428697694403629	0.119540757636424	3.58620526488119	0.000335524890939598	0.0151936854780481	COS2	Endosomal protein involved in turnover of plasma membrane proteins; member of the DUP380 subfamily of conserved, often subtelomeric COS genes; required for the multivesicular vesicle body sorting pathway that internalizes plasma membrane proteins for degradation; Cos proteins provide ubiquitin in trans for nonubiquitinated cargo proteins
503	YCL001W	1078.36152165466	-0.065247370594498	0.176058767223521	-0.370599951501769	0.710935518190113	0.891376005040396	RER1	Protein involved in retention of membrane proteins; including Sec12p, in the ER; localized to Golgi; functions as a retrieval receptor in returning membrane proteins to the ER
504	YCL001W-A	29.4660606947788	-0.664427981484112	0.374397320049195	-1.7746600894387	0.0759540289710288	NA		Putative protein of unknown function; YCL001W-A gene has similarity to DOM34 and is present in a region duplicated between chromosomes XIV and III
505	YCL001W-B	17.5387946743636	0.0942282147072657	0.481857095889945	0.195552199004634	0.844960677465022	NA		Putative protein of unknown function; present in a region duplicated between chromosomes XIV and III; YCL001W-B has a paralog, DOM34, that arose from the whole genome duplication
506	YCL002C	578.890790380269	-0.05622670749318	0.1068877039697	-0.526035319358332	0.598863667265263	0.835074126838562		Putative protein of unknown function; YCL002C is not an essential gene
507	YCL004W	397.017140888826	0.01032237964861	0.113746514196705	0.0907489756631946	0.927692054196536	0.978126052077224	PGS1	Phosphatidylglycerolphosphate synthase; catalyzes the synthesis of phosphatidylglycerolphosphate from CDP-diacylglycerol and sn-glycerol 3-phosphate in the first committed and rate-limiting step of cardiolipin biosynthesis
508	YCL005W	373.875673898559	-0.0146476979472239	0.13448441390108	-0.108917438997786	0.913267974614046	0.972317137632121	LDB16	Protein involved in lipid droplet (LD) assembly; forms a complex with Sei1p at ER-LD contact sites, stabilizing contact sites; ensures that LDs bud from the ER towards the cytosolic side of the membrane; null mutants have decreased net negative cell surface charge and localized accumulation of phosphatidic acid (PA) marker proteins; GFP-fusion protein expression is induced in response to MMS; nul…
509	YCL005W-A	631.38625674679	-0.104362374990518	0.120377043633175	-0.866962436031757	0.385962591876689	0.709130950867812	VMA9	Vacuolar H+ ATPase subunit e of the V-ATPase V0 subcomplex; essential for vacuolar acidification; interacts with the V-ATPase assembly factor Vma21p in the ER; involved in V0 biogenesis
510	YCL008C	693.575849472371	0.0261809847773624	0.116041012983241	0.225618374954582	0.821498248170832	0.935853559865891	STP22	Component of the ESCRT-I complex; ESCRT-I is involved in ubiquitin-dependent sorting of proteins into the endosome; prevents polyubiquitination of the arrestin-related protein Rim8p, thereby directing its monoubiquitination by Rsp5p; homologous to the mouse and human Tsg101 tumor susceptibility gene; mutants exhibit a Class E Vps phenotype;
511	YCL009C	6673.14106509951	-0.0126438137013471	0.113384924675186	-0.111512299695642	0.911210112684171	0.971919989343437	ILV6	Regulatory subunit of acetolactate synthase; acetolactate synthase catalyzes the first step of branched-chain amino acid biosynthesis; enhances activity of the Ilv2p catalytic subunit, localizes to mitochondria
512	YCL010C	961.759455696096	-0.0944868135332962	0.0989773010668382	-0.95463113779482	0.339764264890532	0.680527667340765	SGF29	Component of the HAT/Core module of the SAGA, SLIK, and ADA complexes; HAT/Core module also contains Gcn5p, Ngg1p, and Ada2p; binds methylated histone H3K4; involved in transcriptional regulation through SAGA and TBP recruitment to target promoters and H3 acetylation
513	YCL011C	3262.59523570333	-0.16321628208713	0.105276634328403	-1.5503561937399	0.121056046692354	0.466257823471648	GBP2	Poly(A+) RNA-binding protein; key surveillance factor for the selective export of spliced mRNAs from the nucleus to the cytoplasm; preference for intron-containing genes; similar to Npl3p; also binds single-stranded telomeric repeat sequence in vitro; relocalizes to the cytosol in response to hypoxia; GBP2 has a paralog, HRB1, that arose from the whole genome duplication
514	YCL012C	154.861099844656	-0.0518922952953834	0.170351697617737	-0.304618598000871	0.760656653669305	0.909599497559803		Protein of unknown function; SWAT-GFP and mCherry fusion proteins localize to the endoplasmic reticulum and vacuole respectively; orthologs are present in S. bayanus, S. paradoxus and Ashbya gossypii; YCL012C is not an essential gene
515	YCL014W	2990.5409382604	0.300599124414381	0.136120301333772	2.20833425630833	0.0272209810302325	0.235023748556724	BUD3	Guanine nucleotide exchange factor (GEF) for Cdc42p; activates Cdc42p in early G1, accounting for the first stage of biphasic activation, with Cdc24p accounting for the second stage in late G1; involved in the Cdc42p-mediated assembly of the axial landmark that dictates the site for the next round of budding, resulting in the axial budding pattern observed in haploids; localizes with septins to t…
516	YCL016C	386.581452718485	-0.00770694993889667	0.121423133010218	-0.0634718422085859	0.949390780682668	0.984501001007397	DCC1	Subunit of a complex with Ctf8p and Ctf18p; shares some components with Replication Factor C; required for sister chromatid cohesion and telomere length maintenance
517	YCL017C	3016.60980087922	0.00716149347934021	0.0730469566040733	0.0980395873048716	0.921900858643237	0.975771185404626	NFS1	Cysteine desulfurase; involved in iron-sulfur cluster (Fe/S) biogenesis and in thio-modification of mitochondrial and cytoplasmic tRNAs; essential protein located predominantly in mitochondria
518	YCL018W	0.451605905581587	-0.686910421581015	2.88593692877417	-0.238019900827419	0.811865659079975	NA	LEU2	Beta-isopropylmalate dehydrogenase (IMDH); catalyzes the third step in the leucine biosynthesis pathway; can additionally catalyze the conversion of beta-ethylmalate into alpha-ketovalerate
519	YCL019W	7131.50649899109	-0.241905121230715	0.183735926752955	-1.31659129221893	0.187975659196687	0.545461909482023		Retrotransposon TYA Gag and TYB Pol genes; transcribed/translated as one unit; polyprotein is processed to make a nucleocapsid-like protein (Gag), reverse transcriptase (RT), protease (PR), and integrase (IN); similar to retroviral genes
520	YCL020W	0	NA	NA	NA	NA	NA		Retrotransposon TYA Gag gene co-transcribed with TYB Pol; translated as TYA or TYA-TYB polyprotein; Gag is a nucleocapsid protein that is the structural constituent of virus-like particles (VLPs); similar to retroviral Gag
521	YCL021W-A	485.76974839376	0.00192456890701765	0.210988478860083	0.00912167772105662	0.992722055104796	0.998429047423564		Putative protein of unknown function; SWAT-GFP and mCherry fusion proteins localize to the vacuole
522	YCL024W	812.776230770194	-0.10675671750441	0.0999641122609233	-1.06795043831087	0.28554286883572	0.63280585206089	KCC4	Protein kinase of the bud neck involved in the septin checkpoint; associates with septin proteins, negatively regulates Swe1p by phosphorylation, shows structural homology to bud neck kinases Gin4p and Hsl1p; KCC4 has a paralog, GIN4, that arose from the whole genome duplication
523	YCL025C	1678.67496572379	0.157948019297858	0.121579825354381	1.29913017095946	0.193899260508435	0.550091948828779	AGP1	Low-affinity amino acid permease with broad substrate range; involved in uptake of asparagine, glutamine, and other amino acids; expression regulated by SPS plasma membrane amino acid sensor system (Ssy1p-Ptr3p-Ssy5p); AGP1 has a paralog, GNP1, that arose from the whole genome duplication
524	YCL026C-A	3544.17035553585	-0.140399725276996	0.111444868843686	-1.2598132756917	0.207736729528118	0.563575331131199	FRM2	Type II nitroreductase, using NADH as reductant; mutants are defective in fatty acid mediated repression of genes involved in fatty acid biosynthesis indicative of a role in lipid signaling; involved in the oxidative stress response; transcription induction by cadmium and selenite indicates a possible role in the metal stress response; expression induced in cells treated with the mycotoxin patulin
525	YCL026C-B	8345.40766487688	-0.0106676937685192	0.113344975055429	-0.0941170419182887	0.925016182978517	0.976975303849419	HBN1	Protein of unknown function; similar to bacterial nitroreductases; green fluorescent protein (GFP)-fusion protein localizes to the cytoplasm and nucleus; protein becomes insoluble upon intracellular iron depletion; protein abundance increases in response to DNA replication stress
526	YCL027W	3594.07856566582	-0.243204177818541	0.122376819375422	-1.98733860758752	0.0468848860185913	0.308441247730055	FUS1	Membrane protein localized to the shmoo tip; required for cell fusion; expression regulated by mating pheromone; proposed to coordinate signaling, fusion, and polarization events required for fusion; potential Cdc28p substrate
527	YCL028W	2817.63250149305	-0.149319993703864	0.078577459608538	-1.90029041976867	0.0573950178862359	0.335359706660006	RNQ1	[PIN(+)] prion; an infectious protein conformation that is generally an ordered protein aggregate
528	YCL029C	748.182795046007	-0.306067109860348	0.123383225353709	-2.48062172943632	0.0131153472956885	0.159795509427738	BIK1	Microtubule-associated protein; component of the interface between microtubules and kinetochore, involved in sister chromatid separation; essential in polyploid cells but not in haploid or diploid cells; ortholog of mammalian CLIP-170
529	YCL030C	9804.31722360627	0.107093290294864	0.105026790510079	1.01967593006268	0.30788218082122	0.656348281907616	HIS4	Multifunctional enzyme containing phosphoribosyl-ATP pyrophosphatase; phosphoribosyl-AMP cyclohydrolase, and histidinol dehydrogenase activities; catalyzes the second, third, ninth and tenth steps in histidine biosynthesis
530	YCL031C	1897.10888344057	-0.0252272581466205	0.110176703424922	-0.228970892778718	0.818891539367344	0.934610226627238	RRP7	Essential protein involved in rRNA processing and ribosome biogenesis; protein abundance increases in response to DNA replication stress
531	YCL032W	449.257741045705	-0.0492888729832123	0.128004764823296	-0.385054986439396	0.700196677088844	0.887753866044881	STE50	Adaptor protein for various signaling pathways; involved in mating response, invasive/filamentous growth, osmotolerance; acts as an adaptor that links G protein-associated Cdc42p-Ste20p complex to the effector Ste11p to modulate signal transduction
532	YCL033C	513.653699054638	-0.406740044997576	0.174636326355017	-2.32906894852287	0.0198554133621337	0.196194627390162	MXR2	Methionine-R-sulfoxide reductase; involved in the response to oxidative stress; protects iron-sulfur clusters from oxidative inactivation along with MXR1; involved in the regulation of lifespan
533	YCL034W	1402.89660794316	-0.114737269719943	0.117492834780331	-0.976546952284023	0.32879349239639	0.672125074019219	LSB5	Protein involved in membrane-trafficking events at plasma membrane; interacts with actin regulators Sla1p and Las17p, ubiquitin, Arf3p to couple actin dynamics to membrane trafficking processes; similar structure to GGA family of proteins with N-terminal VHS domain and GAT domain; binds Las17p, which is homolog of human Wiskott-Aldrich Syndrome protein involved in actin patch assembly, actin poly…
534	YCL035C	762.285291341705	-0.208677689452782	0.117105253433466	-1.78196693431302	0.0747546240347617	0.380467065726455	GRX1	Glutathione-dependent disulfide oxidoreductase; hydroperoxide and superoxide-radical responsive, heat-stable, with active site cysteine pair; protects cells from oxidative damage; GRX1 has a paralog, GRX2, that arose from the whole genome duplication; protein abundance increases in response to DNA replication stress
535	YCL036W	568.236309413972	0.0611075822526969	0.131457764771271	0.464845742349419	0.642041927950577	0.861020690148922	GFD2	Protein of unknown function; identified as a high-copy suppressor of a dbp5 mutation; GFD2 has a paralog, YDR514C, that arose from the whole genome duplication
536	YCL037C	7656.24268338544	0.258290094649407	0.166044270599474	1.55554957552523	0.119815237198537	0.46439086942714	SRO9	Cytoplasmic RNA-binding protein; shuttles between nucleus and cytoplasm and is exported from the nucleus in an mRNA export-dependent manner; associates with translating ribosomes; involved in heme regulation of Hap1p as a component of the HMC complex, also involved in the organization of actin filaments; contains a La motif; SRO9 has a paralog, SLF1, that arose from the whole genome duplication
537	YCL038C	570.61811203798	0.0965990979836376	0.128392679706357	0.752372317522822	0.451827189200808	0.756385996955388	ATG22	Vacuolar integral membrane protein required for efflux of amino acids; required for efflux of amino acids during autophagic body breakdown in the vacuole; null mutation causes a gradual loss of viability during starvation
538	YCL039W	826.181728050789	-0.0145396203711655	0.161502851658232	-0.090027019472906	0.928265743570527	0.978126052077224	GID7	Subunit of GID Complex that binds directly to central component Vid30p; GID complex is involved in proteasome-dependent catabolite inactivation of fructose-1,6-bisphosphatase; Gid7p contains six WD40 repeats; computational analysis suggests that Gid7p and Moh1p have similar functions
539	YCL040W	5051.5847284444	-0.0579015790753737	0.10956207166726	-0.528481966379941	0.59716486041197	0.834266507102904	GLK1	Glucokinase; catalyzes the phosphorylation of glucose at C6 in the first irreversible step of glucose metabolism; one of three glucose phosphorylating enzymes; expression regulated by non-fermentable carbon sources; GLK1 has a paralog, EMI2, that arose from the whole genome duplication
540	YCL042W	37.7786225527184	0.0833747051844419	0.316208364974194	0.263670144182449	0.79203410310672	NA		Putative protein of unknown function; epitope-tagged protein localizes to the cytoplasm
541	YCL043C	23854.6047756891	0.306095441962332	0.104937778808609	2.91692320380257	0.00353502798325395	0.0725675740523844	PDI1	Protein disulfide isomerase; multifunctional oxidoreductase of the ER lumen, essential for disulfide bond formation in secretory and cell-surface proteins, processing of non-native disulfide bonds; Ero1p activator; complexes with exomannosidase, Mnl1p to facilitate the recognition of misfolded glycoproteins and the trimming of glycan Man8GlcNAc2 to Man7GlcNAc2 on substrates, thereby accelerating …
542	YCL044C	741.76277855577	0.235816683772553	0.142508392439527	1.65475646546656	0.0979739080851203	0.428655568868393	MGR1	Subunit of the mitochondrial (mt) i-AAA protease supercomplex; i-AAA degrades misfolded mitochondrial proteins; forms a subcomplex with Mgr3p that binds to substrates to facilitate proteolysis; required for growth of cells lacking mtDNA
543	YCL045C	6501.91735267705	0.285337023785079	0.103533874275677	2.75597745937065	0.00585170294422083	0.101268005728968	EMC1	Member of conserved endoplasmic reticulum membrane complex; involved in efficient folding of proteins in the ER; null mutant displays induction of the unfolded protein response; interacts with Gal80p; homologous to worm H17B01.4/EMC-1, fly CG2943, and human KIAA0090
544	YCL047C	289.640932650856	-0.337359788784597	0.13315929513982	-2.53350536611329	0.0112928011195284	0.147403946740053	POF1	Nicotinamide mononucleotide-specific adenylyltransferase (NMNAT); catalyzes the conversion of nicotinamide mononucleotide (NMN) to nicotinamide adenine dinucleotide (NAD+); role in the nicotinamide riboside (NR) salvage pathway of NAD+ biosynthesis; involved in NR and NAD+ homeostasis; ATPase involved in protein quality control and filamentation pathways; interacts physically with Kss1p and suppr…
545	YCL048W	34.8111165859301	0.0102741555157459	0.384472176155093	0.026722754344651	0.978680864268837	NA	SPS22	Protein of unknown function; SPS22 has a paralog, SPS2, that arose from the whole genome duplication; redundant with Sps2p for the organization of the beta-glucan layer of the spore wall
546	YCL048W-A	5.0768190643807	-0.555704158850604	0.942536985643159	-0.58958339812141	0.555469984724328	NA		Putative protein of unknown function; SWAT-GFP and mCherry fusion proteins localize to the cell periphery and vacuole; YCL048W-A has a paralog, YDR524C-B, that arose from the whole genome duplication
547	YCL049C	564.353199612767	0.0569639880328774	0.110457017217287	0.515711807795968	0.606055706458749	0.83884531556211		Protein of unknown function; localizes to membrane fraction; YCL049C is not an essential gene
548	YCL050C	6075.27765679906	-0.0755719442820965	0.0665651483018154	-1.13530798338258	0.256246298409157	0.607261501633038	APA1	AP4A phosphorylase; bifunctional diadenosine 5',5'''-P1,P4-tetraphosphate phosphorylase and ADP sulfurylase involved in catabolism of bis(5'-nucleosidyl) tetraphosphates; catalyzes phosphorolysis of dinucleoside oligophosphates, cleaving substrates' alpha/beta-anhydride bond and introducing Pi into the beta-position of the corresponding NDP formed; protein abundance increases under DNA replicatio…
549	YCL051W	882.596037121113	-0.00738685794010273	0.12220668312737	-0.0604456135382035	0.951800730696886	0.985346765213732	LRE1	Protein involved in control of cell wall structure and stress response; direct inhibitor of the nuclear Dbf2 related (NDR) kinase Cbk1p-Mob2p; overproduction confers resistance to cell-wall degrading enzymes; exhibits genetic interactions with genes involved in the cell wall integrity pathway; LRE1 has a paralog, HLR1, that arose from the whole genome duplication
550	YCL052C	1086.60595590489	-0.148597399104821	0.0994458004992263	-1.49425514560544	0.135108943985749	0.483650857456232	PBN1	Component of glycosylphosphatidylinositol-mannosyltransferase I; essential component; required for the autocatalytic post-translational processing of the protease B precursor Prb1p; localizes to ER in lumenal orientation; homolog of mammalian PIG-X
551	YCL054W	2947.18830983542	0.0218394437696167	0.0825478234406101	0.264567166756726	0.791342916173902	0.92516295320331	SPB1	AdoMet-dependent methyltransferase; involved in rRNA processing and 60S ribosomal subunit maturation; methylates G2922 in the tRNA docking site of the large subunit rRNA and in the absence of snR52, U2921; suppressor of PAB1 mutants
552	YCL054W-A	5.79662193371222	-1.28864033840117	0.837910407468174	-1.53792138982367	0.124067836644658	NA	RDT1	Short open reading frame, shows evidence of translation; may be new protein-coding gene that originated de novo from noncoding sequence; same allele found in at least 33 other S. cerevisiae strains; at least 3 strains have a second allele with three nucleotide substitutions leading to two amino acid differences
553	YCL055W	412.109439254245	-0.0623319775837376	0.112343576715107	-0.554833479637253	0.579008564896402	0.824954241884558	KAR4	Transcription factor required for response to pheromones; also required during meiosis; exists in two forms, a slower-migrating form more abundant during vegetative growth and a faster-migrating form induced by pheromone
554	YCL056C	346.183878971365	-0.159880343867311	0.2548288020156	-0.627402956819314	0.530395130038596	0.798141201865558	PEX34	Protein that regulates peroxisome populations; peroxisomal integral membrane protein; interacts with Pex11p, Pex25p, and Pex27p to control both constitutive peroxisome division and peroxisome morphology and abundance during peroxisome proliferation
555	YCL057C-A	534.054375220427	0.0470339865752531	0.108967251263457	0.431634147231409	0.666007336123702	0.872043949181649	MIC10	Conserved component of the MICOS complex; MICOS (formerly MINOS or MitOS) is a mitochondrial inner membrane complex that extends into the intermembrane space and has a role in the maintenance of crista junctions, inner membrane architecture, and formation of contact sites to the outer membrane; forms a subcomplex with Mic12p and Mic27p whose assembly and stability requires cardiolipin; homo-oligo…
556	YCL057W	4400.80415329905	0.133706359950879	0.0700969916086469	1.90744790728488	0.0564626106697017	0.332413679717399	PRD1	Zinc metalloendopeptidase; found in the cytoplasm and intermembrane space of mitochondria; with Cym1p, involved in degradation of mitochondrial proteins and of presequence peptides cleaved from imported proteins; protein abundance increases in response to DNA replication stress
557	YCL058C	374.453264592937	-0.243172557915479	0.254217673428796	-0.956552526957137	0.338793160001234	0.679638973791531	FYV5	Protein involved in regulation of the mating pathway; binds with Matalpha2p to promoters of haploid-specific genes; required for survival upon exposure to K1 killer toxin; involved in ion homeostasis
558	YCL058W-A	0	NA	NA	NA	NA	NA	ADF1	Transcriptional repressor encoded by the FYV5 antisense strand; negatively regulates transcription of FYV5 by binding to the promoter on the sense strand
559	YCL059C	2250.60521394206	-0.089630870215374	0.0995724714710051	-0.900157130693235	0.368036636286725	0.69388754984251	KRR1	Nucleolar protein required for rRNA synthesis and ribosomal assembly; required for the synthesis of 18S rRNA and for the assembly of 40S ribosomal subunit; essential gene
560	YCL061C	1211.70458136577	0.0209259779517136	0.119922017250712	0.174496547268424	0.861475244023037	0.953218586035671	MRC1	S-phase checkpoint protein required for DNA replication; couples DNA helicase and polymerase; interacts with and stabilizes Pol2p at stalled replication forks during stress, where it forms a pausing complex with Tof1p and is phosphorylated by Mec1p; defines a novel S-phase checkpoint with Hog1p that coordinates DNA replication and transcription upon osmostress; protects uncapped telomeres; Dia2p-…
561	YCL063W	887.631880859712	0.21913883516227	0.109694114336514	1.99772646406539	0.0457463234910175	0.30568441601725	VAC17	Phosphoprotein involved in vacuole inheritance; degraded in late M phase of the cell cycle; acts as a vacuole-specific receptor for myosin Myo2p; involved in regulation of asymmetric inheritance of aggregated/misfolded proteins and age reset
562	YCL064C	7113.13763042202	-0.0533309456854242	0.0802426991945759	-0.664620535210375	0.50629323142395	0.783370563655394	CHA1	Catabolic L-serine (L-threonine) deaminase; catalyzes the degradation of both L-serine and L-threonine; required to use serine or threonine as the sole nitrogen source, transcriptionally induced by serine and threonine
563	YCL066W	7.20107564219501	-0.0248006579115771	0.707577995662824	-0.0350500694815207	0.972039815704889	NA	HMLALPHA1	Silenced copy of ALPHA1 at HML; ALPHA1 encodes a transcriptional coactivator involved in the regulation of mating-type alpha-specific gene expression
564	YCL067C	40.5689599995846	-0.276299086113762	0.393297606141249	-0.702519114785894	0.482355485373061	NA	HMLALPHA2	Silenced copy of ALPHA2 at HML; homeobox-domain protein that associates with Mcm1p in haploid cells to repress a-specific gene expression and interacts with a1p in diploid cells to repress haploid-specific gene expression
565	YCL068C	0.895133087139933	3.31592207841192	2.55755184485128	1.29652193956004	0.194795726405614	NA		Putative protein of unknown function
566	YCL069W	6.99515685879146	-0.568341869247571	1.32286396656196	-0.429629866421303	0.667464907845149	NA	VBA3	Permease of basic amino acids in the vacuolar membrane; VBA3 has a paralog, VBA5, that arose from a segmental duplication
567	YCL073C	8.6519856059752	0.536049090455034	1.2224347178271	0.438509380204672	0.661017071890853	NA	GEX1	Proton:glutathione antiporter; localized to the vacuolar and plasma membranes; imports glutathione from the vacuole and exports it through the plasma membrane; has a role in resistance to oxidative stress and modulation of the PKA pathway; GEX1 has a paralog, GEX2, that arose from a segmental duplication
568	YCR002C	1670.97733970337	-0.0975765125361164	0.094319131264419	-1.03453574294027	0.300885776140954	0.649901972562417	CDC10	Component of the septin ring, required for cytokinesis; septins are GTP-binding proteins that assemble into rod-like hetero-oligomers that can associate to form filaments; septin rings at the mother-bud neck act as scaffolds for recruiting cell division factors and as barriers to prevent diffusion of specific proteins between mother and daughter cells; N-terminus interacts with phosphatidylinosit…
569	YCR003W	381.000225673208	0.0634793661123067	0.161507577222336	0.393042649787998	0.694287981054692	0.886495940769662	MRPL32	Mitochondrial ribosomal protein of the large subunit; protein abundance increases in response to DNA replication stress
570	YCR004C	3360.50099317129	-0.00616784441622419	0.0876297042106096	-0.070385315935797	0.943886978446546	0.982851445358116	YCP4	Protein of unknown function; has sequence and structural similarity to flavodoxins; predicted to be palmitoylated; the authentic, non-tagged protein is detected in highly purified mitochondria in high-throughput studies
571	YCR005C	2443.06888579331	-0.40086260765566	0.0939068169748821	-4.26872745311857	1.96591298214942e-05	0.00161860168863635	CIT2	Citrate synthase, peroxisomal isozyme involved in glyoxylate cycle; catalyzes condensation of acetyl coenzyme A and oxaloacetate to form citrate; expression is controlled by Rtg1p and Rtg2p transcription factors; SCF-Ucc1 regulates level of Cit2p to maintain citrate homeostasis; oxaloacetate-dependent positive feedback loop inhibits Cit2p ubiquitination; CIT2 has a paralog, CIT1, that arose from …
572	YCR007C	112.112473033928	-0.388716414409909	0.202047119873433	-1.92388990574778	0.0543683847763907	0.328619982009682		Putative integral membrane protein; member of DUP240 gene family; SWAT-GFP and mCherry fusion proteins localize to the cell periphery and vacuole; YCR007C is not an essential gene
573	YCR008W	2943.21956903117	0.159996017353669	0.0905822118098705	1.76630724903799	0.0773443160953344	0.387006458252345	SAT4	Ser/Thr protein kinase involved in salt tolerance; funtions in regulation of Trk1p-Trk2p potassium transporter; overexpression affects the Fe-S and lipoamide containing proteins in the mitochondrion; required for lipoylation of Lat1p, Kgd2p and Gcv3p; partially redundant with Hal5p; has similarity to Npr1p; localizes to the cytoplasm and mitochondrion
574	YCR009C	2110.1138704582	-0.102412894121774	0.10167894260417	-1.00721832366472	0.313829869429838	0.663088265443231	RVS161	Amphiphysin-like lipid raft protein; N-BAR domain protein that interacts with Rvs167p and regulates polarization of the actin cytoskeleton, endocytosis, cell polarity, cell fusion and viability following starvation or osmotic stress
575	YCR010C	76.1439574327783	0.14743086575268	0.23414023249969	0.629669084115541	0.528911113794187	NA	ADY2	Acetate transporter required for normal sporulation; phosphorylated in mitochondria; ADY2 has a paralog, ATO2, that arose from the whole genome duplication
576	YCR011C	4016.3920376414	0.212822223472311	0.0981313701710266	2.16874810879944	0.0301018127746213	0.247838258511049	ADP1	Putative ATP-dependent permease of the ABC transporter family
577	YCR012W	165024.34858542	0.0211371589029851	0.083755440023521	0.252367594236854	0.800756945694496	0.929569161056161	PGK1	3-phosphoglycerate kinase; catalyzes transfer of high-energy phosphoryl groups from the acyl phosphate of 1,3-bisphosphoglycerate to ADP to produce ATP; key enzyme in glycolysis and gluconeogenesis
578	YCR014C	382.317898007273	-0.0973782362101079	0.14574657908252	-0.668133940591315	0.504048098314472	0.782735613343043	POL4	DNA polymerase IV; undergoes pair-wise interactions with Dnl4p-Lif1p and Rad27p to mediate repair of DNA double-strand breaks by non-homologous end joining (NHEJ); homologous to mammalian DNA polymerase beta
579	YCR015C	331.484921191912	-0.0842530549165343	0.147908618781448	-0.569629110261843	0.568929280134519	0.81903771031166	CTO1	Protein required for cold tolerance; involved in phosphate uptake; YCR015C is not an essential gene
580	YCR016W	1030.08027677726	-0.0756790242977146	0.0863820406038596	-0.876096741506396	0.380977444049773	0.705840924298147		Putative protein of unknown function; green fluorescent protein (GFP)-fusion protein localizes to the nucleolus and nucleus; predicted to be involved in ribosome biogenesis
581	YCR017C	5910.63759765193	0.18320596307838	0.0979942412497461	1.86955846325158	0.061545157894104	0.348371237496418	CWH43	GPI lipid remodelase; responsible for introducing ceramides into GPI anchors having a C26:0 fatty acid in sn-2 of the glycerol moiety; can also use lyso-GPI protein anchors and various base resistant lipids as substrates; contains 14-16 transmembrane segments and several putative glycosylation and phosphorylation sites; null mutation is synthetically lethal with pkc1 deletion
582	YCR018C	655.233079245962	-0.30781516446178	0.0997355406005072	-3.08631369127221	0.00202654901321065	0.0517007856234115	SRD1	Protein involved in the processing of pre-rRNA to mature rRNA; contains a C2/C2 zinc finger motif; srd1 mutation suppresses defects caused by the rrp1-1 mutation
583	YCR019W	518.597243610992	-0.125876595818737	0.116174379260856	-1.08351425348352	0.2785802277157	0.627294702241443	MAK32	Protein necessary for stability of L-A dsRNA-containing particles
584	YCR020C	225.094805112455	-0.052582892925489	0.158084105721884	-0.332626058042785	0.739416570915174	0.89870712764021	PET18	Protein of unknown function; has weak similarity to proteins involved in thiamin metabolism; expression is induced in the absence of thiamin
585	YCR020C-A	122.750131900415	-0.32798448825499	0.253839384225112	-1.29209456308846	0.196324398527141	0.550194317481425	MAK31	Non-catalytic subunit of N-terminal acetyltransferase of the NatC type; required for replication of dsRNA virus; member of the Sm protein family
586	YCR020W-B	69.9213244431734	0.0769210195458796	0.27457210904903	0.280148700508193	0.779363422362642	NA	HTL1	Component of the RSC chromatin remodeling complex; RSC functions in transcriptional regulation and elongation, chromosome stability, and establishing sister chromatid cohesion; involved in telomere maintenance
587	YCR021C	9035.547530264	0.223373520578295	0.075133020822326	2.97304059032216	0.00294865454403216	0.0664854306733226	HSP30	Negative regulator of the H(+)-ATPase Pma1p; stress-responsive protein; hydrophobic plasma membrane localized; induced by heat shock, ethanol treatment, weak organic acid, glucose limitation, and entry into stationary phase
588	YCR023C	1542.13756691648	0.0280397246019133	0.0897751234850395	0.312332899286805	0.754787539724882	0.907816620377382		Vacuolar membrane protein of unknown function; member of the multidrug resistance family; YCR023C is not an essential gene
589	YCR024C	483.103407399533	-0.0226088659681479	0.116052172247833	-0.194816396196927	0.845536685914119	0.946959264480075	SLM5	Mitochondrial asparaginyl-tRNA synthetase
590	YCR024C-A	1494.41287174643	-0.0623148647985751	0.095599932790669	-0.651829587945665	0.514511112044746	0.78978909120089	PMP1	Regulatory subunit for the plasma membrane H(+)-ATPase Pma1p; small single-membrane span proteolipid; forms unique helix and positively charged cytoplasmic domain that is able to specifically segregate phosphatidylserines; PMP1 has a paralog, PMP2, that arose from the whole genome duplication
591	YCR024C-B	6224.62031874747	0.11642078359884	0.13330316377661	0.873353492149211	0.382470432336807	0.707160370642467		Putative protein of unknown function; identified by expression profiling and mass spectrometry
592	YCR026C	1377.92458526487	0.185797606865173	0.101611524259268	1.82850919932172	0.0674731663082745	0.360560172042824	NPP1	Nucleotide pyrophosphatase/phosphodiesterase; mediates extracellular nucleotide phosphate hydrolysis along with Npp2p and Pho5p; activity and expression enhanced during conditions of phosphate starvation; involved in spore wall assembly; NPP1 has a paralog, NPP2, that arose from the whole genome duplication, and an npp1 npp2 double mutant exhibits reduced dityrosine fluorescence relative to the s…
593	YCR027C	198.926486066597	-0.161153817395806	0.178786105830526	-0.901377747712489	0.367387508620711	0.69388754984251	RHB1	Putative Rheb-related GTPase; involved in regulating canavanine resistance and arginine uptake; member of the Ras superfamily of G-proteins
594	YCR028C	951.759553961487	0.13991093715076	0.122386178616394	1.14319230106281	0.252958758101165	0.605546075485845	FEN2	Plasma membrane H+-pantothenate symporter; confers sensitivity to the antifungal agent fenpropimorph; relocalizes from vacuole to cytoplasm upon DNA replication stress
595	YCR028C-A	1204.6943997486	0.0152884744569774	0.0929009636724685	0.164567447447353	0.869284454988947	0.956335577701493	RIM1	ssDNA-binding protein essential for mitochondrial genome maintenance; involved in mitochondrial DNA replication; stimulates utilization by Mip1p DNA polymerase of RNA primers synthesized by Rpo41p
596	YCR030C	2001.46144947088	0.516612742662495	0.130186430043265	3.96825339239129	7.24013275494332e-05	0.0044626302386422	SYP1	Negative regulator of WASP-Arp23 complex; involved in endocytic site formation; directly inhibits Las17p stimulation of Arp23 complex-mediated actin assembly in vitro; may regulate assembly and disassembly of the septin ring; colocalizes and interacts with septin subunits; potential role in actin cytoskeletal organization
597	YCR031C	25447.8610822217	-0.0495522446177297	0.0826816348896249	-0.599313797844938	0.548963648502376	0.806447104948707	RPS14A	Protein component of the small (40S) ribosomal subunit; required for ribosome assembly and 20S pre-rRNA processing; mutations confer cryptopleurine resistance; homologous to mammalian ribosomal protein S14 and bacterial S11; RPS14A has a paralog, RPS14B, that arose from the whole genome duplication
598	YCR032W	2054.43010536842	0.126883820917944	0.0909339489897871	1.39534048974597	0.162913187662539	0.514991426270062	BPH1	Protein homologous to Chediak-Higashi syndrome and Beige proteins; both of which are implicated in disease syndromes in human and mouse, respectively, due to defective lysosomal trafficking; mutant phenotype and genetic interactions suggest a role in protein sorting
599	YCR033W	3335.97044976555	0.0609679393058888	0.0950630960814451	0.641341822631725	0.521300622308041	0.792155363988226	SNT1	Subunit of the Set3C deacetylase complex; interacts directly with the Set3C subunit, Sif2p; putative DNA-binding protein; mutant has increased aneuploidy tolerance; relocalizes to the cytosol in response to hypoxia
600	YCR034W	3628.15768261787	0.284123441567286	0.125195501835008	2.26943809803747	0.0232416975880935	0.214067191114128	ELO2	Fatty acid elongase, involved in sphingolipid biosynthesis; acts on fatty acids of up to 24 carbons in length; mutations have regulatory effects on 1,3-beta-glucan synthase, vacuolar ATPase, and the secretory pathway; ELO2 has a paralog, ELO1, that arose from the whole genome duplication; lethality of the elo2 elo3 double null mutation is functionally complemented by human ELOVL1 and weakly compl…
601	YCR035C	1366.30538074522	-0.0113725792538048	0.0815594731539208	-0.139439096576092	0.889103179513871	0.965816764301124	RRP43	Exosome non-catalytic core component; involved in 3'-5' RNA processing and degradation in both the nucleus and the cytoplasm; has similarity to E. coli RNase PH and to human hRrp43p (OIP2, EXOSC8); protein abundance increases in response to DNA replication stress
602	YCR036W	1050.79458111547	0.0220302036704044	0.0862711320275369	0.255360085728011	0.798444996007928	0.927679296509254	RBK1	Putative ribokinase
603	YCR037C	1800.30942671569	0.179870582302079	0.114480919495537	1.57118394134746	0.116139929072506	0.459241779229066	PHO87	Low-affinity inorganic phosphate (Pi) transporter; acts upstream of Pho81p in regulation of the PHO pathway; expression is independent of Pi concentration and Pho4p activity; contains 12 membrane-spanning segments; PHO87 has a paralog, PHO90, that arose from the whole genome duplication
604	YCR038C	413.379096254188	-0.145404682023985	0.112316049697107	-1.29460288548351	0.195457256478541	0.550091948828779	BUD5	GTP/GDP exchange factor for Rsr1p (Bud1p); required for both axial and bipolar budding patterns; mutants exhibit random budding in all cell types
605	YCR039C	40.5689599995846	-0.276299086113762	0.393297606141249	-0.702519114785894	0.482355485373061	NA	MATALPHA2	Homeobox-domain protein; with Mcm1p, represses a-specific genes in haploids; acts with A1p to repress transcription of haploid-specific genes in diploids; one of two genes encoded by the MATalpha mating type cassette
606	YCR040W	7.20107564219501	-0.0248006579115771	0.707577995662824	-0.0350500694815207	0.972039815704889	NA	MATALPHA1	Transcriptional co-activator that regulates mating-type-specific genes; targets the transcription factor Mcm1p to the promoters of alpha-specific genes; one of two genes encoded by the MATalpha mating type cassette
607	YCR041W	183.763564421742	0.203772368319133	0.171679152403965	1.18693717592252	0.235252402067484	0.594836666715539		Protein of unknown function; overexpression suppresses the high-frequency loss of mini-chromosomes, probably by increasing the rate of proper chromosome segregation; translated gene product of YCR041W, but not its transcript, is responsible for suppression; suppression ability of YCR041W is completely dependent on silencing protein Sir4p
608	YCR042C	2179.95672197399	0.183799993301891	0.11181818124916	1.64373978586127	0.100229963975514	0.430961346377647	TAF2	TFIID subunit (150 kDa); involved in RNA polymerase II transcription initiation
609	YCR043C	443.244116843491	-0.214185648750422	0.13944211420034	-1.53601836847293	0.124533875371256	0.469411967358421		Putative protein of unknown function; green fluorescent protein (GFP)-fusion protein localizes to the Golgi apparatus; YCR043C is not an essential gene
610	YCR044C	1078.74611097637	0.112770439927373	0.0887109812891735	1.27121172924209	0.203653334939741	0.559707610934955	PER1	Protein of the endoplasmic reticulum; required for GPI-phospholipase A2 activity that remodels the GPI anchor as a prerequisite for association of GPI-anchored proteins with lipid rafts; functionally complemented by human ortholog PERLD1
611	YCR045C	400.898013815036	-0.0516899058372834	0.129396449463306	-0.399469274865549	0.689547458695526	0.884954997433193	RRT12	Probable subtilisin-family protease; role in formation of the dityrosine layer of spore walls; localizes to the spore wall and also the nuclear envelope and ER region in mature spores
612	YCR046C	720.101229293953	-0.329954932781211	0.150823944385308	-2.18768269273133	0.0286927236209797	0.240807460850028	IMG1	Mitochondrial ribosomal protein of the large subunit; required for respiration and for maintenance of the mitochondrial genome
613	YCR047C	900.012960790458	-0.415837968772445	0.19226268716913	-2.16286360549324	0.0305516717218705	0.249542496452198	BUD23	Methyltransferase that methylates residue G1575 of 18S rRNA; required for rRNA processing and nuclear export of 40S ribosomal subunits independently of methylation activity; diploid mutant displays random budding pattern; functional homolog of human WBSCR22
614	YCR048W	3065.61973740857	0.110649821707649	0.103556970769078	1.0684922597281	0.285298520043109	0.632522300250613	ARE1	Acyl-CoA:sterol acyltransferase; endoplasmic reticulum enzyme that contributes the major sterol esterification activity in the absence of oxygen; ARE1 has a paralog, ARE2, that arose from the whole genome duplication
615	YCR050C	164.827239650503	0.0890808576751717	0.216482585238303	0.411492026377604	0.680711786820348	0.878934388799635		Non-essential protein of unknown function; deletion mutant is synthetically sick or lethal with alpha-synuclein
616	YCR051W	1572.48661038928	-0.286159514862198	0.1475341917867	-1.93961488788929	0.0524265101726475	0.32655394843802		Putative protein of unknown function; green fluorescent protein (GFP)-fusion protein localizes to the cytoplasm and nucleus; contains ankyrin (Ank) repeats; YCR051W is not an essential gene
617	YCR052W	1913.60089545977	-0.021832830235473	0.0810350129405323	-0.269424652915093	0.787602917042803	0.923173910960007	RSC6	Component of the RSC chromatin remodeling complex; essential for mitotic growth; RSC6 has a paralog, SNF12, that arose from the whole genome duplication
618	YCR053W	12108.3919805619	0.190515541044118	0.116268334124029	1.63858493784632	0.101299731338741	0.431981947052296	THR4	Threonine synthase; conserved protein that catalyzes formation of threonine from O-phosphohomoserine; expression is regulated by the GCN4-mediated general amino acid control pathway
619	YCR054C	710.942932850574	0.105313744054432	0.0992661288373961	1.06092325033589	0.288724782017969	0.635076338622344	CTR86	Essential protein of unknown function; with orthologs in Ashbya gossypii and Candida albicans; similar to human ATXN10, mutations in which cause spinocerebellar ataxia type 10; codon usage corresponds to that observed for yeast genes expressed at low levels; relative distribution to the nucleus increases upon DNA replication stress
620	YCR057C	4625.44901642701	0.0922193355215789	0.0803681527466437	1.14746118169837	0.251191067661038	0.604656861699015	PWP2	Conserved 90S pre-ribosomal component; essential for proper endonucleolytic cleavage of the 35 S rRNA precursor at A0, A1, and A2 sites; contains eight WD-repeats; PWP2 deletion leads to defects in cell cycle and bud morphogenesis
621	YCR059C	903.152473720419	-0.17248828196552	0.107537631900115	-1.60398066163233	0.108718315321041	0.444526204254731	YIH1	Negative regulator of eIF2 kinase Gcn2p; competes with Gcn2p for binding to Gcn1p; may contribute to regulation of translation in response to starvation via regulation of Gcn2p; binds to monomeric actin and to ribosomes and polyribosomes; ortholog of mammalian IMPACT
622	YCR060W	278.804045730163	-0.438920150703734	0.182537858102007	-2.40454311926052	0.0161926958105773	0.177672572501727	TAH1	Component of conserved R2TP complex (Rvb1-Rvb2-Tah1-Pih1); R2TP complex interacts with Hsp90 (Hsp82p and Hsc82p) to mediate assembly of large protein complexes such as box C/D snoRNPs and RNA polymerase II; contains a single TPR domain with at least two TPR motifs; plays a role in determining prion variants
623	YCR061W	1101.72483013265	0.0482520791416829	0.127809534526215	0.377531138976068	0.705778927919025	0.888375445585102		Protein of unknown function; green fluorescent protein (GFP)-fusion protein localizes to the cytoplasm in a punctate pattern; induced by treatment with 8-methoxypsoralen and UVA irradiation
624	YCR063W	122.875996163032	0.162220364649049	0.194313690184592	0.834837547961468	0.403809181650431	0.721289626981852	BUD31	Component of the SF3b subcomplex of the U2 snRNP; increases efficiency of first and second step pre-mRNA splicing; diploid mutants display a random budding pattern instead of the wild-type bipolar pattern; facilitates passage through G1/S Start, but is not required for G2/M transition or exit from mitosis
625	YCR065W	995.596796617481	0.166723396718239	0.11370910877394	1.46622727515783	0.142586380340316	0.491862006752513	HCM1	Forkhead transcription factor; drives S-phase activation of genes involved in chromosome segregation, spindle dynamics, budding; also activates genes involved in respiration, use of alternative energy sources (like proline), NAD synthesis, oxidative stress resistance; key factor in early adaptation to nutrient deficiency and diauxic shift; suppressor of calmodulin mutants with specific SPB assemb…
626	YCR066W	257.955565174445	0.0658394399531409	0.181954352346165	0.361845919617699	0.717467175067808	0.893745369427678	RAD18	E3 ubiquitin ligase; forms heterodimer with Rad6p to monoubiquitinate PCNA-K164; heterodimer binds single-stranded DNA and has single-stranded DNA dependent ATPase activity; required for postreplication repair; SUMO-targeted ubiquitin ligase (STUbl) that contains a SUMO-interacting motif (SIM) which stimulates its ubiquitin ligase activity towards the sumoylated form of PCNA
627	YCR067C	3306.01495840639	0.361279608052068	0.125215074084334	2.88527248571321	0.00391075014422856	0.0775584535902846	SED4	Integral ER membrane protein that stimulates Sar1p GTPase activity; involved in COPII vesicle budding through disassociation of coat proteins from membranes onto liposomes; binds Sec16p; SED4 has a paralog, SEC12, that arose from the whole genome duplication
628	YCR068W	967.146707240605	0.0739982699174268	0.0875907835379169	0.844817992584733	0.398212467183806	0.716756060509043	ATG15	Phospholipase; preferentially hydrolyses phosphatidylserine, with minor activity against cardiolipin and phosphatidylethanolamine; required for lysis of autophagic and CVT bodies; targeted to intravacuolar vesicles during autophagy via the multivesicular body (MVB) pathway; required for the maintenance of lipid droplet quantity after the diauxic shift; regulates lipolysis; expression regulated by…
629	YCR069W	1796.90701624785	0.1685998899158	0.0897887237867555	1.87774013044463	0.0604167239864128	0.344707503845465	CPR4	Peptidyl-prolyl cis-trans isomerase (cyclophilin); catalyzes the cis-trans isomerization of peptide bonds N-terminal to proline residues; has a potential role in the secretory pathway; CPR4 has a paralog, CPR8, that arose from the whole genome duplication
630	YCR071C	329.167696031288	-0.295856104510976	0.189879213369878	-1.55812792385367	0.119202926466592	0.463840243099609	IMG2	Mitochondrial ribosomal protein of the large subunit; conserved in metazoa, with similarity to human mitochondrial ribosomal protein MRPL49
631	YCR072C	1130.72729681615	0.186795681766712	0.115917624980878	1.6114519409583	0.107081254049573	0.443505742763246	RSA4	WD-repeat protein involved in ribosome biogenesis; may interact with ribosomes; required for maturation and efficient intra-nuclear transport or pre-60S ribosomal subunits, localizes to the nucleolus
632	YCR073C	1056.1673674421	0.0514952813161996	0.10162300663925	0.506728574750812	0.612345278097951	0.842681416917031	SSK22	MAP kinase kinase kinase of HOG1 mitogen-activated signaling pathway; functionally redundant with Ssk2p; interacts with and is activated by Ssk1p; phosphorylates Pbs2p; SSK22 has a paralog, SSK2, that arose from the whole genome duplication
633	YCR073W-A	1119.08052670617	-0.102694209687326	0.0982901572369134	-1.04480664772768	0.296112341836046	0.64388734115129	SOL2	Protein with a possible role in tRNA export; shows similarity to 6-phosphogluconolactonase non-catalytic domains but does not exhibit this enzymatic activity; homologous to Sol3p and Sol4p; SOL2 has a paralog, SOL1, that arose from the whole genome duplication
634	YCR075C	316.572805992307	0.194360970177686	0.148714500964816	1.30694027089981	0.19123299771829	0.54704146902151	ERS1	Protein involved in cystine transport; localizes to the vacuole, plasma membrane and endosome; similarity to human cystinosin, a H(+)-driven transporter involved in L-cystine export from lysosomes and implicated in the disease cystinosis; contains seven transmembrane domains; mutation is functionally complemented by human CTNS
635	YCR075W-A	107.370792643463	-0.100967581474951	0.228859974464665	-0.441176233245366	0.659085417753439	0.869922312380905	EGO2	Component of the EGO and GSE complexes; identified by homology to Ashbya gossypii; YCR075W-A has a paralog, YNR034W-A, that arose from the whole genome duplication
636	YCR076C	350.911806890183	-0.0237641226664919	0.127682115873252	-0.186119430305198	0.852351104951679	0.948336589743534	FUB1	Proteasome-binding protein; interacts physically with multiple subunits of the 20S proteasome and genetically with genes encoding 20S core particle and 19S regulatory particle subunits; exhibits boundary activity which blocks the propagation of heterochromatic silencing; contains a PI31 proteasome regulator domain and sequence similarity with human PSMF1, a proteasome inhibitor; not an essential …
637	YCR077C	5292.3994426292	0.152098637043612	0.0795076735472421	1.91300575476199	0.0557473157364859	0.330710604489153	PAT1	Deadenylation-dependent mRNA-decapping factor; also required for faithful chromosome transmission, maintenance of rDNA locus stability, and protection of mRNA 3'-UTRs from trimming; associated with topoisomerase II; binds to mRNAs under glucose starvation, most often in the 3' UTR; functionally linked to Pab1p; forms cytoplasmic foci upon DNA replication stress; phosphorylation by PKA inhibits P …
638	YCR079W	487.730688468924	-0.131466487313402	0.125209477680464	-1.04997233235735	0.293730833530407	0.642048813115137	PTC6	Mitochondrial type 2C protein phosphatase (PP2C); has similarity to mammalian PP1Ks; involved in mitophagy; null mutant is sensitive to rapamycin and has decreased phosphorylation of the Pda1 subunit of pyruvate dehydrogenase
639	YCR081W	1373.98117658616	0.0639437959733243	0.102700736397406	0.62262256548863	0.533532578892668	0.798462140926124	SRB8	Subunit of the RNA polymerase II mediator complex; associates with core polymerase subunits to form the RNA polymerase II holoenzyme; essential for transcriptional regulation; involved in glucose repression
640	YCR082W	838.927252493715	-0.0606545102769735	0.113357550729177	-0.535072519534967	0.592599711587046	0.833340081524656	AHC2	Component of the ADA histone acetyltransferase complex; Ahc2p and Ahc1p are unique to the ADA complex and not shared with the related SAGA and SLIK complexes; may tether Ahc1p to the complex
641	YCR083W	353.129921142265	-0.269175919532171	0.187032408614564	-1.4391939959822	0.150095566029512	0.49914416948409	TRX3	Mitochondrial thioredoxin; highly conserved oxidoreductase required to maintain the redox homeostasis of the cell, forms the mitochondrial thioredoxin system with Trr2p, redox state is maintained by both Trr2p and Glr1p
642	YCR084C	7484.12429842651	0.535932919557532	0.125146604429956	4.28244075817088	1.8485435708133e-05	0.00156757401589316	TUP1	General repressor of transcription; forms complex with Cyc8p, involved in the establishment of repressive chromatin structure through interactions with histones H3 and H4, appears to enhance expression of some genes
643	YCR086W	188.027982538802	-0.208895356266318	0.165298055938425	-1.26374962536845	0.206319907109114	0.562151608134919	CSM1	Nucleolar protein that mediates homolog segregation during meiosis I; forms a complex with Lrs4p and then Mam1p at kinetochores; required for condensin recruitment to the replication fork barrier site and rDNA repeat segregation
644	YCR087C-A	766.268544515921	-0.255012328181088	0.128777259057187	-1.9802590150474	0.0476744315868739	0.310249608939324		Putative protein of unknown function; green fluorescent protein (GFP)-fusion protein localizes to the nucleolus; YCR087C-A is not an essential gene
645	YCR088W	6638.86008907891	0.175738696365059	0.100369225240543	1.75092211725145	0.0799593264557703	0.391846649454006	ABP1	Actin-binding protein of the cortical actin cytoskeleton; important for activation of the Arp2/3 complex that plays a key role actin in cytoskeleton organization; inhibits barbed-end actin filament elongation; phosphorylation within its Proline-Rich Regio, mediated by Cdc28p and Pho85p, protects Abp1p from proteolysis mediated by its own PEST sequences; mammalian homolog of HIP-55 (hematopoietic …
646	YCR089W	1096.41339565334	0.604860916859694	0.495049302209536	1.22181955243658	0.221775872870661	0.581345920491642	FIG2	Cell wall adhesin, expressed specifically during mating; may be involved in maintenance of cell wall integrity during mating; FIG2 has a paralog, AGA1, that arose from the whole genome duplication
647	YCR090C	651.374530194322	-0.173478155359924	0.1400346560673	-1.23882301875724	0.215411047301324	0.571923169698717		Putative protein of unknown function; green fluorescent protein (GFP)-fusion protein localizes to the cytoplasm and nucleus; YCR090C is not an essential gene
648	YCR091W	264.862068281936	-0.067596363171446	0.156173129123619	-0.43282966506959	0.66513852035719	0.871981355758979	KIN82	Putative serine/threonine protein kinase; implicated in the regulation of phospholipid asymmetry through the activation of phospholipid translocases (flippases); involved in the phosphorylation of upstream inhibitory kinase Ypk1p along with Fpk1p; has a redundant role in the cellular response to mating pheromone; KIN82 has a paralog, FPK1, that arose from the whole genome duplication
649	YCR092C	1102.94201894077	0.0827707727977697	0.0965036470817709	0.85769580011453	0.391060459757892	0.712601214833786	MSH3	Mismatch repair protein; forms dimers with Msh2p that mediate repair of insertion or deletion mutations and removal of nonhomologous DNA ends, contains a PCNA (Pol30p) binding motif required for genome stability
650	YCR093W	11227.7231921566	0.214627366276155	0.096449209692144	2.22528900922282	0.0260618427993724	0.228788455204829	CDC39	Subunit of the CCR4-NOT1 core complex; this complex has multiple roles in the regulation of mRNA levels including regulation of transcription and destabilization of mRNA by deadenylation; basal transcription factor that increases initiation and elongation; activates the ATPase activity of Dhh1p, resulting in processing body disassembly
651	YCR094W	937.31204172994	0.165973706198648	0.10901490032441	1.52248642804552	0.127887243526522	0.474599675736279	CDC50	Endosomal protein that interacts with phospholipid flippase Drs2p; interaction with Cdc50p is essential for Drs2p catalytic activity; mutations affect cell polarity and polarized growth; similar to Lem3p; CDC50 has a paralog, YNR048W, that arose from the whole genome duplication
652	YCR095C	544.284663184457	0.0768276103764707	0.109524268163471	0.701466548599088	0.483011903585629	0.772248387796053	OCA4	Cytoplasmic protein required for replication of Brome mosaic virus; S. cerevisiae is a model system for studying replication of positive-strand RNA viruses in their natural hosts
653	YCR095W-A	6.98105771926704	0.240021097602926	0.724232774224628	0.33141429958054	0.740331565138125	NA		Putative protein of unknown function
654	YCR096C	417.170256192329	-0.22418798580397	0.137462020516609	-1.63090855904364	0.102909615478727	0.43527187527254	HMRA2	Silenced copy of a2 at HMR; similarity to Alpha2p; required along with a1p for inhibiting expression of the HO endonuclease in a/alpha HO/HO diploid cells with an active mating-type interconversion system
655	YCR097W	378.254917343938	-0.148504833077875	0.213202867058934	-0.696542382972858	0.486089224401246	0.773695257964627	HMRA1	Silenced copy of a1 at HMR; homeobox corepressor that interacts with Alpha2p to repress haploid-specific gene transcription in diploid cells
656	YCR098C	68.9255329797122	0.0775331597072863	0.261038743968564	0.297017823977207	0.766452901296311	NA	GIT1	Plasma membrane permease; mediates uptake of glycerophosphoinositol and glycerophosphocholine as sources of the nutrients inositol and phosphate; expression and transport rate are regulated by phosphate and inositol availability
657	YCR099C	111.158350742139	-0.197443468660854	0.205489569982611	-0.960844234953446	0.336630493221362	0.677751056007736		Putative protein of unknown function
658	YCR100C	207.737955203551	-0.0803600507996307	0.216395091537367	-0.371358011074637	0.710370895389221	0.891376005040396		Putative protein of unknown function
659	YCR101C	115.153783533166	-0.228958511016802	0.249152962985964	-0.918947574505465	0.358122994191224	0.691197943800029		Putative protein of unknown function; localizes to the membrane fraction; YCR101C is not an essential gene
660	YCR102C	5151.54719490552	-0.114449050648479	0.0878109325913193	-1.30335764888338	0.192452688121823	0.547819752359344		Putative protein of unknown function; involved in copper metabolism; similar to C. carbonum toxD gene; member of the quinone oxidoreductase family
661	YCR104W	114.97196556447	0.0883988575557137	0.236186608735103	0.374275485088395	0.708199368933037	0.889669385546969	PAU3	Member of the seripauperin multigene family; encoded mainly in subtelomeric region; active during alcoholic fermentation; regulated by anaerobiosis; negatively regulated by oxygen; repressed by heme
662	YCR105W	210.588486872116	-0.119773922436856	0.166081965790078	-0.721173559495592	0.470802737368053	0.765666265973351	ADH7	NADPH-dependent medium chain alcohol dehydrogenase; has broad substrate specificity; member of the cinnamyl family of alcohol dehydrogenases; may be involved in fusel alcohol synthesis or in aldehyde tolerance
663	YCR106W	1578.42590752012	-0.034747130165861	0.0825026607183339	-0.421163752336286	0.673635511043825	0.875516710598457	RDS1	Putative zinc cluster transcription factor; involved in conferring resistance to cycloheximide
664	YCR107W	1111.49009290662	0.0904567976231984	0.0964637019202526	0.937728864044424	0.348383766436541	0.685663667807376	AAD3	Putative aryl-alcohol dehydrogenase; similar to P. chrysosporium aryl-alcohol dehydrogenase; mutational analysis has not yet revealed a physiological role; AAD3 has a paralog, AAD15, that arose from a segmental duplication; members of the AAD gene family comprise three pairs (AAD3 + AAD15, AAD6/AAD16 + AAD4, AAD10 + AAD14) whose two genes are more related to one another than to other members of t…
665	YCR108C	23.843723892509	0.967262548298755	0.617760358351648	1.56575690754854	0.117405538068354	NA		Putative protein of unknown function; identified by fungal homology and RT-PCR
666	YDL001W	425.979120626899	-0.133683998792944	0.135643516245053	-0.985553917309474	0.324352060994058	0.668130818590489	RMD1	Cytoplasmic protein required for sporulation
667	YDL002C	583.05988401628	-0.285307267826812	0.145059972537706	-1.96682284461795	0.0492036379407484	0.315670092762723	NHP10	Non-essential INO80 chromatin remodeling complex subunit; preferentially binds DNA ends, protecting them from exonucleatic cleavage; deletion affects telomere maintenance via recombination; related to mammalian high mobility group proteins
668	YDL003W	972.775213695618	0.0338915890752758	0.0885366740850757	0.382797178971384	0.701870153327972	0.887753866044881	MCD1	Essential alpha-kleisin subunit of the cohesin complex; required for sister chromatid cohesion in mitosis and meiosis; apoptosis induces cleavage and translocation of a C-terminal fragment to mitochondria; expression peaks in S phase
669	YDL004W	1470.27514388171	-0.0670422449370486	0.118393058415305	-0.566268376156602	0.571211354582488	0.820286073150433	ATP16	Delta subunit of the central stalk of mitochondrial F1F0 ATP synthase; F1F0 ATP synthase is a large, evolutionarily conserved enzyme complex required for ATP synthesis; F1 translationally regulates ATP6 and ATP8 expression to achieve a balanced output of ATP synthase genes encoded in nucleus and mitochondria; phosphorylated
670	YDL005C	877.096372027402	0.000758668592035695	0.109638856256201	0.00691970545791592	0.994478917910234	0.998429047423564	MED2	Subunit of the RNA polymerase II mediator complex; associates with core polymerase subunits to form the RNA polymerase II holoenzyme; essential for transcriptional regulation; relocalizes to the cytosol in response to hypoxia
671	YDL006W	561.70610355817	-0.198155085208986	0.115047282279025	-1.72237954068658	0.0850007874033523	0.401355648328403	PTC1	Type 2C protein phosphatase (PP2C); dephosphorylates Hog1p, inactivating osmosensing MAPK cascade; involved in Fus3p activation during pheromone response; deletion affects precursor tRNA splicing, mitochondrial inheritance, and sporulation
672	YDL007C-A	1.14947010848663	-1.22396241834192	2.2061029094005	-0.554807490224707	0.579026343310093	NA		Putative protein of unknown function
673	YDL007W	3599.79526633252	-0.0712800384968664	0.082484615298919	-0.86416161654573	0.38749911446349	0.710654805263113	RPT2	ATPase of the 19S regulatory particle of the 26S proteasome; one of six ATPases of the regulatory particle; involved in the degradation of ubiquitinated substrates; required for normal peptide hydrolysis by the core 20S particle; N-myristoylation of Rpt2p at Gly2 is involved in regulating the proper intracellular distribution of proteasome activity by controlling the nuclear localization of the 2…
674	YDL008W	338.89990193512	-0.125161917161664	0.179405900010876	-0.697646605569138	0.48539822767376	0.773695257964627	APC11	Catalytic core subunit, Anaphase-Promoting Complex/Cyclosome (APC/C); which is a ubiquitin-protein ligase required for degradation of anaphase inhibitors, including mitotic cyclins, during the metaphase/anaphase transition; contains a RING-H2 domain that is required for activity
675	YDL009C	281.249752870015	-0.048993951619636	0.142246044255706	-0.344431030585026	0.730522155812774	0.897070000482363		Protein of unknown function; mRNA identified as translated by ribosome profiling data; SWAT-GFP and mCherry fusion proteins localize to the cytosol; partially overlaps the verified ORF YDL010W; YDL009C is not an essential gene
676	YDL010W	459.414982391156	-0.160431605126848	0.126971786845138	-1.26352167763473	0.206401761134563	0.562151608134919	GRX6	Cis-golgi localized monothiol glutaredoxin, binds Fe-S cluster; more similar in activity to dithiol than other monothiol glutaredoxins; involved in the oxidative stress response; GRX6 has a paralog, GRX7, that arose from the whole genome duplication
677	YDL012C	400.421908403766	-0.382289056337049	0.165732057119158	-2.30666934920256	0.0210732602215679	0.2023361704745		Tail-anchored plasma membrane protein with a conserved CYSTM module; possibly involved in response to stress; may contribute to non-homologous end-joining (NHEJ) based on ydl012c htz1 double null phenotype; YDL012C has a paralog, YBR016W, that arose from the whole genome duplication
678	YDL013W	768.562593821219	-0.140390867113846	0.107440712595921	-1.30668220381086	0.191320665146484	0.54704146902151	SLX5	Subunit of the Slx5-Slx8 SUMO-targeted Ub ligase (STUbL) complex; role in Ub-mediated degradation of histone variant Cse4p preventing mislocalization to euchromatin; role in proteolysis of spindle positioning protein Kar9p, and DNA repair proteins Rad52p and Rad57p; forms SUMO-dependent nuclear foci, including DNA repair centers; contains a RING domain and two SIM motifs; associates with the cent…
679	YDL014W	10572.6752064097	-0.0656315129229584	0.109734083455602	-0.598095968510211	0.549775900113696	0.806639425542777	NOP1	Histone glutamine methyltransferase, modifies H2A at Q105 in nucleolus; component of the small subunit processome complex, which is required for processing of pre-18S rRNA; ortholog of mammalian fibrillarin; inviability of the null mutant is functionally complemented by human FBL
680	YDL015C	3488.87375907194	0.255797202173445	0.108461273070679	2.35841969148522	0.0183529303904214	0.189739224441625	TSC13	Enoyl reductase; catalyzes last step in each cycle of very long chain fatty acid elongation; localizes to ER, highly enriched in a structure marking nuclear-vacuolar junctions; coimmunoprecipitates with elongases Elo2p and Elo3p; protein increases in abundance and relative distribution to ER foci increases upon DNA replication stress; human homolog TECR implicated in nonsyndromic mental retardati…
681	YDL017W	396.84007414467	-0.146792281882832	0.130634310773484	-1.12368857012892	0.26114516698549	0.610875091433127	CDC7	DDK (Dbf4-dependent kinase) catalytic subunit; required for origin firing and replication fork progression in mitotic S phase through phosphorylation of Mcm2-7p complexes and Cdc45p; kinase activity correlates with cyclical DBF4 expression; required for pre-meiotic DNA replication, meiotic DSB formation, recruitment of monopolin complex to kinetochores during meiosis I, regulation of meiosis-spec…
682	YDL018C	528.76573631807	-0.0168686731304289	0.114788979736198	-0.146953768290263	0.883168511605467	0.962715685469229	ERP3	Protein with similarity to Emp24p and Erv25p; member of the p24 family involved in ER to Golgi transport
683	YDL019C	3962.1892314754	0.0935891418224318	0.0806960017640351	1.15977421156624	0.246140746271456	0.602184379784444	OSH2	Member of an oxysterol-binding protein family with seven members; in S. cerevisiae, family members have overlapping, redundant functions in sterol metabolism and collectively perform a function essential for viability; contains FFAT motif; interacts with ER anchor Scs2p at patches at the plasma membrane and at the nuclear envelope; regulated by sterol binding; OSH2 has a paralog, SWH1, that arose…
684	YDL020C	9898.55123805807	0.0202620305107707	0.079111576510861	0.256119665470059	0.79785843745814	0.927679296509254	RPN4	Transcription factor that stimulates expression of proteasome genes; Rpn4p levels are in turn regulated by the 26S proteasome in a negative feedback control mechanism; RPN4 is transcriptionally regulated by various stress responses; relative distribution to the nucleus increases upon DNA replication stress
685	YDL021W	155.326947588495	-0.306050577069004	0.198013944195604	-1.545601135881	0.122200926721341	0.466857082208736	GPM2	Homolog of Gpm1p phosphoglycerate mutase; converts 3-phosphoglycerate to 2-phosphoglycerate in glycolysis; may be non-functional; GPM2 has a paralog, GPM3, that arose from the whole genome duplication
686	YDL022C-A	12.8427033953037	-0.975595052570357	0.641220029976881	-1.52146690209526	0.128142711042735	NA		Protein of unknown function; SWAT-GFP and mCherry fusion proteins localize to the cytosol; partially overlaps the verified gene DIA3; identified by fungal homology and RT-PCR; mRNA identified as translated by ribosome profiling data
687	YDL022W	5599.08388136361	0.0352442365250618	0.104144159350119	0.338417792653885	0.735048367704474	0.89870712764021	GPD1	NAD-dependent glycerol-3-phosphate dehydrogenase; key enzyme of glycerol synthesis, essential for growth under osmotic stress; expression regulated by high-osmolarity glycerol response pathway; protein abundance increases in response to DNA replication stress; constitutively inactivated via phosphorylation by the protein kinases Ypk1p and Ypk2p, dephosphorylation increases catalytic activity; for…
688	YDL024C	131.630348659153	-0.504156768234425	0.201159903718799	-2.50624880462851	0.0122019724279068	0.154558317420153	DIA3	Protein of unknown function; involved in invasive and pseudohyphal growth
689	YDL025C	4171.26925942452	0.0516339998664543	0.122452790156788	0.42166454353831	0.673269887970473	0.875460294623487	RTK1	Putative protein kinase, potentially phosphorylated by Cdc28p; interacts with ribosome biogenesis factors, Cka2, Gus1 and Arc1; protein abundance increases in response to DNA replication stress
690	YDL027C	535.442544993321	0.145606889356871	0.108097953492796	1.34699024960333	0.177983372982882	0.529909079822255	MRX9	Protein that associates with mitochondrial ribosome; the authentic, non-tagged protein is detected in highly purified mitochondria in high-throughput studies; YDL027C is not an essential gene
691	YDL028C	916.655471119673	-0.0729224755041731	0.0975605459685607	-0.747458665592879	0.454786744511355	0.758526045665812	MPS1	Dual-specificity kinase; autophosphorylation required for function; required for spindle pole body (SPB) duplication and spindle checkpoint function; contributes to bi-orientation by promoting formation of force-generating kinetochore-microtubule attachments in meiosis I; substrates include SPB proteins Spc42p, Spc110p, and Spc98p, mitotic exit network protein Mob1p, kinetochore protein Cnn1p, an…
692	YDL029W	4885.61250263308	0.00119609331645866	0.0712677285067941	0.0167830986270965	0.986609653341138	0.996572810174693	ARP2	Essential component of the Arp2/3 complex; Arp2/3 is a highly conserved actin nucleation center required for the motility and integrity of actin patches; involved in endocytosis and membrane growth and polarity; required for efficient Golgi-to-ER trafficking in COPI mutants
693	YDL030W	497.877410182378	-0.0814972753483182	0.13020611804698	-0.62590972352707	0.531374156380668	0.798141201865558	PRP9	Subunit of the SF3a splicing factor complex; required for spliceosome assembly; acts after the formation of the U1 snRNP-pre-mRNA complex
694	YDL031W	3655.62471688406	0.121215244635859	0.0757250797041183	1.60072785805554	0.109437208152128	0.444794970773483	DBP10	Putative ATP-dependent RNA helicase of the DEAD-box protein family; constituent of 66S pre-ribosomal particles; essential protein involved in ribosome biogenesis
695	YDL033C	409.896698072195	-0.181617631194351	0.1132998639869	-1.60298189956654	0.108938650335691	0.444794970773483	SLM3	tRNA-specific 2-thiouridylase; responsible for 2-thiolation of the wobble base of mitochondrial tRNAs; human homolog TRMU is implicated in myoclonus epilepsy associated with ragged red fibers (MERRF), and can complement yeast null mutant
696	YDL035C	2158.75898330003	0.120652606244281	0.102397170120122	1.1782806702836	0.238684731256333	0.598529224571718	GPR1	Plasma membrane G protein coupled receptor (GPCR); interacts with the heterotrimeric G protein alpha subunit, Gpa2p, and with Plc1p; sensor that integrates nutritional signals with the modulation of cell fate via PKA and cAMP synthesis
697	YDL036C	652.666186520659	-0.123745527028571	0.104278189853728	-1.18668656602258	0.235351275936402	0.594836666715539	PUS9	Mitochondrial tRNA:pseudouridine synthase; catalyzes the formation of pseudouridine at position 32 in mitochondrial tRNAs; contains an N-terminal mitochondrial targeting sequence; PUS9 has a paralog, RIB2, that arose from the whole genome duplication
698	YDL037C	1548.39459072112	0.0187461568268401	0.347638127126312	0.0539243407557216	0.95699544375774	0.986768451221872	BSC1	Protein of unconfirmed function; similar to cell surface flocculin Flo11p; ORF exhibits genomic organization compatible with a translational readthrough-dependent mode of expression; in W303 strain one continuous open reading frame comprising of YDL037C, the intergenic region and YDL039C encodes the gene IMI1
699	YDL039C	2942.57251562863	0.152976066100034	0.442828925387147	0.345451837786553	0.729754711991346	0.89696609476611	PRM7	Pheromone-regulated protein; predicted to have one transmembrane segment; promoter contains Gcn4p binding elements; in W303 strain one continuous open reading frame comprising of YDL037C, the intergenic region and YDL039C encodes the IMI1
700	YDL040C	5299.48862756575	0.0598304717170057	0.0775724005916857	0.771285550797024	0.440537694950081	0.749024353679205	NAT1	Subunit of protein N-terminal acetyltransferase NatA; NatA comprised of Nat1p, Ard1p, and Nat5p; N-terminally acetylates many proteins to influence multiple processes such as cell cycle progression, heat-shock resistance, mating, sporulation, telomeric silencing and early stages of mitophagy; orthologous to human NAA15; expression of both human NAA10 and NAA15 functionally complements ard1 nat1 d…
701	YDL042C	676.846085630633	0.102859486280453	0.112490292603383	0.914385445178941	0.360514347002939	0.691577657482431	SIR2	Conserved NAD+ dependent histone deacetylase of the Sirtuin family; deacetylation targets are primarily nuclear proteins; required for telomere hypercluster formation in quiescent yeast cells; involved in regulation of lifespan; plays roles in silencing at HML, HMR, telomeres, and rDNA; negatively regulates initiation of DNA replication; functions as regulator of autophagy like mammalian homolog …
702	YDL043C	385.434050473331	-0.071236653445512	0.121466328962452	-0.58647243276392	0.55755808157054	0.810749428754165	PRP11	Subunit of the SF3a splicing factor complex; required for spliceosome assembly
703	YDL044C	452.953658301218	-0.0523797842462437	0.118907094425686	-0.440510168877938	0.659567648912481	0.869924903929713	MTF2	Mitochondrial protein that interacts with mitochondrial RNA polymerase; interacts with an N-terminal region of mitochondrial RNA polymerase (Rpo41p) and couples RNA processing and translation to transcription
704	YDL045C	497.766797183636	0.127437108702149	0.112964490439682	1.12811652764631	0.259270709995879	0.608323418876342	FAD1	Flavin adenine dinucleotide (FAD) synthetase; performs the second step in synthesis of FAD from riboflavin; mutation is functionally complemented by human FLAD1
705	YDL045W-A	315.152780910487	-0.236117438381358	0.208653437814066	-1.13162496077235	0.257792141518198	0.608221840606326	MRP10	Mitochondrial ribosomal protein of the small subunit; contains twin cysteine-x9-cysteine motifs; oxidized by Mia40p during import into mitochondria
706	YDL046W	1302.04015298686	0.117541368710078	0.102221018440021	1.14987475671695	0.250195459257966	0.604656861699015	NPC2	Sterol transport protein and functional homolog of human NPC2/He1; human NPC2 is a cholesterol-binding protein whose deficiency causes Niemann-Pick type C2 disease involving retention of cholesterol in lysosomes; yeast NPC2 can complement mutations in human NPC2
707	YDL047W	1382.40164059225	0.167100263293701	0.116878411633154	1.42969313972351	0.152805110090413	0.503848888489868	SIT4	Ceramide-activated, type 2A-related serine-threonine phosphatase; functions in G1/S transition of mitotic cycle; controls lifespan, mitochondrial function, cell cycle progression by regulating HXK2 phosphorylation; regulator of COPII coat dephosphorylation; required for ER to Golgi traffic; interacts with Hrr25p kinase; cytoplasmic and nuclear protein that modulates functions mediated by Pkc1p in…
708	YDL048C	172.013096630453	-0.237621027284174	0.205126181409017	-1.15841393649484	0.246695154535625	0.602761452224184	STP4	Protein containing a Kruppel-type zinc-finger domain; similar to Stp1p, Stp2p; predicted transcription factor; relative distribution to the nucleus increases upon DNA replication stress; STP4 has a paralog, STP3, that arose from the whole genome duplication
709	YDL049C	160.022712575944	-0.00896580041751367	0.190539803769744	-0.0470547373311474	0.962469601726256	0.989177854720949	KNH1	Protein with similarity to Kre9p; Kre9p is involved in cell wall beta 1,6-glucan synthesis; overproduction suppresses growth defects of a kre9 null mutant; required for propionic acid resistance
710	YDL051W	3254.18342373547	-0.039791555179741	0.0738531186021984	-0.538793160436105	0.59002958349683	0.831488785456891	LHP1	RNA binding protein required for maturation of tRNA and U6 snRNA; acts as a molecular chaperone for RNAs transcribed by polymerase III; homologous to human La (SS-B) autoantigen
711	YDL052C	1977.49177658964	0.00388710532431389	0.134312651153525	0.028940723684106	0.976911866409615	0.993877223477455	SLC1	1-acyl-sn-glycerol-3-phosphate acyltransferase; catalyzes the acylation of lysophosphatidic acid to form phosphatidic acid, a key intermediate in lipid metabolism; enzymatic activity detected in lipid particles and microsomes
712	YDL053C	894.728764203688	0.101599334130237	0.0938732772228078	1.08230304870566	0.279117891759929	0.627294702241443	PBP4	Pbp1p binding protein; interacts strongly with Pab1p-binding protein 1 (Pbp1p) in the yeast two-hybrid system; also interacts with Lsm12p in a copurification assay; relative distribution to the nucleus increases upon DNA replication stress
713	YDL054C	576.188546360489	0.120219230059094	0.117391624480568	1.02408694479728	0.305794210181099	0.655756013466492	MCH1	Protein with similarity to mammalian monocarboxylate permeases; monocarboxylate permeases are involved in transport of monocarboxylic acids across the plasma membrane but mutant is not deficient in monocarboxylate transport
714	YDL055C	34012.7276701125	0.0724845052687901	0.0835245662292673	0.867822588504402	0.385491462179421	0.709126812959707	PSA1	GDP-mannose pyrophosphorylase (mannose-1-phosphate guanyltransferase); synthesizes GDP-mannose from GTP and mannose-1-phosphate in cell wall biosynthesis; required for normal cell wall structure
715	YDL056W	1187.8109434079	-0.0103257299501248	0.096059244440707	-0.107493349653592	0.914397600962428	0.972419010553172	MBP1	Transcription factor; involved in regulation of cell cycle progression from G1 to S phase, forms a complex with Swi6p that binds to MluI cell cycle box regulatory element in promoters of DNA synthesis genes
716	YDL057W	189.431672242818	-0.0600752804479079	0.162426588346859	-0.369861123473322	0.711485969490374	0.891860382516884		Putative protein of unknown function; YDL057W is not an essential gene
717	YDL058W	5278.48011731127	0.134836473079887	0.105301870746821	1.28047557107582	0.20037793090857	0.555853971828929	USO1	Essential protein involved in vesicle-mediated ER to Golgi transport; binds membranes and functions during vesicle docking to the Golgi; required for assembly of the ER-to-Golgi SNARE complex
718	YDL059C	346.895853732632	-0.151224727033034	0.16891434864327	-0.895274606613823	0.370640311211481	0.696029997625412	RAD59	Protein involved DNA double-strand break repair; repairs breaks in DNA during vegetative growth via recombination and single-strand annealing; anneals complementary single-stranded DNA; forms nuclear foci upon DNA replication stress; required for loading of Rad52p to DSBs; regulates replication fork progression in DNA ligase I-deficient cells; paralog of Rad52p
719	YDL060W	3038.66085594988	-0.0177739504052651	0.0851360904531876	-0.208771043051809	0.834626977511267	0.941724561753914	TSR1	Protein required for processing of 20S pre-rRNA in the cytoplasm; associates with pre-40S ribosomal particles; inhibits the premature association of 60S subunits with assembling 40S subunits in the cytoplasm; similar to Bms1p; relocalizes from nucleus to cytoplasm upon DNA replication stress
720	YDL061C	1940.89573334514	-0.0486399696850499	0.116730389943711	-0.416686431943771	0.676907779896561	0.878021524842224	RPS29B	Protein component of the small (40S) ribosomal subunit; homologous to mammalian ribosomal protein S29 and bacterial S14; RPS29B has a paralog, RPS29A, that arose from the whole genome duplication
721	YDL063C	2312.51070369448	0.0457851007732728	0.0903666679096582	0.50665916794725	0.61239398516845	0.842681416917031	SYO1	Transport adaptor or symportin; facilitates synchronized nuclear coimport of the two 5S-rRNA binding proteins Rpl5p and Rpl11p; binds to nascent Rpl5p during translation; required for biogenesis of the large ribosomal subunit; green fluorescent protein (GFP)-fusion protein localizes to the cytoplasm and nucleus
722	YDL064W	898.425497692484	-0.23046215636735	0.10312004961053	-2.23489182984079	0.0254244510723078	0.22611533081329	UBC9	SUMO-conjugating enzyme involved in the Smt3p conjugation pathway; nuclear protein required for S- and M-phase cyclin degradation and mitotic control; involved in proteolysis mediated by the anaphase-promoting complex cyclosome (APCC)
723	YDL065C	824.464700745491	-0.106887474658854	0.102126169503736	-1.04662179320202	0.295274046524018	0.642753036194224	PEX19	Chaperone and import receptor for newly-synthesized class I PMPs; binds peroxisomal membrane proteins (PMPs) in the cytoplasm and delivers them to the peroxisome for subsequent insertion into the peroxisomal membrane; interacts with Myo2p and contributes to peroxisome partitioning
724	YDL066W	6477.27296241422	-0.0179640088108617	0.0710978002494321	-0.252666168964984	0.800526193010917	0.929499857440454	IDP1	Mitochondrial NADP-specific isocitrate dehydrogenase; catalyzes the oxidation of isocitrate to alpha-ketoglutarate; not required for mitochondrial respiration and may function to divert alpha-ketoglutarate to biosynthetic processes
725	YDL067C	215.536146290401	-0.0363112000909744	0.159288207236055	-0.227959123409328	0.81967801866889	0.934610226627238	COX9	Subunit VIIa of cytochrome c oxidase (Complex IV); Complex IV is the terminal member of the mitochondrial inner membrane electron transport chain
726	YDL069C	174.257920825403	0.0669527041148436	0.16777664259656	0.399058552362617	0.689850061362911	0.884954997433193	CBS1	Mitochondrial translational activator of the COB mRNA; membrane protein that interacts with translating ribosomes, acts on the COB mRNA 5'-untranslated leader
727	YDL070W	2486.50123119139	0.193929641083642	0.0799795228952815	2.42474115952851	0.0153193048543744	0.173190775741189	BDF2	Protein involved in transcription initiation; acts at TATA-containing promoters; associates with the basal transcription factor TFIID; contains two bromodomains; corresponds to the C-terminal region of mammalian TAF1; redundant with Bdf1p; protein abundance increases in response to DNA replication stress; BDF2 has a paralog, BDF1, that arose from the whole genome duplication
728	YDL072C	1388.93605088293	0.136636316668164	0.11050636612603	1.23645651791982	0.216288918932118	0.572510558776029	YET3	Protein of unknown function; YET3 null mutant decreases the level of secreted invertase; homolog of human BAP31 protein; protein abundance increases in response to DNA replication stress
729	YDL073W	1822.0052903568	0.115075969849336	0.103940238318836	1.10713590531071	0.268235173855378	0.618519904556379	AHK1	Scaffold protein in the HKR1 sub-branch of the Hog1p-signaling pathway; physically interacts with the cytoplasmic domain of Hkr1p, and with Sho1p, Pbs2p, and Ste11p; prevents cross-talk signaling from Hkr1p of the osmotic stress MAPK cascade to the Kss1p MAPK cascade; non-essential gene
730	YDL074C	2797.88114082564	0.0041423736702995	0.0804712922707952	0.0514764154197988	0.958945894698662	0.987663379793884	BRE1	E3 ubiquitin ligase; forms heterodimer with Rad6p to regulate K63 polyubiquitination in response to oxidative stress and to monoubiquinate histone H2B-K123, which is required for the subsequent methylation of histone H3-K4 and H3-K79; required for DSBR, transcription, silencing, and checkpoint control; interacts with RNA-binding protein Npl3p, linking histone ubiquitination to mRNA processing; Br…
731	YDL075W	22982.9208376674	-0.222901805682177	0.151929538772534	-1.46713935606625	0.142338149923565	0.491862006752513	RPL31A	Ribosomal 60S subunit protein L31A; associates with karyopherin Sxm1p; loss of both Rpl31p and Rpl39p confers lethality; homologous to mammalian ribosomal protein L31, no bacterial homolog; RPL31A has a paralog, RPL31B, that arose from the whole genome duplication
732	YDL076C	503.373658188348	0.000788958233935859	0.108622767501572	0.00726328606868205	0.994204787139871	0.998429047423564	RXT3	Component of the Rpd3L histone deacetylase complex; involved in histone deacetylation; protein abundance increases in response to DNA replication stress
733	YDL077C	1207.64871842817	-0.0682161735708876	0.0951387213429727	-0.717017977622066	0.473363003979016	0.767027434131325	VAM6	Guanine nucleotide exchange factor for the GTPase Gtr1p; subunit of the HOPS endocytic tethering complex; vacuole membrane protein; functions as a Rab GTPase effector, interacting with both GTP- and GDP-bound conformations of Ypt7p; facilitates tethering and promotes membrane fusion events at the late endosome and vacuole; required for both membrane and protein trafficking; component of vacuole-m…
734	YDL078C	2663.77567023694	-0.0147103650418709	0.0781820751452334	-0.188155213513385	0.850754979809512	0.948336589743534	MDH3	Peroxisomal malate dehydrogenase; catalyzes interconversion of malate and oxaloacetate; involved in the glyoxylate cycle
735	YDL079C	275.247807318128	-0.10497492121608	0.140453200171732	-0.747401419744992	0.454821288651362	0.758526045665812	MRK1	Glycogen synthase kinase 3 (GSK-3) homolog; one of four GSK-3 homologs in S. cerevisiae that function to activate Msn2p-dependent transcription of stress responsive genes and that function in protein degradation; MRK1 has a paralog, RIM11, that arose from the whole genome duplication
736	YDL080C	712.913230542189	-0.0540588203339435	0.100747431611391	-0.53657765234614	0.591559384199185	0.833297313287889	THI3	Regulatory protein that binds Pdc2p and Thi2p transcription factors; activates thiamine biosynthesis transcription factors Pdc2p and Thi2p by binding to them, but releases and de-activates them upon binding to thiamine pyrophosphate (TPP), the end product of the pathway; has similarity to decarboxylases but enzymatic activity is not detected
737	YDL081C	21644.8270833789	0.0266800476019457	0.0904683855890379	0.294910176944492	0.768062497445578	0.91234376048951	RPP1A	Ribosomal stalk protein P1 alpha; involved in the interaction between translational elongation factors and the ribosome; free (non-ribosomal) P1 stimulates the phosphorylation of the eIF2 alpha subunit (Sui2p) by Gcn2p; accumulation of P1 in the cytoplasm is regulated by phosphorylation and interaction with the P2 stalk component
738	YDL082W	12816.5535616245	-0.0535539611765269	0.0704167475179786	-0.760528752948347	0.446938589054524	0.754230616210309	RPL13A	Ribosomal 60S subunit protein L13A; not essential for viability; homologous to mammalian ribosomal protein L13, no bacterial homolog; RPL13A has a paralog, RPL13B, that arose from the whole genome duplication
739	YDL083C	15874.6493943899	-0.104727131432981	0.0862024927404498	-1.2148967866661	0.224405459523353	0.58332398314593	RPS16B	Protein component of the small (40S) ribosomal subunit; homologous to mammalian ribosomal protein S16 and bacterial S9; RPS16B has a paralog, RPS16A, that arose from the whole genome duplication
740	YDL084W	15903.8963208046	0.0570944664425666	0.0616943286128165	0.925441085531252	0.354736515768906	0.688618186984836	SUB2	Component of the TREX complex required for nuclear mRNA export; member of the DEAD-box RNA helicase superfamily and is involved in early and late steps of spliceosome assembly; homolog of the human splicing factor hUAP56; relocalizes from nucleus to cytoplasm upon DNA replication stress
741	YDL085C-A	269.59406227781	-0.204780246035237	0.145647004646456	-1.40600382776371	0.159722988140482	0.512079965051341		Putative protein of unknown function; green fluorescent protein (GFP)-fusion protein localizes to the cytoplasm and nucleus
742	YDL085W	186.563324270825	-0.279047597105622	0.163116043835168	-1.71073053603241	0.0871308679459984	0.407870085852507	NDE2	Mitochondrial external NADH dehydrogenase; catalyzes the oxidation of cytosolic NADH; Nde1p and Nde2p are involved in providing the cytosolic NADH to the mitochondrial respiratory chain; NDE2 has a paralog, NDE1, that arose from the whole genome duplication
743	YDL086W	1033.11954935636	-0.0093853133894765	0.0897487222768062	-0.104573225683704	0.91671446100219	0.973695539696228		Putative carboxymethylenebutenolidase; the authentic, non-tagged protein is detected in highly purified mitochondria in high-throughput studies; YDL086W is not an essential gene
744	YDL087C	172.187384455731	-0.074048020824746	0.179061374388172	-0.413534303965653	0.679215194709565	0.878934388799635	LUC7	Essential protein associated with the U1 snRNP complex; splicing factor involved in recognition of 5' splice site; contains two zinc finger motifs; N-terminal zinc finger binds pre-mRNA; relocalizes to the cytosol in response to hypoxia
745	YDL088C	939.476677923138	0.0590048397710769	0.11503686187811	0.512921152470211	0.608006476406935	0.839615434290802	ASM4	FG-nucleoporin component of central core of nuclear pore complex (NPC); contributes directly to nucleocytoplasmic transport; induces membrane tubulation, which may contribute to nuclear pore assembly; ASM4 has a paralog, NUP53, that arose from the whole genome duplication
746	YDL089W	621.953449162289	0.123878264787645	0.135263354928376	0.915830195497078	0.359755963447715	0.691270829340482	NUR1	Protein involved in regulation of mitotic exit; dephosphorylation target of Cdc14p in anaphase, which promotes timely rDNA segregation and allows mitotic progression; interacts with Csm1p, Lrs4p; required for rDNA repeat stability; null mutant causes increase in unequal sister-chromatid exchange; GFP-fusion protein localizes to the nuclear periphery, possible Cdc28p substrate
747	YDL090C	579.383619136312	-0.167008931676886	0.116137761384306	-1.43802437455501	0.150427138342074	0.49914416948409	RAM1	Beta subunit of the CAAX farnesyltransferase (FTase); this complex prenylates the a-factor mating pheromone and Ras proteins; required for the membrane localization of Ras proteins and a-factor; homolog of the mammalian FTase beta subunit
748	YDL091C	515.580998530364	0.202870872423395	0.117770710046426	1.72259191053039	0.0849623489089978	0.401355648328403	UBX3	Clathrin-coated vesicle component, regulator of endocytosis; copurifies with the DSC ubiquitin ligase complex; UBX (ubiquitin regulatory X) domain-containing protein that interacts with Cdc48p; required for efficient clathrin-mediated endocytosis; ortholog of fission yeast Ucp10
749	YDL092W	660.16512146623	-0.169514085644378	0.107958581146294	-1.57017704238507	0.116373928965481	0.459241779229066	SRP14	Signal recognition particle (SRP) subunit; interacts with the RNA component of SRP to form the Alu domain, which is the region of SRP responsible for arrest of nascent chain elongation during membrane targeting; homolog of mammalian SRP14
750	YDL093W	1523.79662058579	0.261551340399309	0.118093597541738	2.21478002062617	0.0267751672222053	0.232794013896742	PMT5	Protein O-mannosyltransferase; transfers mannose residues from dolichyl phosphate-D-mannose to protein serine/threonine residues; acts in a complex with Pmt3p, can instead interact with Pmt2p in some conditions; target for new antifungals
751	YDL095W	13259.3113341766	0.244142878262761	0.097577613555779	2.50203780730095	0.0123480737673606	0.155326553443154	PMT1	Protein O-mannosyltransferase of the ER membrane; transfers mannose from dolichyl phosphate-D-mannose to protein serine and threonine residues; 1 of 7 related proteins involved in O-glycosylation which is essential for cell wall rigidity; involved in ER quality control; amino terminus faces cytoplasm, carboxyl terminus faces ER lumen
752	YDL097C	3812.36332626842	-0.0165068320681765	0.0678233573474348	-0.243379754611938	0.807711225851591	0.93234189114063	RPN6	Essential, non-ATPase regulatory subunit of the 26S proteasome lid; required for the assembly and activity of the 26S proteasome; the human homolog (S9 protein) partially rescues Rpn6p depletion; protein abundance increases in response to DNA replication stress
753	YDL098C	165.394442221173	-0.178496626009987	0.178550591039235	-0.999697760567841	0.317456796155374	0.665789359439716	SNU23	Component of the U4/U6.U5 snRNP complex; involved in mRNA splicing via spliceosome
754	YDL099W	1170.99900037342	-0.235987706693728	0.0909009124484679	-2.59609832659832	0.00942890783170333	0.131069929971611	BUG1	Cis-golgi localized protein involved in ER to Golgi transport; forms a complex with the mammalian GRASP65 homolog, Grh1p; mutants are compromised for the fusion of ER-derived vesicles with Golgi membranes
755	YDL100C	6482.82077311521	-0.105891456192515	0.0685009754957304	-1.5458386603431	0.122143537628483	0.466857082208736	GET3	Guanine nucleotide exchange factor for Gpa1p; amplifies G protein signaling; functions as a chaperone under ATP-depleted oxidative stress conditions; subunit of GET complex, involved in ATP dependent Golgi to ER trafficking and insertion of tail-anchored (TA) proteins into ER membrane under non-stress conditions; binds as dimer to transmembrane domain (TMD) cargo, shielding TMDs from aqueous solv…
756	YDL101C	654.028460270252	-0.143836223243682	0.122409856404687	-1.17503792152291	0.239979544691901	0.599838475554641	DUN1	Cell-cycle checkpoint S/T protein kinase; required for transient G2/M arrest after DNA damage, damage-induced transcription, and nuclear-to-cytoplasmic redistribution of Rnr2p-Rnr4p after genotoxic stress and iron deprivation; phosphorylates repair protein Rad55p, transcriptional repressor Sml1p, superoxide dismutase, and ribonucleotide reductase inhibitors Crt1p and Dif1p; functions in the Mec1p…
757	YDL102W	1785.92902187177	0.185479376460687	0.0908840948967729	2.04083428097464	0.0412673018808737	0.287586977172312	POL3	Catalytic subunit of DNA polymerase delta; required for chromosomal DNA replication during mitosis and meiosis, intragenic recombination, repair of double strand DNA breaks, and DNA replication during nucleotide excision repair (NER)
758	YDL103C	1694.938680029	0.012041304372818	0.0843414990892885	0.142768441429651	0.886473061803864	0.964383306875314	QRI1	UDP-N-acetylglucosamine pyrophosphorylase; catalyzes the formation of UDP-N-acetylglucosamine (UDP-GlcNAc), which is important in cell wall biosynthesis, protein N-glycosylation, and GPI anchor biosynthesis; protein abundance increases in response to DNA replication stress
759	YDL104C	195.849313631633	-0.160489475008081	0.154835870861096	-1.03651352955581	0.299962630834583	0.649026867839139	QRI7	Protein involved in threonylcarbamoyl adenosine biosynthesis; Sua5p and Qri7p are necessary and sufficient for RNA t6A modification in vitro; highly conserved mitochondrial protein; essential for t6A modification of mitochondrial tRNAs that decode ANN codons; similar to Kae1p and E. coli YgjD, both of which are also required for tRNA t6A modification; when directed to the cytoplasm, complements t…
760	YDL105W	285.288017524389	-0.175796345582701	0.148791143487065	-1.18149737587025	0.237405195285884	0.597526554508335	NSE4	Component of the SMC5-SMC6 complex; this complex plays a key role in the removal of X-shaped DNA structures that arise between sister chromatids during DNA replication and repair
761	YDL106C	918.740036288605	0.0709549083050307	0.114111660256777	0.621802435836674	0.534071784453193	0.798829088004032	PHO2	Homeobox transcription factor; regulatory targets include genes involved in phosphate metabolism; binds cooperatively with Pho4p to the PHO5 promoter; phosphorylation of Pho2p facilitates interaction with Pho4p; relocalizes to the cytosol in response to hypoxia
762	YDL107W	197.01150231643	-0.124030436689743	0.152856907325921	-0.811415322078226	0.417127203015104	0.730852601664222	MSS2	Peripherally bound inner membrane protein of the mitochondrial matrix; involved in membrane insertion of C-terminus of Cox2p, interacts genetically and physically with Cox18p
763	YDL108W	463.426586571219	-0.0616908903595673	0.130891923055878	-0.47131166629152	0.637418185798805	0.858337743421393	KIN28	Serine/threonine protein kinase, subunit of transcription factor TFIIH; involved in transcription initiation at RNA polymerase II promoters; phosphorylates Ser5 residue of the PolII C-terminal domain (CTD) at gene promoters; relocalizes to the cytosol in response to hypoxia
764	YDL109C	413.51832177411	0.0361213962071768	0.156562190646863	0.23071596059007	0.817535473257299	0.934408041917014		Putative lipase; involved in lipid metabolism; not an essential gene; YDL109C has a paralog, ROG1, that arose from the whole genome duplication
765	YDL110C	278.186322079536	-0.204426027738123	0.14481485444407	-1.41163714539433	0.158056829246771	0.510024234042134	TMA17	ATPase dedicated chaperone that adapts proteasome assembly to stress; Tma17p is induced upon stress; interacts with Rpt6p to assist its pairing to Rpt3p and early steps in proteasome biogenesis; associates with ribosomes; heterozygous deletion demonstrated increases in chromosome instability in a rad9 deletion background; protein abundance is decreased upon intracellular iron depletion
766	YDL111C	1077.79371586552	0.122412427079927	0.0870798731107883	1.40574879942907	0.159798730623141	0.512079965051341	RRP42	Exosome non-catalytic core component; involved in 3'-5' RNA processing and degradation in both the nucleus and the cytoplasm; has similarity to E. coli RNase PH and to human hRrp42p (EXOSC7)
767	YDL112W	4397.73738912598	0.233147375368487	0.12062545930283	1.93282062274408	0.0532582989298827	0.327752657287636	TRM3	2'-O-ribose methyltransferase; catalyzes the ribose methylation of the guanosine nucleotide at position 18 of tRNAs
768	YDL113C	1068.3590257454	-0.0475355111037546	0.0994737718122477	-0.477869796608052	0.632742879741672	0.853182334619416	ATG20	Sorting nexin family member; required for the cytoplasm-to-vacuole targeting (Cvt) pathway and for endosomal sorting; has a Phox homology domain that binds phosphatidylinositol-3-phosphate; interacts with Snx4p; potential Cdc28p substrate
769	YDL114W	22.9744050098697	-0.664684119967532	0.477768259216693	-1.39122703767992	0.164156590795539	NA		Putative short-chain dehydrogenase/reductase; YDL114W is not an essential gene
770	YDL115C	441.958573946003	-0.157322292583151	0.149354442931259	-1.05334859476232	0.292181254760427	0.639433321936431	IWR1	RNA polymerase II transport factor, conserved from yeast to humans; also has a role in transporting RNA polymerase III into the nucleus; interacts with most of the RNAP II subunits; nucleo-cytoplasmic shuttling protein; deletion causes hypersensitivity to K1 killer toxin; protein increases in abundance and relocalizes from nucleus to cytoplasm upon DNA replication stress
771	YDL116W	2127.87887277232	0.0201897374094578	0.084002140295599	0.240347892784769	0.810060569821338	0.932967196621469	NUP84	Subunit of the Nup84p subcomplex of the nuclear pore complex (NPC); contributes to nucleocytoplasmic transport and NPC biogenesis; also plays roles in several processes that may require localization of genes or chromosomes at the nuclear periphery, including double-strand break repair, transcription and chromatin silencing; homologous to human NUP107
772	YDL117W	1590.09266410823	0.177046155869208	0.0897152362175936	1.97342350456285	0.048447331883991	0.312723018299703	CYK3	SH3-domain protein located in the bud neck and cytokinetic actin ring; relocalizes from bud neck to nucleus upon DNA replication stress; activates the chitin synthase activity of Chs2p during cytokinesis; suppressor of growth and cytokinesis defects of chs2 phospho-mutants
773	YDL119C	168.271541238827	-0.472491944375617	0.203331531995969	-2.32375146017679	0.0201388186488171	0.198250616916073	HEM25	Mitochondrial glycine transporter; required for the transport of glycine into mitochondria for initiation of heme biosynthesis, with YMC1 acting as a secondary transporter; homolog of human SLC25A38, a mitochondrial glycine transporter associated with nonsyndromic autosomal recessive congenital sideroblastic anemia; human SLC25A38 can complement the heme deficiency associated with the null mutant…
774	YDL120W	1039.31634008241	-0.106976404495018	0.0937846032931124	-1.14066062806361	0.25401117681493	0.606190924379591	YFH1	Mitochondrial matrix iron chaperone; oxidizes and stores iron; interacts with Isu1p to promote Fe-S cluster assembly; mutation results in multiple Fe/S-dependent enzyme deficiencies; human frataxin homolog FXN is mutated in Friedrich's ataxia; human FTL gene can complement yeast yfh1 null mutant
775	YDL121C	906.351744128699	-0.0020787862069398	0.131663501452332	-0.0157886292253318	0.987403019871282	0.996572810174693		Putative protein of unknown function; green fluorescent protein (GFP)-fusion protein localizes to the endoplasmic reticulum; YDL121C is not an essential protein
776	YDL122W	4961.67322613608	0.181848859896948	0.0904837047455472	2.00974153753245	0.044458551233805	0.30213346224414	UBP1	Ubiquitin-specific protease; removes ubiquitin from ubiquitinated proteins; cleaves at the C terminus of ubiquitin fusions irrespective of their size; capable of cleaving polyubiquitin chains
777	YDL123W	480.176485490788	0.0930129025785129	0.132468073750389	0.702153356240223	0.482583530595904	0.772248387796053	SNA4	Protein of unknown function; localized to the vacuolar outer membrane; predicted to be palmitoylated
778	YDL124W	7217.75552279196	-0.115042777384487	0.0948628995317672	-1.21272676623133	0.225234302802628	0.58332398314593		NADPH-dependent alpha-keto amide reductase; reduces aromatic alpha-keto amides, aliphatic alpha-keto esters, and aromatic alpha-keto esters; member of the aldo-keto reductase (AKR) family; protein abundance increases in response to DNA replication stress
779	YDL125C	2754.84108375216	-0.231579501752735	0.103412658169665	-2.23937287612114	0.0251316646941126	0.224440362674678	HNT1	Adenosine 5'-monophosphoramidase; interacts physically and genetically with Kin28p, a CDK and TFIIK subunit, and genetically with CAK1; member of histidine triad (HIT) superfamily of nucleotide-binding proteins; protein abundance increases in response to DNA replication stress; human homolog HINT1 can complement yeast hnt1 mutant
780	YDL126C	23771.902461163	0.00272292919544829	0.063666688637559	0.0427685066353828	0.965886069072536	0.990326480974975	CDC48	AAA ATPase; subunit of polyUb-selective segregase complex involved in ERAD, INM-associated degradation (INMAD), mitotic spindle disassembly, macroautophagy, PMN, ribosome-associated degradation, ribophagy, homotypic ER membrane fusion, SCF complex disassembly, cell wall integrity during heat stress, and telomerase regulation; mobilizes membrane-anchored transcription factors by regulated Ub/prote…
781	YDL127W	301.188873221168	0.259337129848702	0.153948339820151	1.68457243612806	0.0920710930984379	0.416581448706837	PCL2	Cyclin, interacts with cyclin-dependent kinase Pho85p; member of the Pcl1,2-like subfamily, involved in the regulation of polarized growth and morphogenesis and progression through the cell cycle; localizes to sites of polarized cell growth; PCL2 has a paralog, PCL9, that arose from the whole genome duplication
782	YDL128W	2228.74104722784	0.0928487067641576	0.097310755129388	0.954146400782755	0.340009541400367	0.680527667340765	VCX1	Vacuolar membrane antiporter with Ca2+/H+ and K+/H+ exchange activity; involved in control of cytosolic Ca2+ and K+ concentrations; has similarity to sodium/calcium exchangers, including the bovine Na+/Ca2+,K+ antiporter
783	YDL129W	312.11334181191	0.146108121152387	0.129099101066501	1.13175165392612	0.257738858509941	0.608221840606326		Protein of unknown function; green fluorescent protein (GFP)-fusion protein localizes to the cytoplasm and the nucleus; YDL129W is not an essential gene; relative distribution to the nucleus increases upon DNA replication stress
784	YDL130W	13399.3624555083	-0.0163017365918599	0.0818945620125717	-0.199057619837535	0.84221767222748	0.944995009474319	RPP1B	Ribosomal protein P1 beta; component of the ribosomal stalk, which is involved in interaction of translational elongation factors with ribosome; free (non-ribosomal) P1 stimulates the phosphorylation of the eIF2 alpha subunit (Sui2p) by Gcn2p; accumulation is regulated by phosphorylation and interaction with the P2 stalk component
785	YDL130W-A	140.285307897495	-0.0448572754978792	0.176465030276078	-0.254199233852171	0.799341642467278	0.928521266602648	STF1	Protein involved in regulation of the mitochondrial F1F0-ATP synthase; Stf1p and Stf2p act as stabilizing factors that enhance inhibitory action of the Inh1p protein; protein abundance increases in response to DNA replication stress; STF1 has a paralog, INH1, that arose from the whole genome duplication
786	YDL131W	3919.75840992973	-0.0653959895664517	0.091648748936685	-0.713550270191142	0.475505317664814	0.767027434131325	LYS21	Homocitrate synthase isozyme; catalyzes the condensation of acetyl-CoA and alpha-ketoglutarate to form homocitrate, which is the first step in the lysine biosynthesis pathway; LYS21 has a paralog, LYS20, that arose from the whole genome duplication
787	YDL132W	2858.51576591797	-0.011470098868914	0.086104375842396	-0.133211567434258	0.894026062890859	0.967020922957862	CDC53	Cullin; structural protein of SCF complexes (which also contain Skp1p, Cdc34p, Hrt1p and an F-box protein) involved in ubiquitination; SCF promotes the G1-S transition by targeting G1 cyclins and the Cln-CDK inhibitor Sic1p for degradation; human homolog CUL1 can complement yeast cdc53 null mutant
788	YDL133C-A	87.166123893729	0.712719627898345	0.282347228044155	2.52426642483944	0.0115940023186466	NA	RPL41B	Ribosomal 60S subunit protein L41B; comprises only 25 amino acids; rpl41a rpl41b double null mutant is viable; homologous to mammalian ribosomal protein L41, no bacterial homolog; RPL41B has a paralog, RPL41A, that arose from the whole genome duplication
789	YDL133W	677.682249200678	-0.0548409218682608	0.0986172348177208	-0.556098758696956	0.578143343629724	0.824954241884558	SRF1	Regulator of phospholipase D (Spo14p); interacts with Spo14p and regulates its catalytic activity; capable of buffering the toxicity of C16:0 platelet activating factor, a lipid that accumulates intraneuronally in Alzheimer's patients
790	YDL134C	2082.35758275891	0.0264341936360861	0.0854999217123661	0.309172138484693	0.75719058660623	0.908695593555268	PPH21	Catalytic subunit of protein phosphatase 2A (PP2A); functionally redundant with Pph22p; methylated at C terminus; forms alternate complexes with several regulatory subunits; involved in signal transduction and regulation of mitosis; forms nuclear foci upon DNA replication stress; PPH21 has a paralog, PPH22, that arose from the whole genome duplication
791	YDL135C	1205.35745332522	-0.0689928943178657	0.0867797297345523	-0.795034676057483	0.42659333143607	0.738174255132298	RDI1	Rho GDP dissociation inhibitor; involved in the localization and regulation of Cdc42p and Rho1p; protein abundance increases in response to DNA replication stress
792	YDL136W	12339.958536739	-0.123818866213705	0.113752555976833	-1.08849304659951	0.276377504579361	0.625699286763575	RPL35B	Ribosomal 60S subunit protein L35B; homologous to mammalian ribosomal protein L35 and bacterial L29; RPL35B has a paralog, RPL35A, that arose from the whole genome duplication
793	YDL137W	3127.69015389576	-0.093739123048799	0.0993789922609066	-0.943248879025651	0.345553617278537	0.685198854406658	ARF2	ADP-ribosylation factor; GTPase of the Ras superfamily involved in regulation of coated formation vesicles in intracellular trafficking within the Golgi; ARF2 has a paralog, ARF1, that arose from the whole genome duplication; arf1 arf2 double null mutation is complemented by human ARF1, ARF4, ARF5, or ARF6
794	YDL138W	1064.14861100936	-0.223348480667182	0.0934104482529123	-2.39104388047104	0.0168005447835525	0.180981368892928	RGT2	Plasma membrane high glucose sensor that regulates glucose transport; low affinity sesnor that contains 12 predicted transmembrane segments and a long C-terminal tail required for hexose transporter induction; phosphorylation of the tail by Yck1p/Yck2p facilitates binding to the HXT co-repressors, Mth1p and Std1p; RGT2 has a paralog, SNF3, that arose from the whole genome duplication
795	YDL139C	113.554055215879	-0.353265756246085	0.190304720372385	-1.85631630973115	0.0634084857051184	0.353759457209049	SCM3	Nonhistone component of centromeric chromatin; binds to histone H3 variant, Cse4p, and recruits it to centromeres; involved in the assembly and maintenance of Cse4-H4 at centromeres; required for kinetochore assembly and G2/M progression; may protect Cse4p from ubiquitination; homolog of mammalian HJURP
796	YDL140C	19342.2512313312	0.371374028334627	0.151099250359137	2.45781516090871	0.0139785099157047	0.163002624210171	RPO21	RNA polymerase II largest subunit B220; part of central core; phosphorylation of C-terminal heptapeptide repeat domain regulates association with transcription and splicing factors; similar to bacterial beta-prime
797	YDL141W	1953.52858632144	0.0826620528934341	0.0808870667360676	1.02194400451135	0.306807403633638	0.655858155525252	BPL1	Biotin:apoprotein ligase; covalently modifies proteins with the addition of biotin, required for acetyl-CoA carboxylase (Acc1p) holoenzyme formation; comparative analysis suggests that a mitochondrially targeted form may result from translation starting at a non-canonical codon upstream of the annotated start codon; human homolog HLCS can complement yeast BPL1 mutant
798	YDL142C	319.229462642664	-0.0237767169601022	0.126696015123644	-0.18766744113379	0.851137354948557	0.948336589743534	CRD1	Cardiolipin synthase; produces cardiolipin, which is a phospholipid of the mitochondrial inner membrane that is required for normal mitochondrial membrane potential and function and for correct integration of membrane-multispanning proteins into the mitochondrial outer membrane; required to maintain tubular mitochondrial morphology and functions in mitochondrial fusion; also required for normal v…
799	YDL143W	7471.11963501676	-0.0680433856608909	0.0898859940698383	-0.756996530605465	0.449051940996848	0.754641110517739	CCT4	Subunit of the cytosolic chaperonin Cct ring complex; related to Tcp1p, required for the assembly of actin and tubulins in vivo
800	YDL144C	1009.85300315544	-0.247067345763125	0.12971494580764	-1.90469451476711	0.0568197924431532	0.334154493653782		Protein of unknown function; green fluorescent protein (GFP)-fusion protein localizes to the cytoplasm and nucleus; YDL144C is not an essential gene; protein abundance increases in response to DNA replication stress
801	YDL145C	18105.6800748751	0.145911165544843	0.0732564473800774	1.99178598967283	0.0463945441092303	0.30756682626392	COP1	Alpha subunit of COPI vesicle coatomer complex; complex surrounds transport vesicles in the early secretory pathway
802	YDL146W	645.818696604499	-0.0254999671635269	0.110407875294996	-0.230961487986199	0.817344721301968	0.934408041917014	LDB17	Protein involved in the regulation of endocytosis; transiently recruited to actin cortical patches in a SLA1-dependent manner after late coat component assembly; GFP-fusion protein localizes to the periphery, cytoplasm, bud, and bud neck
803	YDL147W	4323.83311529776	-0.143587799777939	0.0843107976742622	-1.703077230187	0.088553616461969	0.409881049279676	RPN5	Subunit of the CSN and 26S proteasome lid complexes; similar to mammalian p55 subunit and to another S. cerevisiae regulatory subunit, Rpn7p; Rpn5p is an essential protein; the COP9 signalosome is also known as the CSN
804	YDL148C	3535.31265425019	0.0852255302131447	0.0728479481037965	1.16990982493717	0.242037259644097	0.600727960631132	NOP14	Nucleolar protein; forms a complex with Noc4p that mediates maturation and nuclear export of 40S ribosomal subunits; also present in the small subunit processome complex, which is required for processing of pre-18S rRNA
805	YDL149W	658.029201133394	0.0472520236752741	0.114383561458737	0.413101525015201	0.679532232152138	0.878934388799635	ATG9	Transmembrane protein involved in forming Cvt and autophagic vesicles; cycles between the phagophore assembly site (PAS) and other cytosolic punctate structures, not found in autophagosomes; may be involved in membrane delivery to the PAS
806	YDL150W	1503.44256192885	-0.203412508508228	0.0986041752186429	-2.0629198313072	0.0391202456156771	0.281822898275711	RPC53	RNA polymerase III subunit C53
807	YDL153C	1409.16410915702	0.22457171417811	0.10742437194297	2.09050991051948	0.0365720190743574	0.274095729245805	SAS10	Subunit of U3-containing Small Subunit (SSU) processome complex; involved in production of 18S rRNA and assembly of small ribosomal subunit; disrupts silencing when overproduced; mutant has increased aneuploidy tolerance; essential gene
808	YDL154W	824.266699720809	-0.0320977420399196	0.120882704133848	-0.265527994843491	0.790602746828932	0.925007619455181	MSH5	Protein of the MutS family; forms a dimer with Msh4p that facilitates crossovers between homologs during meiosis; msh5-Y823H mutation confers tolerance to DNA alkylating agents; homologs present in C. elegans and humans
809	YDL155W	857.145820310609	0.0417267898662294	0.108060450154259	0.386143032040525	0.699390741643447	0.887729913463039	CLB3	B-type cyclin involved in cell cycle progression; activates Cdc28p to promote the G2/M transition; may be involved in DNA replication and spindle assembly; accumulates during S phase and G2, then targeted for ubiquitin-mediated degradation; relative distribution to the nucleus increases upon DNA replication stress; CLB3 has a paralog, CLB4, that arose from the whole genome duplication
810	YDL156W	355.854772512396	-0.233984712944482	0.131480900171653	-1.77960991017713	0.0751398232299246	0.380467065726455	CMR1	Nuclear protein with a role in protein quality control; localizes to the intranuclear quality control compartment (INQ) in response to proteasome inhibition or DNA replication stress; INQ likely sequesters proteins involved in DNA metabolism for degradation or re-folding; DNA-binding protein with preference for UV-damaged DNA; contains three WD domains (WD-40 repeat); human ortholog WDR76 also ex…
811	YDL157C	804.519158974683	-0.0639535093766357	0.108760097159689	-0.588023650647672	0.55651641822703	0.80973127297628		Putative protein of unknown function; the authentic, non-tagged protein is detected in highly purified mitochondria in high-throughput studies
812	YDL159W	630.661511097616	-0.124859899804681	0.110630231348955	-1.1286236888617	0.259056613242423	0.608323418876342	STE7	Signal transducing MAP kinase kinase; involved in pheromone response where it phosphorylates Fus3p; involved in the pseudohyphal/invasive growth pathway where it phosphorylates of Kss1p; phosphorylated by Ste11p; degraded by ubiquitin pathway
813	YDL159W-A	2.2187080126972	-0.661451539400828	1.39954026944087	-0.472620583947244	0.636483894345624	NA		Putative protein of unknown function; identified by sequence comparison with hemiascomycetous yeast species
814	YDL160C	5510.37817032361	0.191291423344721	0.126282053122542	1.51479500542405	0.129824325719427	0.47513142836859	DHH1	Cytoplasmic DEAD-box helicase, stimulates mRNA decapping; coordinates distinct steps in mRNA function and decay, interacting with both decapping and deadenylase complexes; role in translational repression, mRNA decay, and possibly mRNA export; interacts and cooperates with Ngr1p to promote specific mRNA decay; ATP- and RNA-bound form promotes processing body (PB) assembly, while ATPase stimulatio…
815	YDL160C-A	80.4516329135049	-0.140976757083575	0.259231744472112	-0.543825206942359	0.586561761096163	NA	MHF2	Component of the heterotetrameric MHF histone-fold complex; in humans the MHF complex interacts with both DNA and Mph1p ortholog FANCM to stabilize and remodel blocked replication forks and repair damaged DNA; mhf2 srs2 double mutants are MMS hypersensitive; orthologous to human centromere constitutive-associated network (CCAN) subunit CENP-X, also known as MHF2
816	YDL161W	1345.73166330446	-0.207409101141628	0.143012475465338	-1.45028677020487	0.14697856678012	0.495069871278161	ENT1	Epsin-like protein involved in endocytosis and actin patch assembly; functionally redundant with Ent2p; binds clathrin via a clathrin-binding domain motif at C-terminus; relocalizes from bud neck to cytoplasm upon DNA replication stress; ENT1 has a paralog, ENT2, that arose from the whole genome duplication
817	YDL164C	1551.48174267874	0.276538772811441	0.0868302326821311	3.18482128020774	0.00144843430543347	0.0420897968755374	CDC9	DNA ligase I found in nucleus and mitochondria; essential enzyme that joins Okazaki fragments during DNA replication; also acts in ribonucleotide excision repair, base excision repair, and recombination; DNA ligase I mutants trigger ubiquitination of PCNA at K107, facilitating Rad59p-mediated bypass of unligated Okazaki fragments; human homolog LIG1 can complement yeast cdc9 temperature-sensitive…
818	YDL165W	797.621204005532	-0.148795842918163	0.105984768847478	-1.40393609889638	0.160337878909279	0.512659930993127	CDC36	Component of the CCR4-NOT core complex, involved in mRNA decapping; this complex has multiple roles in regulating mRNA levels including regulation of transcription and destabilizing mRNAs through deadenylation; basal transcription factor
819	YDL166C	539.802817832655	-0.17922839682756	0.13743831997108	-1.30406422943233	0.19221168382503	0.547707545833883	FAP7	Essential NTPase required for small ribosome subunit synthesis; mediates processing of the 20S pre-rRNA at site D in the cytoplasm but associates only transiently with 43S preribosomes via Rps14p; complex with Rps14 is conserved between humans, yeast, and arches; may be the endonuclease for site D; depletion leads to accumulation of pre-40S ribosomes in 80S-like ribosomes; human TAF9 functionally…
820	YDL167C	1725.48762452096	0.0914482049022605	0.0999352817798654	0.915074268802284	0.360152642156693	0.691457004353876	NRP1	Putative RNA binding protein of unknown function; localizes to stress granules induced by glucose deprivation; predicted to be involved in ribosome biogenesis
821	YDL168W	5270.78857437188	-0.0164812732532304	0.0955522600133295	-0.172484389703931	0.863056732652387	0.953609248725716	SFA1	Bifunctional alcohol dehydrogenase and formaldehyde dehydrogenase; formaldehyde dehydrogenase activity is glutathione-dependent; functions in formaldehyde detoxification and formation of long chain and complex alcohols, regulated by Hog1p-Sko1p; protein abundance increases in response to DNA replication stress
822	YDL169C	109.856143847331	-0.194174328311857	0.236439561223886	-0.821242973497114	0.411507883061276	0.725972311583318	UGX2	Protein of unknown function; transcript accumulates in response to any combination of stress conditions
823	YDL170W	979.754006331645	-0.0359227000089338	0.0983730945482165	-0.365167937167278	0.714986050533124	0.893362657759714	UGA3	Transcriptional activator for GABA-dependent induction of GABA genes; binds to DNA elements found in the promoters of target genes and increases their expression in the presence of GABA (gamma-aminobutyrate); zinc finger transcription factor of the Zn(2)-Cys(6) binuclear cluster domain type; localized to the nucleus; examples of GABA genes include UGA1, UGA2, and UGA4
824	YDL171C	23262.4554066014	0.0554436430104281	0.120414724803024	0.460439062590754	0.645201101732015	0.862580579332391	GLT1	NAD(+)-dependent glutamate synthase (GOGAT); synthesizes glutamate from glutamine and alpha-ketoglutarate; with Gln1p, forms the secondary pathway for glutamate biosynthesis from ammonia; expression regulated by nitrogen source; assembles into filaments as cells approach stationary phase and under cytosolic acidification and starvation conditions
825	YDL173W	1713.17844256644	-0.122544240822246	0.0886759230214132	-1.38193363707818	0.166992078598736	0.522015618895571	PAR32	Protein of unknown function; hyperphosphorylated upon rapamycin treatment in a Tap42p-dependent manner; green fluorescent protein (GFP)-fusion protein localizes to the cytoplasm; PAR32 is not an essential gene
826	YDL174C	1552.66087868675	0.0575860378345749	0.0862825156826354	0.667412596619088	0.504508621943625	0.782735613343043	DLD1	Major mitochondrial D-lactate dehydrogenase; oxidizes D-lactate to pyruvate, transcription is heme-dependent, repressed by glucose, and derepressed in ethanol or lactate; located in the mitochondrial inner membrane
827	YDL175C	430.178158107856	-0.247890417593885	0.115520003415687	-2.14586573982236	0.0318836918702468	0.254319043219517	AIR2	RNA-binding subunit of the TRAMP nuclear RNA surveillance complex; involved in nuclear RNA processing and degradation; involved in TRAMP complex assembly as a bridge between Mtr4p and Trf4p; stimulates the poly(A) polymerase activity of Pap2p in vitro; has 5 zinc knuckle motifs; AIR2 has a paralog, AIR1, that arose from the whole genome duplication; Air2p and Air1p have nonredundant roles in regu…
828	YDL176W	520.567637350063	-0.0817115695243985	0.119589284024656	-0.683268322833606	0.494437306864888	0.779452371773658		Protein of unknown function; predicted by computational methods to be involved in fructose-1,6-bisphosphatase (Fbp1p) degradation; interacts with components of the GID complex; YDL176W is not an essential gene
829	YDL177C	145.186710896755	-0.279627221615683	0.210523248865284	-1.32824865245463	0.184095976558683	0.539219591179926		Putative protein of unknown function; similar to the mouse IMPACT gene; YDL177C is not an essential gene
830	YDL178W	1425.09759909492	0.0337108729445764	0.100392726768122	0.33578999226148	0.73702923746001	0.89870712764021	DLD2	D-2-hydroxyglutarate dehydrogenase, and minor D-lactate dehydrogenase; mitochondrial matrix protein that oxidizes D-2-hydroxyglutarate (D-2HG), an oncometabolite, to alpha-ketoglutarate with a minor role in lactate catabolism; located in the mitochondrial matrix
831	YDL179W	240.410191286349	0.104949159307199	0.143665863490159	0.730508673094692	0.465079313455912	0.762942903884498	PCL9	Cyclin; forms a functional kinase complex with Pho85p cyclin-dependent kinase (Cdk), expressed in late M/early G1 phase, activated by Swi5p; PCL9 has a paralog, PCL2, that arose from the whole genome duplication
832	YDL180W	3981.39296251778	0.222697971621909	0.0798170665798082	2.79010468768901	0.00526910012904184	0.0954409670040446		Putative protein of unknown function; green fluorescent protein (GFP)-fusion protein localizes to the vacuole
833	YDL181W	310.830203819148	0.188883731505346	0.126988362195446	1.48740977708365	0.136906616203966	0.48699155703376	INH1	Protein that inhibits ATP hydrolysis by the F1F0-ATP synthase; inhibitory function is enhanced by stabilizing proteins Stf1p and Stf2p; has a calmodulin-binding motif and binds calmodulin in vitro; INH1 has a paralog, STF1, that arose from the whole genome duplication
834	YDL182W	15069.6871519587	0.0169885847003209	0.0808964759550942	0.210004014386873	0.833664539872695	0.941424170753995	LYS20	Homocitrate synthase isozyme and functions in DNA repair; catalyzes the condensation of acetyl-CoA and alpha-ketoglutarate to form homocitrate, which is the first step in the lysine biosynthesis pathway; LYS20 has a paralog, LYS21, that arose from the whole genome duplication
835	YDL183C	848.646450692331	0.0360723255167431	0.115182689770182	0.313174884079511	0.754147798936932	0.907344284690211		Protein that may form an active mitochondrial KHE system; mitochondrial inner-membrane protein; non-essential gene; KHE system stands for K+/H+ exchanger system
836	YDL184C	168.429545682157	-0.505473943155949	0.267091556206829	-1.89251187995072	0.0584228123085939	0.338377882370253	RPL41A	Ribosomal 60S subunit protein L41A; comprises only 25 amino acids; rpl41a rpl41b double null mutant is viable; homologous to mammalian ribosomal protein L41, no bacterial homolog; RPL41A has a paralog, RPL41B, that arose from the whole genome duplication
837	YDL185W	42288.4021182341	0.0503515461954594	0.0677330992838807	0.743381695623105	0.457250623110989	0.759179416344656	VMA1	Subunit A of the V1 peripheral membrane domain of V-ATPase; protein precursor undergoes self-catalyzed splicing to yield the extein Tfp1p and the intein Vde (PI-SceI), which is a site-specific endonuclease; the V1 peripheral membrane domain of the vacuolar H+-ATPase (V-ATPase) has eight subunits; involved in methionine restriction extension of chronological lifespan in an autophagy-dependent mann…
838	YDL186W	64.2087830132508	-0.580691018882387	0.267086992266971	-2.17416435728906	0.0296927941071563	NA		Putative protein of unknown function; YDL186W is not an essential gene
839	YDL188C	1758.46171385361	-0.00339770036829319	0.0759915903732976	-0.0447115312576363	0.964337242276851	0.990213260493653	PPH22	Catalytic subunit of protein phosphatase 2A (PP2A); functionally redundant with Pph21p; methylated at C terminus; forms alternate complexes with several regulatory subunits; involved in signal transduction and regulation of mitosis; protein abundance increases in response to DNA replication stress; dephosphorylates Tel1p/Mec1p-phosphorylated Cdc13p to promote telomerase release from telomeres at …
840	YDL189W	1501.44061177232	0.0349090816727896	0.0812422574478674	0.429691182512875	0.667420298343498	0.872866883561628	RBS1	Protein involved in assembly of the RNA polymerase III (Pol III) complex; high copy suppressor of Pol III assembly mutation and psk1 psk2 mutations that confer temperature-sensitivity for galactose utilization; physically interacts with Pol III; proposed to bind single-stranded nucleic acids via its R3H domain
841	YDL190C	3167.61894222279	0.137688153386529	0.0951150795066659	1.44759541915621	0.147730233043184	0.496147148551707	UFD2	Ubiquitin chain assembly factor (E4); cooperates with a ubiquitin-activating enzyme (E1), a ubiquitin-conjugating enzyme (E2), and a ubiquitin protein ligase (E3) to conjugate ubiquitin to substrates; also functions as an E3
842	YDL191W	15622.2895066357	-0.0190867002858288	0.0706553185751789	-0.270138195831926	0.787053938034763	0.922928592853022	RPL35A	Ribosomal 60S subunit protein L35A; homologous to mammalian ribosomal protein L35 and bacterial L29; RPL35A has a paralog, RPL35B, that arose from the whole genome duplication
843	YDL192W	7784.58153664287	-0.0979544278473073	0.096724543079946	-1.01271533292584	0.311196151922349	0.660820589896852	ARF1	ADP-ribosylation factor; GTPase of the Ras superfamily involved in regulation of coated vesicle formation in intracellular trafficking within the Golgi; ARF1 has a paralog, ARF2, that arose from the whole genome duplication; arf1 arf2 double null mutation is complemented by human ARF1, ARF4, ARF5, or ARF6
844	YDL193W	1095.20544867087	0.0535828810802523	0.115912075231306	0.462271777753318	0.643886435670208	0.862430094018218	NUS1	Forms dehydrodolichyl diphosphate syntase complex with RER2 or SRT1; tet-repressible mutant shows accumulation of hypoglycosylated forms of CPY, suggesting that Nus1p may be involved in protein trafficking; mutations in human homolog NUS1 have been implicated in congenital scoliosis, neurological impairment, refractory epilepsy, hearing deficit, and visual impairment; human cis-prenyltransferase …
845	YDL194W	411.893718163471	0.129284907879131	0.131087572537015	0.986248393932427	0.324011236861536	0.667914540073254	SNF3	Plasma membrane low glucose sensor, regulates glucose transport; high affinity sensor that contains 12 predicted transmembrane segments and a long C-terminal tail required for induction of hexose transporters; also senses fructose and mannose; SNF3 has a paralog, RGT2, that arose from the whole genome duplication
846	YDL195W	12361.1350170479	0.403460467866385	0.181688278390674	2.22061913646871	0.026376768558778	0.230807343556199	SEC31	Component of the Sec13p-Sec31p complex of the COPII vesicle coat; COPII coat is required for vesicle formation in ER to Golgi transport; mutant has increased aneuploidy tolerance
847	YDL197C	1200.63607186928	-0.0880015837587117	0.114275997706235	-0.770079330087619	0.44125283634676	0.749536702941011	ASF2	Anti-silencing protein; causes derepression of silent loci when overexpressed
848	YDL198C	1740.2413279675	-0.0456441776704138	0.110353562270616	-0.413617618962606	0.679154167814019	0.878934388799635	GGC1	Mitochondrial GTP/GDP transporter; essential for mitochondrial genome maintenance; has a role in mitochondrial iron transport; member of the mitochondrial carrier family
849	YDL199C	473.854215529552	-0.0626169598509119	0.175399376685507	-0.356996478745674	0.721094441838881	0.893745369427678		Putative transporter; member of the sugar porter family
850	YDL200C	239.409272398748	-0.186387603528413	0.203641163607761	-0.915274693123532	0.360047441114489	0.691457004353876	MGT1	DNA repair methyltransferase (6-O-methylguanine-DNA methylase); involved in protection against DNA alkylation damage
851	YDL201W	1687.48688012302	-0.0358157365393998	0.089050602675229	-0.402195330109344	0.687540278762168	0.883446175169927	TRM8	Noncatalytic subunit of a tRNA methyltransferase complex; Trm8p and Trm82p comprise an enzyme that catalyzes a methyl-transfer from S-adenosyl-l-methionine to the N(7) atom of guanine at position 46 in tRNA; Trm8 lacks catalytic activity if not bound to Trm82p
852	YDL202W	620.293924351473	-0.0872874860521549	0.154738987371071	-0.564094980425559	0.572689493999349	0.82132349179004	MRPL11	Mitochondrial ribosomal protein of the large subunit; localizes to vacuole in response to H2O2
853	YDL203C	863.177131884533	0.0831497697180591	0.0916098417732753	0.907651057010294	0.364062609908277	0.69365926446058	ACK1	Protein that functions in the cell wall integrity pathway; functions upstream of Pkc1p; GFP-fusion protein expression is induced in response to the DNA-damaging agent MMS; non-tagged Ack1p is detected in purified mitochondria
854	YDL204W	773.917257233429	0.0182315464725778	0.118086182920409	0.154391868901935	0.877300764468699	0.959785052168897	RTN2	Reticulon protein; involved in nuclear pore assembly and maintenance of tubular ER morphology; promotes membrane curvature; regulates the ER asymmetry-induced inheritance block during ER stress; role in ER-derived peroxisomal biogenesis; interacts with Sec6p, Yip3p, and Sbh1p; less abundant than RTN1; member of RTNLA (reticulon-like A) subfamily; protein increases in abundance and relocalizes to …
855	YDL205C	2345.57493054421	-0.0323252128801405	0.0961394241348589	-0.336232645150823	0.736695437211947	0.89870712764021	HEM3	Porphobilinogen deaminase; catalyzes the conversion of 4-porphobilinogen to hydroxymethylbilane, the third step in heme biosynthesis; localizes to the cytoplasm and nucleus; expression is regulated by Hap2p-Hap3p, but not by levels of heme; human homolog HMBS can complement yeast mutant and allow growth of haploid null after sporulation of a heterozygous diploid
856	YDL206W	504.506498130078	-0.0558730946386191	0.122388616693681	-0.456521988302723	0.648014662803855	0.863907575434933		Putative protein of unknown function; YDL206W is not an essential protein
857	YDL207W	725.415571432369	0.00368400879461803	0.0953964118898452	0.0386178968541497	0.969195033309524	0.990780973652275	GLE1	Cytoplasmic nucleoporin required for polyadenylated mRNA export; contains a nuclear export signal; when bound to inositol hexakisphosphate (IP6), functions as an activator for the Dbp5p ATPase activity at the nuclear pore complex during mRNA export; mediates translation initiation; required for efficient translation termination
858	YDL208W	3470.41901678854	-0.321264133802155	0.134422204930535	-2.38996328001146	0.0168500573913373	0.180981368892928	NHP2	Protein related to mammalian high mobility group (HMG) proteins; nuclear protein; essential for function of H/ACA-type snoRNPs, which are involved in 18S rRNA processing
859	YDL209C	328.875403084132	-0.272322113472966	0.216825914566457	-1.25594818321174	0.209134757503094	0.565392175259608	CWC2	Member of the NineTeen Complex (NTC); this complex contains Prp19p and stabilizes U6 snRNA in catalytic forms of the spliceosome containing U2, U5, and U6 snRNAs; binds directly to U6 snRNA; similar to S. pombe Cwf2
860	YDL210W	91.9364547720903	-0.0674441026041924	0.24127799706699	-0.279528607763877	0.779839186799351	NA	UGA4	GABA (gamma-aminobutyrate) permease; serves as a GABA transport protein involved in the utilization of GABA as a nitrogen source; catalyzes the transport of putrescine and delta-aminolevulinic acid (ALA); localized to the vacuolar membrane
861	YDL211C	115.712879369834	-0.0229795627690669	0.239805094804807	-0.0958259989754244	0.923658768178751	0.976825667153079		Protein of unknown function; green fluorescent protein (GFP)-fusion protein localizes to the vacuole; YDL211C has a paralog, TDA7, that arose from the whole genome duplication
862	YDL212W	2233.96715830683	0.117034855175971	0.107143838148667	1.09231531367749	0.274694531622183	0.625208160552875	SHR3	Endoplasmic reticulum packaging chaperone; required for incorporation of amino acid permeases into COPII coated vesicles for transport to the cell surface
863	YDL213C	1160.96047689508	-0.221262043651028	0.119555114372184	-1.85071165556516	0.0642110463529153	0.35419412192405	NOP6	rRNA-binding protein required for 40S ribosomal subunit biogenesis; contains an RNA recognition motif (RRM); hydrophilin essential to overcome the stress of the desiccation-rehydration process; NOP6 may be a fungal-specific gene as no homologs have been yet identified in higher eukaryotes
864	YDL214C	298.187224161944	-0.164494218496018	0.176463815605565	-0.932169679837926	0.351248842178408	0.686655412172279	PRR2	Serine/threonine protein kinase; inhibits pheromone induced signalling downstream of MAPK, possibly at the level of the Ste12p transcription factor; mutant has increased aneuploidy tolerance; PRR2 has a paralog, NPR1, that arose from the whole genome duplication
865	YDL215C	2135.70941003642	0.0816994036005082	0.0791666630981545	1.03199251305077	0.302075624857084	0.650863975207531	GDH2	NAD(+)-dependent glutamate dehydrogenase; degrades glutamate to ammonia and alpha-ketoglutarate; expression sensitive to nitrogen catabolite repression and intracellular ammonia levels; genetically interacts with GDH3 by suppressing stress-induced apoptosis
866	YDL216C	216.060680894195	-0.076934173062991	0.149713705038267	-0.513875286456416	0.607339186988907	0.839536345987817	RRI1	Catalytic subunit of the COP9 signalosome (CSN) complex; acts as an isopeptidase in cleaving the ubiquitin-like protein Nedd8 from SCF ubiquitin ligases; metalloendopeptidase involved in the adaptation to pheromone signaling; involved in modulation of genes controlling amino acid and lipid metabolism, and ergosterol biosynthesis
867	YDL217C	409.618621299975	-0.00846214307249975	0.148676573936556	-0.0569164519227537	0.95461174881803	0.986752947132809	TIM22	Essential core component of the mitochondrial TIM22 complex; involved in insertion of polytopic proteins into the inner membrane; forms the channel through which proteins are imported
868	YDL218W	340.381007512619	-0.0531447158857348	0.170613568757869	-0.311491731124602	0.755426828052536	0.9079826108466		Putative protein of unknown function; YDL218W transcription is regulated by Azf1p and induced by starvation and aerobic conditions; expression also induced in cells treated with the mycotoxin patulin
869	YDL219W	434.710118961847	-0.255996313429676	0.11932175154538	-2.14542872623116	0.0319185843716802	0.254319043219517	DTD1	D-Tyr-tRNA(Tyr) deacylase; functions in protein translation, may affect nonsense suppression via alteration of the protein synthesis machinery; ubiquitous among eukaryotes
870	YDL220C	683.880057175002	0.0158821113104338	0.14184401555931	0.111968850062573	0.910848105271898	0.971919989343437	CDC13	Single stranded DNA-binding protein found at TG1-3 telomere G-tails; key roles in regulation of telomerase, telomere end protection, conventional telomere replication; regulates telomere replication through recruitment of specific sub-complexes, essential function is telomere capping; forms homodimer via N-terminus; disruption of dimerization leads to short telomeres; autophagy and proteasome are…
871	YDL222C	167.009763247424	-0.134175996060706	0.203067368939851	-0.660746218169839	0.508775078489304	0.785868043351586	FMP45	Integral membrane protein localized to mitochondria; required for sporulation and maintaining sphingolipid content; similar to SUR7; FMP45 has a paralog, YNL194C, that arose from the whole genome duplication
872	YDL223C	1046.5325181157	0.0160153200549548	0.14353377387312	0.111578756851415	0.911157416401754	0.971919989343437	HBT1	Shmoo tip protein, substrate of Hub1p ubiquitin-like protein; mutants are defective for mating projection formation, thereby implicating Hbt1p in polarized cell morphogenesis; HBT1 has a paralog, YNL195C, that arose from the whole genome duplication
873	YDL224C	1637.61127792709	0.251574773221643	0.120974047637668	2.07957638960001	0.0375644044489859	0.275472299292563	WHI4	Putative RNA binding protein; regulates the cell size requirement for passage through Start and commitment to cell division; WHI4 has a paralog, WHI3, that arose from the whole genome duplication
874	YDL225W	1795.6389031915	-0.0290912012994999	0.0872430079478653	-0.333450232675199	0.738794450380847	0.89870712764021	SHS1	Component of the septin ring that is required for cytokinesis; present at the ends of rod-like septin hetero-oligomers; C-terminal extension is important for recruitment of Bni5p to the mother-bud neck, which in turn is required for Myo1p recruitment and cytokinesis; undergoes sumoylation and phosphorylation during mitosis; protein abundance increases in response to DNA replication stress
875	YDL226C	2721.28086246012	0.039648301299725	0.073545476948817	0.539099111796062	0.589818468433073	0.831488785456891	GCS1	ADP-ribosylation factor GTPase activating protein (ARF GAP); involved in ER-Golgi transport; required for prospore membrane formation; regulates phospholipase Spo14p; shares functional similarity with Glo3p; GCS1 has a paralog, SPS18, that arose from the whole genome duplication
876	YDL227C	782.041640105846	-0.287273311465143	0.159456141322935	-1.80158198412283	0.071611197854306	0.371666904623017	HO	Site-specific endonuclease; required for gene conversion at the MAT locus (homothallic switching) through the generation of a ds DNA break; expression restricted to mother cells in late G1 as controlled by Swi4p-Swi6p, Swi5p, and Ash1p
877	YDL229W	112217.322509455	0.0836386785633076	0.0894316052255277	0.935225062240451	0.349672325207916	0.686459326293285	SSB1	Cytoplasmic ATPase that is a ribosome-associated molecular chaperone; functions with J-protein partner Zuo1p; may be involved in folding of newly-made polypeptide chains; member of the HSP70 family; interacts with phosphatase subunit Reg1p; SSB1 has a paralog, SSB2, that arose from the whole genome duplication
878	YDL230W	398.415663566063	-0.0508185846449908	0.145304086932321	-0.349739540833844	0.726534176132127	0.895235082336049	PTP1	Phosphotyrosine-specific protein phosphatase; dephosphorylates a broad range of substrates in vivo, including Fpr3p; localized to the cytoplasm and the mitochondria; proposed to be a negative regulator of filamentation
879	YDL231C	1805.97946966165	0.251465546266714	0.0914098541125537	2.75096759214912	0.00594195214542489	0.102063916090848	BRE4	Zinc finger protein containing five transmembrane domains; null mutant exhibits strongly fragmented vacuoles and sensitivity to brefeldin A, a drug which is known to affect intracellular transport
880	YDL232W	11.7630773313488	0.981077914339534	0.633482601379136	1.54870538228462	0.12145255944834	NA	OST4	Subunit of the oligosaccharyltransferase complex of the ER lumen; complex catalyzes protein asparagine-linked glycosylation; type I membrane protein required for incorporation of Ost3p or Ost6p into the OST complex
881	YDL233W	393.726684860661	-0.0524006988175926	0.133871168555914	-0.391426319668721	0.695482140841375	0.887244835298651	MFG1	Regulator of filamentous growth; interacts with FLO11 promoter and regulates FLO11 expression; binds to transcription factors Flo8p and Mss11p; green fluorescent protein (GFP)-fusion protein localizes to the nucleus; YDL233W is not an essential gene
882	YDL234C	917.686739230766	-0.047219770967647	0.0908282765215792	-0.519879631938501	0.603147472455744	0.836524595539692	GYP7	GTPase-activating protein for yeast Rab family members; members include Ypt7p (most effective), Ypt1p, Ypt31p, and Ypt32p (in vitro); involved in vesicle mediated protein trafficking; contains a PH-like domain
883	YDL235C	804.266297589011	-0.171541733076018	0.102192437525116	-1.67861475105589	0.0932271498225639	0.417803805126196	YPD1	Osmotic stress-responsive phosphorelay intermediate sensor protein; phosphorylated by the plasma membrane sensor Sln1p in response to osmotic stress and then in turn phosphorylates the response regulators Ssk1p in the cytosol and Skn7p in the nucleus
884	YDL236W	1898.37441804047	-0.112017630377718	0.110901244257272	-1.0100664886848	0.312463436237234	0.662217750590144	PHO13	Conserved phosphatase acting as a metabolite repair enzyme; shows specific dephosphorylating activity on two side-products of central carbohydrate metabolism, 2-phosphoglycolate and 4-phosphoerythronate; alkaline phosphatase specific for p-nitrophenyl phosphate; also has protein phosphatase activity; human ortholog PGP shows similar substrate specificity, deletion causes similar metabolite accumu…
885	YDL237W	1553.60115616525	0.0871638786655686	0.129268413937295	0.674285976061018	0.500129518192106	0.782150406544939	AIM6	Protein of unknown function; required for respiratory growth; YDL237W is not an essential gene
886	YDL238C	385.290173743784	-0.22339464131166	0.128376125670319	-1.74015721494319	0.0818314160247032	0.396737022140302	GUD1	Guanine deaminase; a catabolic enzyme of the guanine salvage pathway producing xanthine and ammonia from guanine; activity is low in exponentially-growing cultures but expression is increased in post-diauxic and stationary-phase cultures
887	YDL239C	547.889029677475	-0.117611965970578	0.126854876635084	-0.927137916100023	0.353854932086384	0.687467894514627	ADY3	Protein required for spore wall formation; subunit of the leading edge protein (LEP) complex (Ssp1-Ady3-Don1-Irc10) that forms a ring-like structure at the leading edge of the prospore membrane during meiosis II; mediates assembly of the LEP complex, formation of the ring-like structure via interaction with spindle pole body components and prospore membrane maturation; potentially phosphorylated …
888	YDL240W	996.589452170431	0.0637850404854093	0.10007592971977	0.637366454291444	0.523886173749766	0.794382426131342	LRG1	GTPase-activating protein (GAP); contains Rho1p-specific GAP activity, interacting with activated forms of Rho1p; functions along with Sac7p as a negative regulator of the Pkc1p-mediated cell wall integrity signaling pathway; negative regulator of cell wall 1,3-beta-glucan biosynthesis; required for efficient cell fusion; contains a RhoGAP domain and three Lin-11-Isl1-Mec-3 (LIM) domains
889	YDL241W	167.273167790348	-0.687006717524777	0.208810459904904	-3.29009723860409	0.00100152766041635	0.0340143831668903		Putative protein of unknown function; SWAT-GFP and mCherry fusion proteins localize to the endoplasmic reticulum; YDL241W is not an essential gene
890	YDL243C	2399.58942438629	-0.185146903349364	0.125043493931115	-1.48066002899247	0.138697190344681	0.488135059801164	AAD4	Putative aryl-alcohol dehydrogenase; involved in oxidative stress response; similar to P. chrysosporium aryl-alcohol dehydrogenase; expression induced in cells treated with the mycotoxin patulin; members of the AAD gene family comprise three pairs (AAD3 + AAD15, AAD6/AAD16 + AAD4, AAD10 + AAD14) whose two genes are more related to one another than to other members of the family
891	YDL244W	31.4297009339223	-0.393317748150282	0.465445909548699	-0.845034278057458	0.398091700828889	NA	THI13	Protein involved in synthesis of the thiamine precursor HMP; member of a subtelomeric gene family including THI5, THI11, THI12, and THI13; hydroxymethylpyrimidine is also known as HMP
892	YDL245C	104.800514911308	-0.0275503624482244	0.26070137625562	-0.105677855805453	0.91583795045825	0.973144979036005	HXT15	Putative transmembrane polyol transporter; supports growth on and uptake of mannitol, sorbitol and xylitol with moderate affinity when overexpressed in a strain deleted for hexose family members; minor hexose transport activity when overexpressed in a similar strain; similarity to hexose transporters; expression is induced by low levels of glucose and repressed by high levels of glucose
893	YDL246C	55.4882135974798	1.05247538559409	2.6086006682015	0.403463588131225	NA	NA	SOR2	Sorbitol dehydrogenase; protein sequence is 99% identical to the Sor1p sorbitol dehydrogenase
894	YDL247W	306.628608323811	0.0237160709462481	0.175454653969032	0.135169232674979	0.892478072576469	0.966851245291175	MPH2	Alpha-glucoside permease; transports maltose, maltotriose, alpha-methylglucoside, and turanose; almost identical to Mph3p; encoded in a subtelomeric position in a region likely to have undergone duplication
895	YDL248W	276.959090637893	0.0744182035243212	0.170637262021815	0.436119301508759	0.662750173829473	0.871456439156594	COS7	Endosomal protein involved in turnover of plasma membrane proteins; member of the DUP380 subfamily of conserved, often subtelomeric COS genes; required for the multivesicular vesicle body sorting pathway that internalizes plasma membrane proteins for degradation; Cos proteins provide ubiquitin in trans for nonubiquitinated cargo proteins; the authentic, non-tagged protein is detected in highly pu…
896	YDR001C	3490.81053687959	0.0413626348559029	0.102556720927573	0.403314716790856	0.686716716620123	0.882596650452637	NTH1	Neutral trehalase, degrades trehalose; required for thermotolerance and may mediate resistance to other cellular stresses; phosphorylated and activated by Cdc28p at the G1/S phase transition to coordinately regulate carbohydrate metabolism and the cell cycle; inhibited by Dcs1p; NTH1 has a paralog, NTH2, that arose from the whole genome duplication
897	YDR002W	6983.98190984158	-0.0847526090860154	0.0732149955277662	-1.1575853891007	0.247033274611875	0.603316321007158	YRB1	Ran GTPase binding protein; involved in nuclear protein import and RNA export, ubiquitin-mediated protein degradation during the cell cycle; shuttles between the nucleus and cytoplasm; is essential; homolog of human RanBP1
898	YDR003W	1295.5483460872	-0.0127607073911737	0.108570933730769	-0.117533366921365	0.906437404293409	0.970557803927169	RCR2	Vacuolar protein; presumably functions within the endosomal-vacuolar trafficking pathway, affecting events that determine whether plasma membrane proteins are degraded or routed to the plasma membrane; RCR2 has a paralog, RCR1, that arose from the whole genome duplication
899	YDR003W-A	201.359879861772	0.293773029725946	0.154973144152417	1.89563831419086	0.0580078872682487	0.337264868764484		Putative protein of unknown function; identified by expression profiling and mass spectrometry
900	YDR004W	501.53751064875	0.062009776507462	0.113269938895908	0.547451310664583	0.584068712182055	0.82802749334654	RAD57	Protein that stimulates strand exchange; stimulates strand exchange by stabilizing the binding of Rad51p to single-stranded DNA; involved in the recombinational repair of double-strand breaks in DNA during vegetative growth and meiosis; forms heterodimer with Rad55p
901	YDR005C	599.283551794607	-0.00312148658529318	0.114922259487268	-0.0271617230571334	0.978330745009368	0.993877223477455	MAF1	Highly conserved negative regulator of RNA polymerase III; involved in tRNA processing and stability; inhibits tRNA degradation via rapid tRNA decay (RTD) pathway; binds N-terminal domain of Rpc160p subunit of Pol III to prevent closed-complex formation; regulated by phosphorylation mediated by TORC1, protein kinase A, Sch9p, casein kinase 2; localizes to cytoplasm during vegetative growth and tr…
902	YDR006C	2553.33031892659	0.236837660403805	0.142019184047962	1.66764555078574	0.0953861101749146	0.422091305122546	SOK1	Protein of unknown function; overexpression suppresses the growth defect of mutants lacking protein kinase A activity; involved in cAMP-mediated signaling; localized to the nucleus; similar to the mouse testis-specific protein PBS13
903	YDR007W	965.16801282678	-0.137564691470516	0.10195008606479	-1.34933374536921	0.177229791267974	0.529909079822255	TRP1	Phosphoribosylanthranilate isomerase; catalyzes the third step in tryptophan biosynthesis; in 2004, the sequence of TRP1 from strain S228C was updated by changing the previously annotated internal STOP (TAA) to serine (TCA); enhances vegetative growth at low and high temperatures when used as an auxotrophic marker in strains such as W303
904	YDR009W	176.955045121106	-0.586619801535161	0.20892525583065	-2.80779745465843	0.00498815892133651	0.0917981132118197	GAL3	Transcriptional regulator; involved in activation of the GAL genes in response to galactose; forms a complex with Gal80p to relieve Gal80p inhibition of Gal4p; binds galactose and ATP but does not have galactokinase activity; GAL3 has a paralog, GAL1, that arose from the whole genome duplication
905	YDR011W	39826.0386022438	0.267942309328832	0.0837434300213954	3.19956215383554	0.00137636506676346	0.0413213689104566	SNQ2	Plasma membrane ATP-binding cassette (ABC) transporter; multidrug transporter involved in multidrug resistance and resistance to singlet oxygen species
906	YDR012W	23824.5409540537	0.0061466539682288	0.0914864370563091	0.0671865050821204	0.946433228233267	0.982951277829316	RPL4B	Ribosomal 60S subunit protein L4B; homologous to mammalian ribosomal protein L4 and bacterial L4; RPL4B has a paralog, RPL4A, that arose from the whole genome duplication
907	YDR013W	255.659344536034	-0.041680915932823	0.162379631319354	-0.256688080852017	0.797419573436498	0.927679296509254	PSF1	Subunit of the GINS complex (Sld5p, Psf1p, Psf2p, Psf3p); complex is localized to DNA replication origins and implicated in assembly of the DNA replication machinery
908	YDR014W	297.812316655949	-0.138393557321639	0.127160323953424	-1.08833913770406	0.276445418748682	0.625699286763575	RAD61	Subunit of a complex that inhibits sister chromatid cohesion; also negatively regulates chromosome condensation; inhibited by Eco1p-acetylated cohesin subunits Smc3p and Mcd1p; binds Smc3p ATPase head of cohesin; related to the human Wapl protein that controls the association of cohesin with chromatin
909	YDR014W-A	15.7668383608344	-0.711844292645118	0.498166720532236	-1.42892783340603	0.153024976604486	NA	HED1	Meiosis-specific protein; down-regulates Rad51p-mediated mitotic recombination when the meiotic recombination machinery is impaired; promotes synapsis and required for the normal morphogenesis of synaptonemal complex; prevents the recruitment of Rad54p to site-specific DNA double-strand breaks in vivo; early meiotic gene, transcribed specifically during meiotic prophase
910	YDR016C	104.494173924967	-0.113848219239251	0.244493525065403	-0.465649219989757	0.641466605668775	0.861020690148922	DAD1	Essential subunit of the Dam1 complex (aka DASH complex); complex couples kinetochores to the force produced by MT depolymerization thereby aiding in chromosome segregation; is transferred to the kinetochore prior to mitosis
911	YDR017C	1996.2424132132	0.0104754822957846	0.087769997250917	0.119351516735694	0.904996870688346	0.970397453913983	KCS1	Inositol hexakisphosphate and inositol heptakisphosphate kinase; generation of high energy inositol pyrophosphates by Kcs1p is required for many processes such as vacuolar biogenesis, stress response, RNA polymerase I-mediated rRNA transcription and telomere maintenance; inositol hexakisphosphate is also known as IP6; inositol heptakisphosphate is also known as IP7
912	YDR018C	47.8905782973926	-0.145937305152873	0.28299155495075	-0.515694912444547	0.606067508496293	NA		Probable membrane protein with three predicted transmembrane domains; similar to C. elegans F55A11.5 and maize 1-acyl-glycerol-3-phosphate acyltransferase; YDR018C has a paralog, CST26, that arose from the whole genome duplication
913	YDR019C	610.374604228537	-0.269171610136612	0.101641051597948	-2.64825684017271	0.00809080302233525	0.122466361067882	GCV1	T subunit of the mitochondrial glycine decarboxylase complex; glycine decarboxylase is required for the catabolism of glycine to 5,10-methylene-THF; expression is regulated by levels of levels of 5,10-methylene-THF in the cytoplasm
914	YDR020C	210.823988987484	-0.135463409052279	0.209667312748293	-0.646087400447122	0.51822275462832	0.791462183431786	DAS2	Putative protein of unknown function; non-essential gene identified in a screen for mutants with increased levels of rDNA transcription; weak similarity with uridine kinases and with phosphoribokinases
915	YDR021W	466.100980329678	-0.0467195622584534	0.128503518481799	-0.363566405110306	0.716181817202116	0.893745369427678	FAL1	Nucleolar protein required for maturation of 18S rRNA; member of the eIF4A subfamily of DEAD-box ATP-dependent RNA helicases; 18S rRNA biogenesis defect of the null mutant is functionally complemented by human EIF4A3
916	YDR022C	186.627548368978	-0.415416083873929	0.212320597520816	-1.95655103049153	0.0504002771873451	0.320781172313265	ATG31	Autophagy-specific protein required for autophagosome formation; forms a complex with Atg17p and Atg29p that localizes other proteins to the pre-autophagosomal structure; constitutively phosphorylated, and phosphorylation of residue S174 is required for function; high-copy suppressor of CIK1 deletion
917	YDR023W	17946.0194312191	0.0671913515454355	0.0618237004435538	1.08682189942322	0.277115527499222	0.625871062523181	SES1	Cytosolic seryl-tRNA synthetase; class II aminoacyl-tRNA synthetase that aminoacylates tRNA(Ser), displays tRNA-dependent amino acid recognition which enhances discrimination of the serine substrate, interacts with peroxin Pex21p
918	YDR025W	20832.9240336731	-0.164072854778629	0.0767629955701888	-2.13739515452608	0.0325658651975744	0.256096832827235	RPS11A	Protein component of the small (40S) ribosomal subunit; homologous to mammalian ribosomal protein S11 and bacterial S17; N-terminally propionylated in vivo; RPS11A has a paralog, RPS11B, that arose from the whole genome duplication
919	YDR026C	843.283952593052	-0.042146910648587	0.102193306141169	-0.412423398753396	0.680029115707671	0.878934388799635	NSI1	RNA polymerase I termination factor; binds to rDNA terminator element, required for efficient Pol I termination; required for rDNA silencing at NTS1; facilities association of Sir2p with NTS1, contributes to rDNA stability and cell longevity; interacts physically with Fob1p and RENT subunits, Sir2p and Net1p; may interact with ribosomes, based on co-purification experiments; Myb-like DNA-binding …
920	YDR027C	1532.8324321222	0.0202631483587566	0.0857946363119482	0.236181994933577	0.81329145030762	0.934141987100319	VPS54	Component of the GARP (Golgi-associated retrograde protein) complex; GARP is required for the recycling of proteins from endosomes to the late Golgi, and for mitosis after DNA damage induced checkpoint arrest; potentially phosphorylated by Cdc28p; members of the GARP complex are Vps51p-Vps52p-Vps53p-Vps54p
921	YDR028C	4670.41178856073	0.0325835105168551	0.0980376840303409	0.332356999648942	0.739619704084362	0.89870712764021	REG1	Regulatory subunit of type 1 protein phosphatase Glc7p; involved in negative regulation of glucose-repressible genes; involved in regulation of the nucleocytoplasmic shuttling of Hxk2p; REG1 has a paralog, REG2, that arose from the whole genome duplication
922	YDR030C	235.09610610537	-0.255155877459199	0.163950910792224	-1.55629435802622	0.119638112441265	0.464366787861309	RAD28	Protein involved in DNA repair; related to the human CSA protein that is involved in transcription-coupled repair nucleotide excision repair
923	YDR031W	127.496891434939	-0.428743083267113	0.207626357521388	-2.06497425657023	0.0389254361598951	0.28127768629371	MIX14	Mitochondrial intermembrane space protein of unknown function; required for normal oxygen consumption; contains twin cysteine-x9-cysteine motifs; protein abundance increases in response to DNA replication stress
924	YDR032C	3262.92712987759	-0.0595319716764482	0.111571214162563	-0.53357823631558	0.593633369017567	0.833340081524656	PST2	Protein with similarity to a family of flavodoxin-like proteins; induced by oxidative stress in a Yap1p dependent manner; the authentic, non-tagged protein is detected in highly purified mitochondria in high-throughput studies; protein abundance increases in response to DNA replication stress; PST2 has a paralog, RFS1, that arose from the whole genome duplication
925	YDR033W	14250.3182345613	0.0809302644304999	0.104101153663507	0.777419476945438	0.436911324987164	0.746228555040241	MRH1	Protein that localizes primarily to the plasma membrane; also found at the nuclear envelope; long-lived protein that is asymmetrically retained in the plasma membrane of mother cells; the authentic, non-tagged protein is detected in mitochondria in a phosphorylated state; null mutation confers sensitivity to acetic acid
926	YDR034C	1308.51865431305	-0.0396378027890922	0.092320174950551	-0.429351469603726	0.667667465593927	0.872980030807844	LYS14	Transcriptional activator involved in regulating lysine biosynthesis; involved in the regulation of genes of the lysine biosynthesis pathway; requires 2-aminoadipate semialdehyde as co-inducer
927	YDR034C-A	20994.678229316	0.0549482024141425	0.114229580562513	0.481033040159606	0.63049301649185	0.85254105239608		Putative protein of unknown function; contained within the solo Ty1 LTR element YDRWdelta7
928	YDR034C-C	937.311223972769	-0.497727033921133	0.166664825328684	-2.98639519730424	0.00282287577950108	0.0644517100244071		Retrotransposon TYA Gag gene co-transcribed with TYB Pol; translated as TYA or TYA-TYB polyprotein; Gag is a nucleocapsid protein that is the structural constituent of virus-like particles (VLPs); similar to retroviral Gag
929	YDR034C-D	3084.32894977795	-0.166327727460736	0.149727473120118	-1.11086979560057	0.26662439828614	0.616818895217103		Retrotransposon TYA Gag and TYB Pol genes; transcribed/translated as one unit; polyprotein is processed to make a nucleocapsid-like protein (Gag), reverse transcriptase (RT), protease (PR), and integrase (IN); similar to retroviral genes
930	YDR034W-B	5.44809688982902	-0.359845213580708	0.815996185302228	-0.4409888429165	0.659221074192346	NA		Predicted tail-anchored plasma membrane protein; contains conserved CYSTM module; related proteins in other organisms may be involved in response to stress; N- and C-terminal fusion proteins localize to the cell periphery; YDR034W-B has a paralog, YBR056W-A, that arose from the whole genome duplication
931	YDR035W	3754.41094892779	-0.124802651383236	0.0863902452850711	-1.4446382339975	0.148559527462379	0.498005063401376	ARO3	3-deoxy-D-arabino-heptulosonate-7-phosphate (DAHP) synthase; catalyzes the first step in aromatic amino acid biosynthesis and is feedback-inhibited by phenylalanine or high concentration of tyrosine or tryptophan
932	YDR036C	1863.77503110495	0.140250644526477	0.0908560825675455	1.54365718357062	0.122671404015102	0.467014708229947	EHD3	3-hydroxyisobutyryl-CoA hydrolase; member of a family of enoyl-CoA hydratase/isomerases; non-tagged protein is detected in highly purified mitochondria in high-throughput studies; phosphorylated; mutation affects fluid-phase endocytosis
933	YDR037W	27910.6347248452	0.123109034970675	0.0750671824737202	1.63998475650492	0.101008336448714	0.43153008598979	KRS1	Lysyl-tRNA synthetase
934	YDR038C	2692.72155213851	0.32208829484601	0.149855495535862	2.14932588020391	0.0316085763707537	0.253334814157339	ENA5	Protein with similarity to P-type ATPase sodium pumps; member of the Na+ efflux ATPase family
935	YDR039C	7518.62632506392	0.508015020003272	0.119378532030082	4.25549729389584	2.08584887469972e-05	0.00166683864487034	ENA2	P-type ATPase sodium pump; involved in Na+ efflux to allow salt tolerance; likely not involved in Li+ efflux
936	YDR040C	4021.19702375004	0.245203698486282	0.162409834120942	1.50978356583805	0.131098659820817	0.478124236076708	ENA1	P-type ATPase sodium pump; involved in Na+ and Li+ efflux to allow salt tolerance
937	YDR041W	578.887878269495	-0.0707103496354047	0.132937912524135	-0.531905069763804	0.594791745799455	0.833666211461191	RSM10	Mitochondrial ribosomal protein of the small subunit; has similarity to E. coli S10 ribosomal protein; essential for viability, unlike most other mitoribosomal proteins
938	YDR042C	253.773408807449	0.0865895069696106	0.206616641353494	0.419082927698294	0.675155527200346	0.876725074866026		Putative protein of unknown function; expression is increased in ssu72-ts69 mutant
939	YDR043C	854.422651997837	-0.256363493884254	0.117072455751587	-2.18978488354448	0.0285398415460797	0.240442634048678	NRG1	Transcriptional repressor; recruits the Cyc8p-Tup1p complex to promoters; mediates glucose repression and negatively regulates a variety of processes including filamentous growth and alkaline pH response; activated in stochastic pulses of nuclear localization in response to low glucose
940	YDR044W	1232.37353492373	-0.261014214768389	0.107384039277984	-2.43066117202673	0.0150713012803578	0.171333579827331	HEM13	Coproporphyrinogen III oxidase; oxygen-requiring enzyme that catalyzes sixth step in heme biosynthetic pathway; transcription is repressed by oxygen and heme (via Rox1p and Hap1p); human homolog CPOX can complement yeast mutant and allow growth of haploid null after sporulation of a heterozygous diploid
941	YDR045C	348.846758272429	-0.237726101309162	0.153611930887927	-1.54757576403752	0.121724470262848	0.466857082208736	RPC11	RNA polymerase III subunit C11; mediates pol III RNA cleavage activity and is important for termination of transcription; homologous to TFIIS
942	YDR046C	7921.13140161937	0.300962711967005	0.0912161942896583	3.29944385764762	0.000968766031005112	0.0333404097161777	BAP3	Amino acid permease; involved in uptake of cysteine, leucine, isoleucine and valine; BAP3 has a paralog, BAP2, that arose from the whole genome duplication
943	YDR047W	1744.71682055727	-0.04096348074558	0.114784992660558	-0.356871397524214	0.721188083092171	0.893745369427678	HEM12	Uroporphyrinogen decarboxylase; catalyzes the fifth step in the heme biosynthetic pathway; localizes to both the cytoplasm and nucleus; a hem12 mutant has phenotypes similar to patients with porphyria cutanea tarda
944	YDR049W	921.62180777116	0.0305060738078723	0.0943681744894807	0.323266545876363	0.746493387499234	0.903808637681881	VMS1	Component of a Cdc48p-complex involved in protein quality control; exhibits cytosolic and ER-membrane localization, with Cdc48p, during normal growth, and contributes to ER-associated degradation (ERAD) of specific substrates at a step after their ubiquitination; forms a mitochondrially-associated complex with Cdc48p and Npl4p under oxidative stress that is required for ubiquitin-mediated mitocho…
945	YDR050C	81654.5929276696	-0.0673191093614376	0.0882805118501613	-0.762559119227792	0.445726372918368	0.754069411226272	TPI1	Triose phosphate isomerase, abundant glycolytic enzyme; mRNA half-life is regulated by iron availability; transcription is controlled by activators Reb1p, Gcr1p, and Rap1p through binding sites in the 5' non-coding region; inhibition of Tpi1p activity by PEP (phosphoenolpyruvate) stimulates redox metabolism in respiring cells; E104D mutation in human homolog TPI1 causes a rare autosomal disease; …
946	YDR051C	693.465557208533	-0.0362040105333739	0.105705198563536	-0.342499811034487	0.731974786177195	0.897070000482363	DET1	Acid phosphatase; involved in the non-vesicular transport of sterols in both directions between the endoplasmic reticulum and plasma membrane; deletion confers sensitivity to nickel
947	YDR052C	1011.40066538107	0.0216560495091381	0.102176502456285	0.211947453558642	0.832148028891366	0.941409529607607	DBF4	Regulatory subunit of Cdc7p-Dbf4p kinase complex; required for Cdc7p kinase activity and initiation of DNA replication; phosphorylates the Mcm2-7 family of proteins; cell cycle regulated; relative distribution to the nucleus increases upon DNA replication stress; co-expression of human CDC7 and DBF4 complements single cdc7 or dbf4 null mutations or the cdc7 dbf4 double null mutation
948	YDR054C	1853.06686811451	-0.155372192149635	0.0807453124640229	-1.92422553592648	0.0543263196309448	0.328619982009682	CDC34	Ubiquitin-conjugating enzyme (E2); catalytic subunit of SCF ubiquitin-protein ligase complex (together with Skp1p, Rbx1p, Cdc53p, and an F-box protein) that regulates cell cycle progression by targeting key substrates for degradation; protein abundance increases in response to DNA replication stress; human CDC34 functionally complements the thermosensitivity of the cdc34-2 mutant
949	YDR055W	2249.44202100057	0.162023777735707	0.083027490758816	1.95144736104774	0.0510038522043911	0.320781172313265	PST1	Cell wall protein that contains a putative GPI-attachment site; secreted by regenerating protoplasts; up-regulated by activation of the cell integrity pathway, as mediated by Rlm1p; upregulated by cell wall damage via disruption of FKS1; PST1 has a paralog, ECM33, that arose from the whole genome duplication
950	YDR056C	1092.14012070511	0.0279962085107264	0.127026538826669	0.220396531066064	0.825562346806332	0.93812333595684	EMC10	Putative protein of unknown function; subunit of evolutionarily conserved EMC (Endoplasmic Reticulum Membrane Complex) implicated in ERAD (ER-associated degradation) and proper assembly of multi-pass transmembrane (TM) proteins; EMC acts in yeast as an ER-mitochondria tether that interacts with outer membrane protein Tom5p of TOM (Translocase of the Mitochondrial Outer Membrane) complex; YDR056C …
951	YDR057W	640.286623410916	0.0450590986568769	0.106651325137369	0.422489815282087	0.672667533092547	0.87509585224441	YOS9	ER quality-control lectin; integral subunit of the HRD ligase; participates in efficient ER retention of misfolded proteins by recognizing them and delivering them to Hrd1p; binds to glycans with terminal alpha-1,6 linked mannose on misfolded N-glycosylated proteins and participates in targeting proteins to ERAD; member of the OS-9 protein family
952	YDR058C	196.282002944484	-0.218459942398315	0.168468042149767	-1.29674411603897	0.194719244662476	0.550091948828779	TGL2	Triacylglycerol lipase that is localized to the mitochondria; has lipolytic activity towards triacylglycerols and diacylglycerols when expressed in E. coli
953	YDR059C	182.599776498873	0.0376202891599735	0.186368287880985	0.201859927929358	0.840026230019787	0.944064424181728	UBC5	Ubiquitin-conjugating enzyme; mediates selective degradation of short-lived, abnormal, or excess proteins, including histone H3; central component of the cellular stress response; expression is heat inducible; protein abundance increases in response to DNA replication stress; UBC5 has a paralog, UBC4, that arose from the whole genome duplication
954	YDR060W	7232.59378046529	0.0788321645965098	0.086802687968543	0.908176537402601	0.363784958113753	0.693616653470222	MAK21	Constituent of 66S pre-ribosomal particles; required for large (60S) ribosomal subunit biogenesis; acts as part of a Mak21p-Noc2p-Rrp5p module that associates with nascent pre-rRNA during transcription and has a role in bigenesis of the large ribosomal subunit; involved in nuclear export of pre-ribosomes; required for maintenance of dsRNA virus; homolog of human CAATT-binding protein
955	YDR061W	1207.4144118011	0.00622392833769671	0.0920536963430986	0.0676119328712141	0.946094556080741	0.982851445358116		Protein with similarity to ABC transporter family members; lacks predicted membrane-spanning regions; transcriptionally activated by Yrm1p along with genes involved in multidrug resistance
956	YDR062W	5104.89200263221	0.279368774440202	0.102351631378235	2.72949996671581	0.00634304555033449	0.106383054075672	LCB2	Component of serine palmitoyltransferase; responsible along with Lcb1p for the first committed step in sphingolipid synthesis, which is the condensation of serine with palmitoyl-CoA to form 3-ketosphinganine
957	YDR063W	682.761000999513	-0.0310897272720819	0.098357975022198	-0.316087508563137	0.751936087784255	0.906663157590698	AIM7	Protein that interacts with Arp2/3 complex; interacts with Arp2/3 complex to stimulate actin filament debranching and inhibit actin nucleation; has similarity to Cof1p and also to human glia maturation factor (GMF); null mutant displays elevated mitochondrial genome loss
958	YDR064W	35233.1378309287	-0.168699793253295	0.124630093242333	-1.35360400417314	0.175862748763118	0.529909079822255	RPS13	Protein component of the small (40S) ribosomal subunit; homologous to mammalian ribosomal protein S13 and bacterial S15
959	YDR065W	260.713331965968	-0.190783333782068	0.141895636911247	-1.34453277024578	0.178776166878223	0.529909079822255	RRG1	Protein of unknown function; required for vacuolar acidification and mitochondrial genome maintenance; the authentic, non-tagged protein is detected in highly purified mitochondria in high-throughput studies
960	YDR066C	186.426850226492	-0.220318936998828	0.163617717687188	-1.34654693949492	0.178126193022642	0.529909079822255	RTR2	Protein of unknown function; exhibits genetic interactions with Rtr1p; green fluorescent protein (GFP)-fusion protein localizes to the cytoplasm; YDR066C is not an essential gene; relocalizes from nucleus to cytoplasmic foci upon DNA replication stress; RTR2 has a paralog, RTR1, that arose from the whole genome duplication
961	YDR067C	295.348600715891	0.0255758142141461	0.145198672443224	0.176143581644294	0.860181142955092	0.952465336559659	OCA6	Cytoplasmic protein required for replication of Brome mosaic virus; S. cerevisiae is a model system for studying positive-strand RNA virus replication; null mutation confers sensitivity to tunicamycin and DTT
962	YDR068W	755.479518628338	-0.0575664210703201	0.109331100601454	-0.526532896436923	0.598518001733881	0.835074126838562	DOS2	Protein of unknown function; green fluorescent protein (GFP)-fusion protein localizes to the cytoplasm
963	YDR069C	1787.01213286904	0.178288757270142	0.108641550264569	1.64107339076039	0.100782181557673	0.43153008598979	DOA4	Ubiquitin hydrolase; deubiquitinates intralumenal vesicle (ILVs) cargo proteins; required for recycling ubiquitin from proteasome-bound ubiquitinated intermediates, acts at the late endosome/prevacuolar compartment to recover ubiquitin from ubiquitinated membrane proteins destined for the vacuole; DOA4 has a paralog, UBP5, that arose from the whole genome duplication
964	YDR070C	74.3541828882545	-0.758232235403791	0.243056630475452	-3.11957025784725	0.00181115062552251	NA	FMP16	Protein of unknown function; may be involved in responding to conditions of stress; the authentic, non-tagged protein is detected in highly purified mitochondria in high-throughput studies; protein abundance increases in response to DNA replication stress
965	YDR071C	2072.43225635011	0.0314430448722945	0.0791825129889099	0.397095819334482	0.691296802728639	0.884954997433193	PAA1	Polyamine acetyltransferase; acetylates polyamines (e.g. putrescine, spermidine, spermine) and also aralkylamines (e.g. tryptamine, phenylethylamine); may be involved in transcription and/or DNA replication
966	YDR072C	2511.42337624097	0.227372252966846	0.106498190854055	2.13498699971756	0.0327620720442633	0.25721245062951	IPT1	Inositolphosphotransferase; involved in synthesis of mannose-(inositol-P)2-ceramide (M(IP)2C), the most abundant sphingolipid; can mutate to resistance to the antifungals syringomycin E and DmAMP1 and to K. lactis zymocin
967	YDR073W	466.837924418277	0.0538862184295895	0.112480653836513	0.479070992136226	0.631888125274192	0.852694386803423	SNF11	Subunit of the SWI/SNF chromatin remodeling complex; involved in transcriptional regulation; interacts with a highly conserved 40-residue sequence of Snf2p; relocates to the cytosol under hypoxic conditions
968	YDR074W	4930.592392643	0.0698378733143541	0.144382839551247	0.483699264617705	0.628599315182637	0.851647275956662	TPS2	Phosphatase subunit of the trehalose-6-P synthase/phosphatase complex; involved in synthesis of the storage carbohydrate trehalose; expression is induced by stress conditions and repressed by the Ras-cAMP pathway; protein abundance increases in response to DNA replication stress
969	YDR075W	395.96498724386	0.0136881408537212	0.134703298437156	0.101616968645406	0.919060710140432	0.974630354605544	PPH3	Catalytic subunit of protein phosphatase PP4 complex; Pph3p and Psy2p form active complex, Psy4p may provide substrate specificity; regulates recovery from the DNA damage checkpoint, the gene conversion- and single-strand annealing-mediated pathways of meiotic double-strand break repair and efficient Non-Homologous End-Joining (NHEJ) pathway; involved in activation of Gln3p to alleviate nitrogen …
970	YDR076W	184.827321560323	0.0419592165850133	0.190826904241141	0.219881031722817	0.825963809304507	0.938154429267205	RAD55	Protein that stimulates strand exchange; stimulates strand exchange by stabilizing the binding of Rad51p to single-stranded DNA; involved in the recombinational repair of double-strand breaks in DNA during vegetative growth and meiosis; forms heterodimer with Rad57p
971	YDR077W	10425.8187714173	0.58044507100547	0.336732036331736	1.72375957253333	0.0847512556162267	0.401355648328403	SED1	Major stress-induced structural GPI-cell wall glycoprotein; associates with translating ribosomes, possible role in mitochondrial genome maintenance; ORF contains two distinct variable minisatellites; SED1 has a paralog, SPI1, that arose from the whole genome duplication
972	YDR078C	133.813652130113	-0.303460746771983	0.210142639724426	-1.4440703094333	0.148719198810938	0.498005063401376	SHU2	Component of Shu complex (aka PCSS complex); Shu complex also includes Psy3, Csm2, Shu1, and promotes error-free DNA repair, Shu complex mediates inhibition of Srs2p function; promotes formation of Rad51p filaments; important for both mitotic and meiotic homologous recombination, and contains a conserved SWIM domain that is necessary for both
973	YDR079C-A	63.3675990185843	-0.211088072860344	0.317105973299881	-0.665670440274935	0.50562177146416	NA	TFB5	Component of RNA polymerase II general transcription factor TFIIH; involved in transcription initiation and in nucleotide-excision repair; relocalizes to the cytosol in response to hypoxia; homolog of Chlamydomonas reinhardtii REX1-S protein involved in DNA repair
974	YDR079W	158.094424888198	-0.135605825829766	0.217996917467062	-0.622053868492227	0.533906447337489	0.798801661572664	PET100	Chaperone that facilitates the assembly of cytochrome c oxidase; integral to the mitochondrial inner membrane; interacts with a subcomplex of subunits VII, VIIa, and VIII (Cox7p, Cox9p, and Cox8p) but not with the holoenzyme
975	YDR080W	917.274381628651	0.103605897440719	0.0924559810480798	1.12059702645783	0.262459431305741	0.612630820324482	VPS41	Subunit of the HOPS endocytic tethering complex; vacuole membrane protein that functions as a Rab GTPase effector, interacting specifically with the GTP-bound conformation of Ypt7p, facilitating tethering, docking and promoting membrane fusion events at the late endosome and vacuole; required for both membrane and protein trafficking; Yck3p-mediated phosphorylation regulates the organization of v…
976	YDR081C	1454.09090014778	0.106528585306276	0.0942520932201596	1.13025166515337	0.258370195134885	0.608221840606326	PDC2	Transcription factor for thiamine-regulated genes; required for expression of the two isoforms of pyruvate decarboxylase (PDC1 and PDC5) along with thiamine biosynthetic genes; binds a DNA sequence in the PDC5 promoter; mutant fails to grow on 2% glucose and thus is scored as inviable under standard conditions
977	YDR082W	330.586496359542	0.0243957770568395	0.123530993679883	0.197487094777675	0.843446379453949	0.945982998132664	STN1	Telomere end-binding and capping protein; plays a key role with Pol12p in linking telomerase action with completion of lagging strand synthesis, and in a regulatory step required for telomere capping; similar to human Stn1
978	YDR083W	1666.69352365057	0.0455687682935006	0.0822844794813346	0.553795425100032	0.57971885960271	0.824954241884558	RRP8	Nucleolar S-adenosylmethionine-dependent rRNA methyltransferase; methylates adenine (m1A) of the large subunit (LSU) rRNA at position 645; involved in pre-rRNA cleavage at site A2; mutation is synthetically lethal with a gar1 mutation; deletion disrupts telomere maintenance by influencing the expression of neighboring gene STN1
979	YDR084C	617.946403442327	0.0594516504017732	0.130543769193701	0.455415457734784	0.648810376667678	0.864154995604556	TVP23	Integral membrane protein; localized to late Golgi vesicles along with the v-SNARE Tlg2p; green fluorescent protein (GFP)-fusion protein localizes to the cytoplasm in a punctate pattern
980	YDR085C	296.401925763396	-0.246779364860093	0.129103876105034	-1.91147913064456	0.0559430362016061	0.331148647842622	AFR1	Protein required for pheromone-induced projection (shmoo) formation; regulates septin architecture during mating; has an RVXF motif that mediates targeting of Glc7p to mating projections; interacts with Cdc12p; AFR1 has a paralog, YER158C, that arose from the whole genome duplication
981	YDR086C	1301.59949812611	-0.0557138443502387	0.0872014879002168	-0.63890933161589	0.522881917046636	0.793658462295887	SSS1	Subunit of the Sec61p translocation complex (Sec61p-Sss1p-Sbh1p); this complex forms a channel for passage of secretory proteins through the endoplasmic reticulum membrane, and of the Ssh1p complex (Ssh1p-Sbh2p-Sss1p); interacts with Ost4p and Wbp1p
982	YDR087C	1248.74947638651	-0.12697537036627	0.119652369527095	-1.06120230521233	0.288597972006867	0.635076338622344	RRP1	Essential evolutionarily conserved nucleolar protein; necessary for biogenesis of 60S ribosomal subunits and for processing of pre-rRNAs to mature rRNA; associated with several distinct 66S pre-ribosomal particles
983	YDR088C	318.352666206289	0.0241066031148294	0.128607735639702	0.187442870329081	0.851313412550106	0.948336589743534	SLU7	RNA splicing factor; required for ATP-independent portion of 2nd catalytic step of spliceosomal RNA splicing; interacts with Prp18p; contains zinc knuckle domain
984	YDR089W	1370.2971843065	-0.118616505144326	0.0955583873123455	-1.24129873348125	0.214495412398846	0.571076957851705	VTC5	Novel subunit of the vacuolar transporter chaperone complex; vacuolar transmembrane protein that regulates biosynthesis of polyphosphate; deletion reduces and overexpression increases polyP accumulation; SPX domain (Syg1, Pho81, Xpr1)-containing protein involved in phosphate homeostasis; relocalizes from vacuole to cytoplasm upon DNA replication stress
985	YDR090C	333.411719665732	0.0607844390504722	0.163985103254186	0.370670492893815	0.7108829703985	0.891376005040396		Putative protein of unknown function
986	YDR091C	5695.30282193111	0.218607847449585	0.0755051050273067	2.8952724106605	0.00378829623093816	0.0756823592607279	RLI1	Essential Fe-S protein; required for ribosome biogenesis, translation initiation/termination; facilitates binding of multifactor complex (MFC) of initiation factors to small ribosomal subunit; Dom34-Hbs1 complex and Rli1p work in dissociating inactive ribosomes, thereby facilitating translation restart; forms complex with Lto1p and Yae1p; dependency on ROS-labile FeS clusters, activity in nuclear…
987	YDR092W	649.789405802706	-0.209315936139729	0.108100283228024	-1.93631255986817	0.0528294314340264	0.32659286736348	UBC13	E2 ubiquitin-conjugating enzyme; involved in the error-free DNA postreplication repair pathway; interacts with Mms2p to assemble ubiquitin chains at the Ub Lys-63 residue; DNA damage triggers redistribution from the cytoplasm to the nucleus
988	YDR093W	7129.71821989474	0.254781932620065	0.0945818019892702	2.69377329741474	0.00706481992396285	0.113370665655636	DNF2	Aminophospholipid translocase (flippase); type 4 P-type ATPase; involved in phospholipid translocation, contributing to endocytosis, protein transport, and cellular polarization; localizes primarily to the plasma membrane; localizes to the shmoo tip where it has a redundant role in the cellular response to mating pheromone; DNF2 has a paralog, DNF1, that arose from the whole genome duplication
989	YDR096W	1218.45309654549	-0.0112410769260958	0.164079456798263	-0.0685099594150702	0.945379692238278	0.982851445358116	GIS1	Histone demethylase and transcription factor; regulates genes during nutrient limitation; activity modulated by proteasome-mediated proteolysis; has JmjC and JmjN domain in N-terminus that interact, promoting stability and proper transcriptional activity; contains two transactivating domains downstream of Jmj domains and a C-terminal DNA binding domain; relocalizes to the cytosol in response to h…
990	YDR097C	2404.35241785277	0.02921672368345	0.081852399072908	0.35694401159123	0.721133720528129	0.893745369427678	MSH6	Protein required for mismatch repair in mitosis and meiosis; forms a complex with Msh2p to repair both single-base & insertion-deletion mispairs; also involved in interstrand cross-link repair; potentially phosphorylated by Cdc28p
991	YDR098C	2057.01326297158	-0.0584136388022622	0.0792650474466571	-0.736940690555605	0.461158417672864	0.761520533380542	GRX3	Glutathione-dependent oxidoreductase; hydroperoxide and superoxide-radical responsive; monothiol glutaredoxin subfamily member along with Grx4p and Grx5p; protects cells from oxidative damage; with Grx4p, binds to Aft1p in iron-replete conditions, promoting its dissociation from promoters; evidence exists indicating that the translation start site is not Met1 as currently annotated, but rather Me…
992	YDR098C-A	5684.11142090199	-0.0748649175214833	0.142682678284241	-0.524695207727621	0.599795089273144	0.83550026021796		Retrotransposon TYA Gag gene co-transcribed with TYB Pol; translated as TYA or TYA-TYB polyprotein; Gag is a nucleocapsid protein that is the structural constituent of virus-like particles (VLPs); similar to retroviral Gag
993	YDR098C-B	39597.8042644187	0.127989878995124	0.162331499977762	0.788447584188268	0.430434946703783	0.741859540220148		Retrotransposon TYA Gag and TYB Pol genes; transcribed/translated as one unit; polyprotein is processed to make a nucleocapsid-like protein (Gag), reverse transcriptase (RT), protease (PR), and integrase (IN); similar to retroviral genes
994	YDR099W	6505.87549881922	0.000619139515961419	0.0696596595276382	0.00888806405543468	0.992908444284276	0.998429047423564	BMH2	14-3-3 protein, minor isoform; controls proteome at post-transcriptional level, binds proteins and DNA, involved in regulation of many processes including exocytosis, vesicle transport, Ras/MAPK signaling, and rapamycin-sensitive signaling; protein increases in abundance and relative distribution to the nucleus increases upon DNA replication stress; abundance relative to Bmh1p increases during sp…
995	YDR100W	472.827266902663	0.0106788849322147	0.151662007933653	0.0704123931742108	0.943865427405754	0.982851445358116	TVP15	Integral membrane protein; localized to late Golgi vesicles along with the v-SNARE Tlg2p
996	YDR101C	4076.38899068065	0.113882134838178	0.072890464563408	1.56237356313061	0.118200011288623	0.462725241748495	ARX1	Nuclear export factor for the ribosomal pre-60S subunit; shuttling factor which directly binds FG rich nucleoporins and facilities translocation through the nuclear pore complex; interacts directly with Alb1p; responsible for Tif6p recycling defects in the absence of Rei1; associated with the ribosomal export complex
997	YDR103W	1550.40151922191	0.20272976359909	0.101932493680668	1.98886298449833	0.0467163284123642	0.308441247730055	STE5	Pheromone-responsive MAPK scaffold protein; couples activation of the G-protein-coupled pheromone receptor to MAPK activation; intramolecular interaction of PH and VWA domains blocks activation of assembled signaling cascade components (Ste11p, Ste7p and Fus3p) under basal conditions; Gbeta-gamma (Ste4p-Ste18p)-dependent docking at the plasma membrane and binding of PI(4,5)P2 by the PH domain rel…
998	YDR104C	881.937526004675	0.0646661547761951	0.0970680520161804	0.666194009594586	0.505287101383	0.783161992212212	SPO71	Meiosis-specific protein required for prospore membrane morphogenesis; localizes to the prospore membrane (PSM) during sporulation; required for PSM elongation and closure; genetically antagonistic to SPO1; recruits Vps13p to the PSM during sporulation; interacts and functions cooperatively with Spo73p; mutants have defects in the PSM, aberrant spore wall formation and reduced PtdIns-phosphate po…
999	YDR105C	1018.85319663534	0.127528870777784	0.112957285265526	1.12900084733804	0.258897476230489	0.608323418876342	TMS1	Vacuolar membrane protein of unknown function; is conserved in mammals; predicted to contain eleven transmembrane helices; interacts with Pdr5p, a protein involved in multidrug resistance
1000	YDR106W	74.321600051522	-0.375566843181013	0.243929045409037	-1.53965610184403	0.123644202543871	NA	ARP10	Component of the dynactin complex; localized to the pointed end of the Arp1p filament; may regulate membrane association of the complex
1001	YDR107C	767.754461189257	-0.00607803300517576	0.110486363666255	-0.0550116123247174	0.956129212505866	0.986768451221872	TMN2	Protein with a role in cellular adhesion and filamentous growth; similar to Tmn3p; member of the evolutionarily conserved Transmembrane Nine family of proteins with nine membrane-spanning segments; TMN2 has a paralog, EMP70, that arose from the whole genome duplication
1002	YDR108W	674.815027830459	-0.0110887951457119	0.099765565688175	-0.111148521729138	0.91149857230426	0.971919989343437	TRS85	Component of transport protein particle (TRAPP) complex III; TRAPPIII is a multimeric guanine nucleotide-exchange factor for the GTPase Ypt1p, regulating endosome-Golgi traffic and required for membrane expansion during autophagy and the CVT pathway; directs Ypt1p to the PAS; late post-replication meiotic role
1003	YDR109C	692.505054883149	0.126640968479541	0.104113053102823	1.21637935595328	0.223840444343718	0.58332398314593		Putative kinase
1004	YDR110W	877.495744418444	-0.00939775109285273	0.094135352276536	-0.0998323251103952	0.920477444510504	0.975024256037053	FOB1	Nucleolar protein that binds the rDNA replication fork barrier site; required for replication fork blocking, recombinational hotspot activity, condensin recruitment to replication fork barrier (RFB), and rDNA repeat segregation; related to retroviral integrases
1005	YDR111C	812.623123755385	-0.0808207371152526	0.125774475555983	-0.642584568593798	0.520493698755745	0.791610631606704	ALT2	Catalytically inactive alanine transaminase; expression is repressed in the presence of alanine and repression is mediated by Nrg1p; ALT2 has a paralog, ALT1, that arose from the whole genome duplication
1006	YDR113C	426.024152749609	-0.08984285668903	0.139708847592292	-0.643072061915619	0.520177341822536	0.791610631606704	PDS1	Securin; inhibits anaphase by binding separin Esp1p; blocks cyclin destruction and mitotic exit, essential for meiotic progression and mitotic cell cycle arrest; localization is cell-cycle dependent and regulated by Cdc28p phosphorylation
1007	YDR114C	2.16617470563479	0.421674510709798	1.42042777332035	0.296864450716916	0.766569997539388	NA		Putative protein of unknown function; deletion mutant exhibits poor growth at elevated pH and calcium
1008	YDR115W	369.779994449066	-0.261532485367626	0.148357105985143	-1.76285782626292	0.0779244715620339	0.388478512356048	MRX14	Putative mitochondrial ribosomal protein of the large subunit; similar to E. coli L34 ribosomal protein; required for respiratory growth, as are most mitochondrial ribosomal proteins; protein increases in abundance and relocalizes to the plasma membrane upon DNA replication stress
1009	YDR116C	652.39202869384	-0.107944564390014	0.122247845702482	-0.882997682042773	0.377237523898839	0.702264030444088	MRPL1	Mitochondrial ribosomal protein of the large subunit
1010	YDR117C	1046.71803613518	0.112295858734393	0.0867455843919573	1.29454265045916	0.195478047127257	0.550091948828779	TMA64	Protein of unknown function that associates with ribosomes; has a putative RNA binding domain; in mammals the corresponding protein, eIF2D, has been shown to possess translation initiation factor activity
1011	YDR118W	504.248761651469	0.0265377347806012	0.115253865211156	0.230254618636706	0.817893922273953	0.934408041917014	APC4	Subunit of the Anaphase-Promoting Complex/Cyclosome (APC/C); APC/C is a ubiquitin-protein ligase required for degradation of anaphase inhibitors, including mitotic cyclins, during the metaphase/anaphase transition; component of the platform domain of the APC/C, based on structural analysis; relative distribution to the nucleus increases upon DNA replication stress
1012	YDR119W	4346.89124417811	0.296186171912479	0.0956856438395884	3.09540867393879	0.00196541888218371	0.0503777651216334	VBA4	Protein of unknown function; proposed role as a basic amino acid permease based on phylogeny; GFP-fusion protein localizes to vacuolar membrane; physical interaction with Atg27p suggests a possible role in autophagy; non-essential gene
1013	YDR119W-A	7.81051138215066	0.126463432096952	0.686809067303764	0.184131861557121	0.853910011886997	NA	COX26	Stabilizes or regulates formation of respiratory chain supercomplexes composed of Complex III (ubiquinol-cytochrome c reductase) and Complex IV (cytochrome c oxidase)
1014	YDR120C	2633.50739909378	-0.0496425718664689	0.0813522497821793	-0.610217566193768	0.541717694895765	0.803607510335236	TRM1	tRNA methyltransferase; two forms of protein are made by alternative translation starts; localizes to both nucleus and mitochondrion to produce modified base N2,N2-dimethylguanosine in tRNAs in both compartments; nuclear Trm1p is evenly distributed around inner nuclear membrane in WT, but mislocalizes as puncta near ER-nucleus junctions in spindle pole body (SPB) mutants; both Trm1p inner nuclear…
1015	YDR121W	469.245941397905	-0.0969691399228553	0.135546476906882	-0.715394026725394	0.474365602429457	0.767027434131325	DPB4	Subunit of DNA pol epsilon and of ISW2 chromatin accessibility complex; involved in both chromosomal DNA replication and inheritance of telomeric silencing; stabilizes the interaction of Pol epsilon with primer-template DNA, positively affecting the processivity of the polymerase and exonuclease activities of Pol epsilon; interacts with extranucleosomal DNA and acts as anchor point for ISW2 compl…
1016	YDR122W	2647.81928128847	-0.00993970567362463	0.08962390179945	-0.110904630060255	0.911691973998129	0.971919989343437	KIN1	Serine/threonine protein kinase involved in regulation of exocytosis; localizes to the cytoplasmic face of the plasma membrane; KIN1 has a paralog, KIN2, that arose from the whole genome duplication
1017	YDR123C	504.235609530194	-0.193388132142591	0.119625469353496	-1.61661336158377	0.105961765883852	0.442128031718256	INO2	Transcription factor; component of the heteromeric Ino2p/Ino4p basic helix-loop-helix transcription activator that binds inositol/choline-responsive elements (ICREs), required for derepression of phospholipid biosynthetic genes in response to inositol depletion; involved in diauxic shift
1018	YDR124W	375.250911150461	-0.188375537018868	0.130989969366348	-1.43809131287012	0.150408147155787	0.49914416948409		Putative protein of unknown function; non-essential gene; expression is strongly induced by alpha factor
1019	YDR125C	297.959879002454	-0.0739188425261403	0.136519869895244	-0.541451164455844	0.588196649543348	0.831019012148056	ECM18	Protein of unknown function; ECM18 has a paralog, ICT1, that arose from the whole genome duplication
1020	YDR126W	347.941765304853	-0.221110746011294	0.13414515593988	-1.64829467349823	0.0992922172415091	0.42993754132014	SWF1	Palmitoyltransferase that acts on transmembrane proteins; including the SNAREs Snc1p, Syn8p, Tlg1p and likely all SNAREs; contains an Asp-His-His-Cys-cysteine rich (DHHC-CRD) domain; may have a role in vacuole fusion
1021	YDR127W	14403.5067608714	0.120371054402184	0.0823764945867962	1.46123059746558	0.143952168770491	0.493835912309878	ARO1	Pentafunctional arom protein; catalyzes steps 2 through 6 in the biosynthesis of chorismate, which is a precursor to aromatic amino acids
1022	YDR128W	1817.07831407791	0.133990394303314	0.101393815774443	1.32148487834193	0.186339741313001	0.542919076407532	MTC5	Subunit of SEACAT, a subcomplex of the SEA complex; Mtc1p, along with Rtc1p and Sea4p, redundantly inhibit the TORC1 inhibitory role of the Iml1p/SEACIT (Iml1p-Npr2p-Npr3p) subcomplex, a GAP for GTPase Gtr1p (EGOC subunit) in response to amino acid limitation, thereby resulting in activation of TORC1 signaling; SEA is a coatomer-related complex that associates dynamically with the vacuole; relati…
1023	YDR129C	7961.19335655473	0.0274134158626209	0.0771940941459034	0.355123227572399	0.72249727619033	0.89432747056525	SAC6	Fimbrin, actin-bundling protein; cooperates with Scp1p in organization and maintenance of the actin cytoskeleton; phosphorylated by Cdc28p/Clb2p in metaphase on T103, to regulate conformation, and modulate actin filament binding affinity and actin cable dynamics; relocalizes from the plasma membrane to the cytoplasm upon DNA replication stress; human homologs PLS3 and LCP1 implicated in spinocere…
1024	YDR130C	330.073586760766	-0.262139791524553	0.1584154873794	-1.65476113390818	0.0979729607282162	0.428655568868393	FIN1	Spindle pole body-related intermediate filament protein; forms cell cycle-specific filaments between spindle pole bodies in dividing cells; localizes to poles and microtubules of spindle during anaphase and contributes to spindle stability; involved in Glc7p localization and regulation; relative distribution to the nucleus increases upon DNA replication stress
1025	YDR131C	320.211713878972	-0.0987292437979949	0.132000139065175	-0.747948028670239	0.454491506101557	0.758526045665812		F-box protein subunit of SCF ubiquitin ligase complex; substrate-specific adaptor subunit that recruits substrates to a core ubiquitination complex
1026	YDR132C	3310.20110292147	-0.00970020862522448	0.100881564610471	-0.0961544228886562	0.923397928287677	0.976784960544138		Protein of unknown function; protein increases in abundance and relative distribution to the nucleus increases upon DNA replication stress; YDR132C has a paralog, YLR108C, that arose from the whole genome duplication
1027	YDR134C	2168.20815207812	-0.449527183646611	0.10357408191525	-4.34015127466384	1.42384662072025e-05	0.00124793266725707		Cell wall protein; YDR134C has a paralog, CCW12, that arose from the whole genome duplication; S. cerevisiae genome reference strain S288C contains an internal in-frame stop at codon 67, which in other strains encodes glutamine
1028	YDR135C	18796.6486891174	0.23138249629268	0.0811979847280128	2.84960885504409	0.0043773024036113	0.0828789590983408	YCF1	Vacuolar glutathione S-conjugate transporter; ABC-C transporter of the ATP-binding cassette family; required for vacuole fusion; forms stable complexes with vacuole fusion machinery; regulates Vam7p recruitment to vacuoles; role in detoxifying metals (Cd, Hg, As); transports GSSG that is not immediately reduced in cytosol to vacuole; transports unconjugated bilirubin, selenodigluthatione, oxidize…
1029	YDR137W	843.55566023832	0.00474539420326388	0.101202300322656	0.0468901812323877	0.962600753729183	0.989177854720949	RGP1	Subunit of a Golgi membrane exchange factor (Ric1p-Rgp1p); this complex catalyzes nucleotide exchange on Ypt6p
1030	YDR138W	1369.69575720007	0.108697024673413	0.0870070210773928	1.24929026792822	0.211558926178418	0.568035811245081	HPR1	Subunit of THO/TREX complexes; this complex couple transcription elongation with mitotic recombination and with mRNA metabolism and export, subunit of an RNA Pol II complex; regulates lifespan; involved in telomere maintenance; similar to Top1p
1031	YDR139C	283.712720632923	-0.253630121316892	0.160458018402279	-1.58066342737091	0.113955014849963	0.45398207528937	RUB1	Ubiquitin-like protein with similarity to mammalian NEDD8; conjugation (neddylation) substrates include the cullins Cdc53p, Rtt101p, and Cul3p; activated by Ula1p and Uba3p (E1 enzyme pair); conjugation mediated by Ubc12p (E2 enzyme)
1032	YDR140W	508.909052963944	-0.074549879789907	0.114089862133755	-0.653431237409221	0.513478306043532	0.789608558050182	MTQ2	S-adenosylmethionine-dependent methyltransferase; subunit of complex with Trm112p that methylates translation release factor Sup45p (eRF1) in the ternary complex eRF1-eRF3-GTP; similar to E.coli PrmC; member of the seven beta-strand family
1033	YDR141C	3574.83974547541	0.195714608823244	0.110024191003264	1.77883251890885	0.0752672240809605	0.380467065726455	DOP1	Golgi-localized, leucine-zipper domain containing protein; involved in endosome to Golgi transport, organization of the ER, establishing cell polarity, and morphogenesis; detected in highly purified mitochondria in high-throughput studies
1034	YDR142C	401.24685382252	-0.109275039433907	0.121175881740169	-0.901788688183174	0.367169129888221	0.693875958968532	PEX7	Peroxisomal signal receptor for peroxisomal matrix proteins; recognizes the N-terminal nonapeptide signal (PTS2); WD repeat protein; defects in human homolog cause lethal rhizomelic chondrodysplasia punctata (RCDP)
1035	YDR143C	2052.67052197104	0.0963160689371389	0.114507820596429	0.841130923944445	0.400274592691487	0.71785219032526	SAN1	Ubiquitin-protein ligase; involved in proteasome-dependent degradation of aberrant nuclear proteins; targets substrates with regions of exposed hydrophobicity containing 5 or more contiguous hydrophobic residues; contains intrinsically disordered regions that contribute to substrate recognition; prefers a window of exposed hydrophobicity that causes a particular level of protein insolubility, sug…
1036	YDR144C	2930.08206223204	0.0274939680180376	0.0977130311333465	0.281374630375731	0.778423074433799	0.91820585796179	MKC7	GPI-anchored aspartyl protease; member of the yapsin family of proteases involved in cell wall growth and maintenance; shares functions with Yap3p and Kex2p; MKC7 has a paralog, YPS1, that arose from the whole genome duplication
1037	YDR145W	1567.42466574784	-0.00422652634454381	0.0884701244082436	-0.0477734870705119	0.961896766675149	0.988828420376988	TAF12	Subunit (61/68 kDa) of TFIID and SAGA complexes; involved in RNA polymerase II transcription initiation and in chromatin modification, similar to histone H2A; overexpression of the human ortholog, TAF12, an oncogene involved in the formation of choroid plexus carcinomas, results in dosage chromosomal instability (dCIN) in a human cell line similar to the dCIN observed in yeast overexpressors
1038	YDR146C	1065.86006573159	-0.0362887073572835	0.105533253276954	-0.343860406369261	0.730951269279271	0.897070000482363	SWI5	Transcription factor that recruits Mediator and Swi/Snf complexes; activates transcription of genes expressed at the M/G1 phase boundary and in G1 phase; required for expression of the HO gene controlling mating type switching; localization to nucleus occurs during G1 and appears to be regulated by phosphorylation by Cdc28p kinase; SWI5 has a paralog, ACE2, that arose from the whole genome duplic…
1039	YDR147W	693.551621462477	0.0219753567454268	0.104050197368256	0.211199568105107	0.832731547754701	0.941409529607607	EKI1	Ethanolamine kinase; primarily responsible for phosphatidylethanolamine synthesis via the CDP-ethanolamine pathway; exhibits some choline kinase activity, thus contributing to phosphatidylcholine synthesis via the CDP-choline pathway; EKI1 has a paralog, CKI1, that arose from the whole genome duplication
1040	YDR148C	2434.76416594501	0.0803115947198429	0.0786524050873682	1.02109521801185	0.307209328500317	0.656201057810819	KGD2	Dihydrolipoyl transsuccinylase; component of the mitochondrial alpha-ketoglutarate dehydrogenase complex, which catalyzes the oxidative decarboxylation of alpha-ketoglutarate to succinyl-CoA in the TCA cycle; phosphorylated
1041	YDR150W	9286.57773831143	0.276044462620866	0.129883734804337	2.1253197179517	0.0335599440618916	0.260893756841658	NUM1	Protein required for nuclear migration; component of the mitochondria-ER-cortex-ancor (MECA); required for the association of mitochondria with the cell cortex and for accurate distribution of mitochondrial network; interacts with Mdm36p to link the ER and mitochondria at the cortex; localizes to the mother cell cortex and the bud tip; may mediate interactions of dynein and cytoplasmic microtubul…
1042	YDR151C	2225.86338355942	0.00884102750476118	0.0975542201098754	0.0906268072750059	0.927789130453514	0.978126052077224	CTH1	Member of the CCCH zinc finger family; similar to mammalian Tis11 protein, which activates transcription and also has a role in mRNA degradation; may function with Tis11p in iron homeostasis; CTH1 has a paralog, TIS11, that arose from the whole genome duplication
1043	YDR152W	1694.25064610001	-0.146485733159031	0.0922196336362831	-1.58844410222637	0.112185951513116	0.450809255778327	GIR2	Highly-acidic RWD domain-containing cytoplasmic protein; forms a highly conserved complex with Rbg2p that is responsible for efficient cell growth under amino acid starvation and binds translational activator Gcn1p in dose-dependent manner according to stress level; associates with translating ribosomes; intrinsically unstructured protein whose stability is enhanced upon binding Rbg2p
1044	YDR153C	1293.55712296633	-0.0603195677152454	0.10643562646663	-0.566723471432347	0.570902071612003	0.820275477826448	ENT5	Protein containing an N-terminal epsin-like domain; involved in clathrin recruitment and traffic between the Golgi and endosomes; associates with the clathrin adaptor Gga2p, clathrin adaptor complex AP-1, and clathrin
1045	YDR155C	23947.155333899	-0.164781753003968	0.101416918820068	-1.62479549685709	0.104206140892622	0.436780623809994	CPR1	Cytoplasmic peptidyl-prolyl cis-trans isomerase (cyclophilin); catalyzes the cis-trans isomerization of peptide bonds N-terminal to proline residues; binds the drug cyclosporin A; N-terminally propionylated in vivo; protein abundance increases in response to DNA replication stress
1046	YDR156W	824.358528183022	-0.179697981602609	0.120456844060327	-1.4918038323552	0.135750578986944	0.48467059541068	RPA14	RNA polymerase I subunit A14
1047	YDR158W	5274.63387168683	0.276938341016321	0.176372487946618	1.57019013702489	0.116370883440277	0.459241779229066	HOM2	Aspartic beta semi-aldehyde dehydrogenase; catalyzes the second step in the common pathway for methionine and threonine biosynthesis; expression regulated by Gcn4p and the general control of amino acid synthesis
1048	YDR159W	1774.15088208818	0.112553392952471	0.101950323193769	1.10400231629035	0.269592132912036	0.620161329386152	SAC3	mRNA export factor; required for biogenesis of the small ribosomal subunit; component of TREX-2 complex (Sac3p-Thp1p-Sus1p-Cdc31p) involved in transcription elongation and mRNA export from the nucleus; involved in post-transcriptional tethering of active genes to the nuclear periphery and to non-nascent mRNP; similar to the human germinal center-associated nuclear protein (GANP)
1049	YDR160W	791.756100254311	0.0683064874450663	0.114524937667387	0.596433308206182	0.550885794608986	0.807060714031273	SSY1	Component of the SPS plasma membrane amino acid sensor system; senses external amino acid concentration and transmits intracellular signals that result in regulation of expression of amino acid permease genes; other members are Ssy1p, Ptr3p, and Ssy5p
1050	YDR161W	1853.79401737539	-0.0353231888703817	0.0926502781267095	-0.381252917795598	0.703015586161698	0.887888477376099	ACL4	Specific assembly chaperone for ribosomal protein Rpl4p; binds to an evolutionarily conserved surface extension of nascent Rpl4p and chaperones Rpl4p until its assembly into the pre-ribosome; transcriptionally co-regulated with rRNA and ribosome biosynthesis genes
1051	YDR162C	357.448936670933	-0.325016404636377	0.182255764793536	-1.78329835001139	0.0745377498634331	0.380467065726455	NBP2	Protein involved in the HOG (high osmolarity glycerol) pathway; negatively regulates Hog1p by recruitment of phosphatase Ptc1p the Pbs2p-Hog1p complex; interacts with Bck1p and down regulates the cell wall integrity pathway; found in the nucleus and cytoplasm, contains an SH3 domain and a Ptc1p binding domain (PBM)
1052	YDR163W	261.074505864619	-0.388101751450965	0.192977708732509	-2.01112218608068	0.0443125522905489	0.30213346224414	CWC15	Non-essential protein involved in pre-mRNA splicing; component of a complex containing Cef1p; has similarity to S. pombe Cwf15p
1053	YDR164C	1496.37061705476	0.105968979909556	0.0895992768780675	1.1826990529596	0.236928439675905	0.597164770412903	SEC1	Sm-like protein involved in docking and fusion of exocytic vesicles; binds to assembled SNARE complexes at the membrane and stimulates membrane fusion; localization to sites of secretion (bud neck and bud tip) is dependent on SNARE function; interacts directly with essential exocyst subunit Sec6p
1054	YDR165W	2487.30510765947	0.0283077495721112	0.0739009268105562	0.383049994009922	0.70168269593972	0.887753866044881	TRM82	Catalytic subunit of a tRNA methyltransferase complex; Trm8p and Trm82p comprise an enzyme that catalyzes a methyl-transfer from S-adenosyl-l-methionine to the N(7) atom of guanine at position 46 in tRNA; Trm8 lacks catalytic activity if not bound to Trm82p; relocalizes to the cytosol in response to hypoxia; mutation in human ortholog WDR4 causes microcephalic primordial dwarfism
1055	YDR166C	1421.89983234609	0.138218371856853	0.0995313921774125	1.38869123432416	0.164926660833137	0.518640899865315	SEC5	Essential 107kDa subunit of the exocyst complex; the exocyst mediates polarized targeting and tethering of post-Golgi secretory vesicles to active sites of exocytosis at the plasma membrane prior to SNARE-mediated fusion; involved in assembly of the exocyst complex; required with Sec3p for ER inheritance where it promotes anchoring of the cortical ER at the bud tip
1056	YDR167W	761.909793875697	-0.170071620397456	0.148160587138254	-1.14788705743151	0.251015191818694	0.604656861699015	TAF10	Subunit (145 kDa) of TFIID and SAGA complexes; involved in RNA polymerase II transcription initiation and in chromatin modification
1057	YDR168W	2872.5119822226	-0.0811335513767334	0.0793616007483657	-1.02232755654698	0.306625895009512	0.655858155525252	CDC37	Essential Hsp90p co-chaperone; necessary for passage through the START phase of the cell cycle; stabilizes protein kinase nascent chains and participates along with Hsp90p in their folding
1058	YDR169C	1281.50534343844	0.153571361736408	0.132104320387174	1.16250067587735	0.245032150305344	0.601685674663965	STB3	Ribosomal RNA processing element (RRPE)-binding protein; involved in the glucose-induced transition from quiescence to growth; restricted to nucleus in quiescent cells, released into cytoplasm after glucose repletion; binds Sin3p; relative distribution to the nucleus increases upon DNA replication stress
1059	YDR169C-A	13.4663744854709	0.231677469431828	0.523590068324375	0.442478731831672	0.658142817280187	NA		Putative protein of unknown function; identified by fungal homology and RT-PCR
1060	YDR170C	13801.4129997976	0.272512304207628	0.120068321917575	2.26964364834468	0.0232292130418986	0.214067191114128	SEC7	Guanine nucleotide exchange factor (GEF) for ADP ribosylation factors; involved in proliferation of the Golgi, intra-Golgi transport and ER-to-Golgi transport; found in the cytoplasm and on Golgi-associated coated vesicles
1061	YDR170W-A	440.247223120779	0.00235838773186039	0.121507293706737	0.0194094334579821	0.984514485015679	0.995932545599167		Retrotransposon TYA Gag gene; Gag is a nucleocapsid protein that is the structural constituent of virus-like particles (VLPs); similar to retroviral Gag; YDR170W-A is part of a mutant retrotransposon; distribution in the cytoplasm becomes irregular rather than punctate upon DNA replication stress
1062	YDR171W	15388.7361560955	0.0570613871255069	0.109392203486836	0.521622065436991	0.60193349693239	0.836524595539692	HSP42	Small heat shock protein (sHSP) with chaperone activity; forms barrel-shaped oligomers that suppress unfolded protein aggregation; involved in cytoskeleton reorganization after heat shock; protein abundance increases and forms cytoplasmic foci in response to DNA replication stress
1063	YDR172W	13523.7784896341	0.188233910067431	0.0681193227606127	2.76329685086461	0.00572206995796622	0.0996593851012451	SUP35	Translation termination factor eRF3; has a role in mRNA deadenylation and decay; altered protein conformation creates the [PSI(+)] prion that modifies cellular fitness, alters translational fidelity by affecting reading frame selection, and results in a nonsense suppressor phenotype; many stress-response genes are repressed in the presence of [PSI(+)]
1064	YDR173C	566.657820647457	-0.200651416156749	0.15588895249175	-1.28714327057504	0.198044355897256	0.552453242581247	ARG82	Inositol polyphosphate multikinase (IPMK); sequentially phosphorylates Ins(1,4,5)P3 to form Ins(1,3,4,5,6)P5; also has diphosphoinositol polyphosphate synthase activity; regulates arginine-, phosphate-, and nitrogen-responsive genes
1065	YDR174W	3411.38835352779	-0.0278344553225344	0.0794611689599581	-0.350290030801846	0.726121046181583	0.895235082336049	HMO1	Chromatin associated high mobility group (HMG) family member; involved in compacting, bending, bridging and looping DNA; rDNA-binding component that regulates transcription from RNA polymerase I promoters; regulates start site selection of ribosomal protein genes via RNA polymerase II promoters; role in genome maintenance; associates with a 5'-3' DNA helicase and Fpr1p, a prolyl isomerase; reloca…
1066	YDR175C	743.186250092987	-0.0316309758358815	0.128862120178574	-0.245463723490254	0.806097393530617	0.931351233957269	RSM24	Mitochondrial ribosomal protein of the small subunit
1067	YDR176W	1273.3220546642	0.0479524442907163	0.0842427657580448	0.569217354858	0.56920864445181	0.81903771031166	NGG1	Subunit of chromatin modifying histone acetyltransferase complexes; member of the ADA complex, the SAGA complex, and the SLIK complex; transcriptional regulator involved in glucose repression of Gal4p-regulated genes
1068	YDR177W	1718.61100962321	-0.0341489756193012	0.0885190171852823	-0.385781233289371	0.699658695122545	0.887729913463039	UBC1	Ubiquitin-conjugating enzyme; key E2 partner with Ubc4p for the anaphase-promoting complex (APC); mediates selective degradation of short-lived and abnormal proteins; plays a role in vesicle biogenesis and ER-associated protein degradation (ERAD); component of the cellular stress response; protein abundance increases in response to DNA replication stress key E2 partner with Ubc4p for the anaphase…
1069	YDR178W	417.295461734159	0.260389996634873	0.135105497050515	1.9273086759565	0.053941173010584	0.328619982009682	SDH4	Membrane anchor subunit of succinate dehydrogenase (SDH); involved in coupling the oxidation of succinate to the transfer of electrons to ubiquinone as part of the TCA cycle and the mitochondrial respiratory chain; has similarity to human SDH subunit D (SDHD), which is implicated in paraganglioma
1070	YDR179C	109.267577633259	-0.0529554786594526	0.266868076873449	-0.198433170725641	0.842706166919605	0.945347917225668	CSN9	Subunit of the Cop9 signalosome; Cop9 signalosome is required for deneddylation, or removal of the ubiquitin-like protein Rub1p from Cdc53p (cullin); involved in adaptation to pheromone signaling
1071	YDR179W-A	285.377810450978	-0.00553428710815727	0.137415083816263	-0.0402742330351239	0.96787449616645	0.990582432931633	NVJ3	Protein with a potential role in tethering ER and vacuoles; localizes to nucleus-vacuole junctions in an Mdm1p-dependent manner; contains a lipid-binding PXA domain
1072	YDR180W	1541.42139533831	0.0977173067153967	0.0945915428014081	1.03304485603487	0.301582907545981	0.650623596966041	SCC2	Subunit of cohesin loading factor (Scc2p-Scc4p); a complex required for loading of cohesin complexes onto chromosomes; involved in establishing sister chromatid cohesion during DSB repair via histone H2AX; promotes gene expression program that supports translational fidelity; evolutionarily-conserved adherin; relocalizes to cytosol in response to hypoxia; human disorder Cornelia de Lange syndrome…
1073	YDR181C	528.277065680905	-0.048914222988228	0.107173848437098	-0.456400733028978	0.648101838727139	0.863907575434933	SAS4	Subunit of the SAS complex (Sas2p, Sas4p, Sas5p); acetylates free histones and nucleosomes and regulates transcriptional silencing; required for the HAT activity of Sas2p
1074	YDR182W	1664.02675969188	0.2705031092617	0.10139526353145	2.66780813857046	0.00763478430092638	0.119216718078258	CDC1	Putative mannose-ethanolamine phosphate phosphodiesterase; involved in GPI-anchor remodeling prior to the attachment of cell wall proteins to beta 1,3-glucan, removing ethanolamine phosphate from the first mannose of GPI anchors; mutants display elevated Ca2+-dependent signaling resulting in secondary actin polarization and Golgi inheritance defects; enzyme is Mn2+-dependent; mutants have cell di…
1075	YDR182W-A	38.5605285531344	0.198660973559169	0.328556377376606	0.604648052018955	0.545412871509742	NA		Putative protein of unknown function; identified by fungal homology and RT-PCR
1076	YDR183W	253.477969610187	-0.285780494777664	0.193260318799006	-1.47873343350365	0.139211572947432	0.488612828863115	PLP1	Protein that interacts with CCT (chaperonin containing TCP-1) complex; has a role in actin and tubulin folding; has weak similarity to phosducins, which are G-protein regulators
1077	YDR184C	824.68728238352	0.0220988516129747	0.104101675129629	0.212281421845103	0.831887488366883	0.941373721737952	ATC1	Nuclear protein; possibly involved in regulation of cation stress responses and/or in the establishment of bipolar budding pattern; relative distribution to the nucleus decreases upon DNA replication stress
1078	YDR185C	228.439186062796	-0.193467938803735	0.149440580815808	-1.29461447317441	0.195453257070997	0.550091948828779	UPS3	Mitochondrial protein of unknown function; similar to Ups1p and Ups2p which are involved in regulation of mitochondrial cardiolipin and phosphatidylethanolamine levels; null is viable but interacts synthetically with ups1 and ups2 mutations; UPS3 has a paralog, UPS2, that arose from the whole genome duplication
1079	YDR186C	2613.48194219898	0.0897570314104038	0.105101788304593	0.854000991403507	0.393104440070092	0.713475443201751	SND1	Protein involved in SRP-independent targeting of substrates to the ER; component of an alternative ER targeting pathway that has partial functional redundancy with the GET pathway; preference for substrates with downstream transmembrane domains; interacts with Env10p/Snd2p and Pho88p/Snd3p; can compensate for loss of SRP; may interact with ribosomes, based on co-purification experiments; GFP-fusi…
1080	YDR188W	8494.8944480269	-0.00104953909543061	0.0927151186817977	-0.0113200426246842	0.990968105658768	0.997946754290168	CCT6	Subunit of the cytosolic chaperonin Cct ring complex; related to Tcp1p, essential protein that is required for the assembly of actin and tubulins in vivo; contains an ATP-binding motif
1081	YDR189W	2294.12140304313	0.0982444466918245	0.103836095765812	0.946149274654943	0.34407245428098	0.68419210694631	SLY1	Hydrophilic protein involved in ER/Golgi vesicle trafficking; SM (Sec1/Munc-18) family protein that binds the tSNARE Sed5p and stimulates its assembly into a trans-SNARE membrane-protein complex
[truncated: 4,836 more rows]
