# Supplementary material for: Dynamic post-transcriptional regulation by Mrn1 links cell wall homeostasis to mitochondrial structure and function
Source: PLoS Genet. 2021 Apr 15;17(4):e1009521. doi: 10.1371/journal.pgen.1009521 (PMC8079021; doi:10.1371/journal.pgen.1009521)
Supplement: S6 Dataset — (CSV) [file pgen.1009521.s012.csv]

	Yorf	baseMean	log2FoldChange	lfcSE	stat	pvalue	padj	gene	desc	sig
1	YAL001C	2714.44160578363	0.0555198153333077	0.0677692717693699	0.819247630729321	0.412645144657648	0.673023997935413	TFC3	Subunit of RNA polymerase III transcription initiation factor complex; part of the TauB domain of TFIIIC that binds DNA at the BoxB promoter sites of tRNA and similar genes; cooperates with Tfc6p in DNA binding; largest of six subunits of the RNA polymerase III transcription initiation factor complex (TFIIIC)	P-adj > 0.05
2	YAL002W	2855.42281854632	0.156099005329892	0.0756418559546854	2.06365911253428	0.0390500486280738	0.153359708310253	VPS8	Membrane-binding component of the CORVET complex; involved in endosomal vesicle tethering and fusion in the endosome to vacuole protein targeting pathway; interacts with Vps21p; contains RING finger motif	P-adj > 0.05
3	YAL003W	17691.1272839242	-0.377704183134319	0.0841123456432436	-4.49047259645242	7.10653180933239e-06	0.000191620929842159	EFB1	Translation elongation factor 1 beta; stimulates nucleotide exchange to regenerate EF-1 alpha-GTP for the next elongation cycle; part of the EF-1 complex, which facilitates binding of aminoacyl-tRNA to the ribosomal A site; human homolog EEF1B2 can complement yeast efb1 mutants	P-adj < 0.05
4	YAL005C	172658.962778921	-0.00869520113396906	0.0824953345094685	-0.105402338031262	0.916056560919622	0.964682783282697	SSA1	ATPase involved in protein folding and NLS-directed nuclear transport; member of HSP70 family; required for ubiquitin-dependent degradation of short-lived proteins; forms chaperone complex with Ydj1p; localized to nucleus, cytoplasm, cell wall; 98% identical to paralog Ssa2p with different functional specificity in propagation of yeast [URE3] prions, vacuolar-mediated degradations of gluconeogene…	P-adj > 0.05
5	YAL007C	1173.22620975327	0.0264069100508456	0.0853108085698076	0.309537683366786	0.756912551474193	0.897147213340411	ERP2	Member of the p24 family involved in ER to Golgi transport; similar to Emp24p and Erv25p; role in misfolded protein quality control; forms a heterotrimeric complex with Erp1p, Emp24p, and Erv25p; localized to COPII-coated vesicles; ERP2 has a paralog, ERP4, that arose from the whole genome duplication	P-adj > 0.05
6	YAL008W	668.651082456438	0.167738655043272	0.0967770902169259	1.73324755546261	0.0830516778272963	0.259485961497183	FUN14	Integral mitochondrial outer membrane (MOM) protein; dosage suppressor of an MDM10 null that reduces ERMES-related phenotypes, such as alterations in mitochondrial morphology, protein complex assembly, and lipid profile; dosage suppressor of MDM12, MDM34, and MMM1 null mutant growth defects; novel mechanism of MOM import involving Tom70p, the TOM complex, and the TIM23 complex, requiring mitochon…	P-adj > 0.05
7	YAL009W	450.194201793626	0.0171286420843813	0.107983189366391	0.158623228160664	0.873965727072894	0.944250355804466	SPO7	Putative regulatory subunit of Nem1p-Spo7p phosphatase holoenzyme; regulates nuclear growth by controlling phospholipid biosynthesis, required for normal nuclear envelope morphology, premeiotic replication, and sporulation	P-adj > 0.05
8	YAL010C	761.117759617029	0.134868939642251	0.0936448584891792	1.4402172400937	0.149805947129311	0.378743525849467	MDM10	Subunit of both the ERMES and the SAM complex; component of ERMES complex which acts as a molecular tether between the mitochondria and the ER, necessary for efficient phospholipid exchange between organelles and for mitophagy; SAM/TOB complex component that functions in the assembly of outer membrane beta-barrel proteins; involved in mitochondrial inheritance and morphology; ERMES complex is oft…	P-adj > 0.05
9	YAL011W	653.024965141664	0.142554163666078	0.098793619488006	1.44294909332059	0.14903481212206	0.377620223521554	SWC3	Protein of unknown function; component of the SWR1 complex, which exchanges histone variant H2AZ (Htz1p) for chromatin-bound histone H2A; required for formation of nuclear-associated array of smooth endoplasmic reticulum known as karmellae	P-adj > 0.05
10	YAL012W	8705.73849514518	-0.100946171524108	0.079667823654815	-1.26708835378117	0.205123699368292	0.461628208512124	CYS3	Cystathionine gamma-lyase; catalyzes one of the two reactions involved in the transsulfuration pathway that yields cysteine from homocysteine with the intermediary formation of cystathionine; protein abundance increases in response to DNA replication stress	P-adj > 0.05
11	YAL013W	933.580689734586	-0.172528133740438	0.0968799578476583	-1.7808444344261	0.0749378681403289	0.2417175121422	DEP1	Component of the Rpd3L histone deacetylase complex; required for diauxic shift-induced histone H2B deposition onto rDNA genes; transcriptional modulator involved in regulation of structural phospholipid biosynthesis genes and metabolically unrelated genes, as well as maintenance of telomeres, mating efficiency, and sporulation	P-adj > 0.05
12	YAL014C	886.70429432504	-0.0214777280953994	0.083109832423043	-0.258425838065394	0.796078277772585	0.912324702616613	SYN8	Endosomal SNARE related to mammalian syntaxin 8	P-adj > 0.05
13	YAL015C	634.509079682579	0.0215674137036319	0.0975914309057683	0.220997002538644	0.825094766909751	0.924085983841832	NTG1	DNA N-glycosylase and apurinic/apyrimidinic (AP) lyase; involved in base excision repair; acts in both nucleus and mitochondrion; creates a double-strand break at mtDNA origins that stimulates replication in response to oxidative stress; required for maintaining mitochondrial genome integrity; NTG1 has a paralog, NTG2, that arose from the whole genome duplication	P-adj > 0.05
14	YAL016W	5885.53030615734	0.128565160835885	0.0625309702220929	2.05602376517199	0.0397802255479908	0.155054028799723	TPD3	Regulatory subunit A of the heterotrimeric PP2A complex; the heterotrimeric protein phosphatase 2A (PP2A) complex also contains regulatory subunit Cdc55p and either catalytic subunit Pph21p or Pph22p; required for cell morphogenesis and transcription by RNA polymerase III	P-adj > 0.05
15	YAL017W	8451.29560460341	0.130414348713628	0.0657769428781401	1.98267573722964	0.0474036614360656	0.176692680610134	PSK1	PAS domain-containing serine/threonine protein kinase; coordinately regulates protein synthesis and carbohydrate metabolism and storage in response to a unknown metabolite that reflects nutritional status; PSK1 has a paralog, PSK2, that arose from the whole genome duplication	P-adj > 0.05
16	YAL018C	14.8573821504603	-0.384927133868449	0.679362262571005	-0.566600700503611	0.570985498940717	0.790261508805343	LDS1	Protein Involved in spore wall assembly; localizes to lipid droplets found on or outside of the prospore membrane; shares similarity with Lds2p and Rrt8p, and a strain mutant for all 3 genes exhibits reduced dityrosine fluorescence relative to the single mutants	P-adj > 0.05
17	YAL019W	1030.82214771376	-0.256339016536813	0.0775107419618573	-3.30714182381271	0.000942531598567943	0.00962015025605478	FUN30	Snf2p family member with ATP-dependent chromatin remodeling activity; has a role in silencing at the mating type locus, telomeres and centromeres; enriched at centromeres and is required for correct chromatin structure around centromeres, as well as at the boundary element of the silent HMR; recruited to DNA double-strand breaks (DSBs) where it promotes 5' strand resection of DSBs; potential Cdc2…	P-adj < 0.05
18	YAL020C	569.83875253712	-0.103630696774633	0.114530740535859	-0.904828662503814	0.365556164463961	0.628871025979864	ATS1	Protein required for modification of wobble nucleosides in tRNA; acts with Elongator complex, Kti11p, and Kti12p; has a potential role in regulatory interactions between microtubules and the cell cycle; forms a stable heterodimer with Kti11p	P-adj > 0.05
19	YAL021C	3685.64833964122	0.124204112030245	0.0667351342797409	1.86115025272302	0.062722961300092	0.214281813974353	CCR4	Component of the CCR4-NOT transcriptional complex; CCR4-NOT is involved in regulation of gene expression; component of the major cytoplasmic deadenylase, which is involved in mRNA poly(A) tail shortening	P-adj > 0.05
20	YAL022C	1404.34125296268	-0.0581327777431775	0.0872127078989015	-0.666563155114574	0.505051210493357	0.744672170329473	FUN26	High affinity, broad selectivity, nucleoside/nucleobase transporter; vacuolar membrane localized transporter which may regulate the balance of nicotinamide riboside (NmR) levels between the cytosol and vacuole, contributing to salvage of NmR for use in cytosolic NAD+ synthesis; equilibrative nucleoside transporter (ENT) family member	P-adj > 0.05
21	YAL023C	8013.10650888435	-0.0593125295749793	0.0632883939311216	-0.937178618239716	0.348666686383156	0.612791642664074	PMT2	Protein O-mannosyltransferase of the ER membrane; transfers mannose residues from dolichyl phosphate-D-mannose to protein serine/threonine residues; involved in ER quality control; acts in a complex with Pmt1p, can instead interact with Pmt5p; antifungal drug target; PMT2 has a paralog, PMT3, that arose from the whole genome duplication	P-adj > 0.05
22	YAL024C	991.261480813661	0.0342195887559027	0.0933505338024284	0.366570895334425	0.713939121293779	0.879221126351346	LTE1	Protein similar to GDP/GTP exchange factors; without detectable GEF activity; required for asymmetric localization of Bfa1p at daughter-directed spindle pole bodies and for mitotic exit at low temperatures	P-adj > 0.05
23	YAL025C	119.830579411432	0.378502401827315	0.190114012950322	1.99092321472494	0.0464893295711052	0.174487384780073	MAK16	Essential nuclear protein; constituent of 66S pre-ribosomal particles; required for maturation of 25S and 5.8S rRNAs; required for maintenance of M1 satellite double-stranded RNA of the L-A virus	P-adj > 0.05
24	YAL026C	3176.34407579998	0.12296561110466	0.0755720070202755	1.62713173770374	0.103709121711277	0.299811232639147	DRS2	Trans-golgi network aminophospholipid translocase (flippase); maintains membrane lipid asymmetry in post-Golgi secretory vesicles; contributes to clathrin-coated vesicle formation, endocytosis, protein trafficking between the Golgi and endosomal system and the cellular response to mating pheromone; autoinhibited by its C-terminal tail; localizes to the trans-Golgi network; mutations in human homo…	P-adj > 0.05
25	YAL027W	339.995995493084	-0.0317417443589259	0.132294889934038	-0.239931749251633	0.810383167285833	0.919239068032783	SAW1	5'- and 3'-flap DNA binding protein; recruits Rad1p-Rad10p to single-strand annealing intermediates with 3' non-homologous tails for removal during double-strand break repair; complexes with Rad1p-Rad10p and stimulates its endonuclease activity; green fluorescent protein (GFP)-fusion protein localizes to the nucleus	P-adj > 0.05
26	YAL028W	1765.36680562494	0.0297178744975504	0.0784684684701265	0.378723773726567	0.704892997313112	0.874230752571457	FRT2	Tail-anchored ER membrane protein of unknown function; interacts with homolog Frt1p; promotes growth in conditions of high Na+, alkaline pH, or cell wall stress, possibly via a role in posttranslational translocation; potential Cdc28p substrate; FRT2 has a paralog, FRT1, that arose from the whole genome duplication	P-adj > 0.05
27	YAL029C	3065.53846245631	-0.00703362960899277	0.0654089737075334	-0.107533098446745	0.914366068783415	0.963922040029524	MYO4	Type V myosin motor involved in actin-based transport of cargos; required for mRNA transport, including ASH1 mRNA, and facilitating the growth and movement of ER tubules into the growing bud along with She3p; MYO4 has a paralog, MYO2, that arose from the whole genome duplication	P-adj > 0.05
28	YAL030W	437.243784492697	0.0349113314638198	0.125473812944827	0.278235997173139	0.780831203636419	0.907190919578537	SNC1	Vesicle membrane receptor protein (v-SNARE); involved in the fusion between Golgi-derived secretory vesicles with the plasma membrane; proposed to be involved in endocytosis; member of the synaptobrevin/VAMP family of R-type v-SNARE proteins; SNC1 has a paralog, SNC2, that arose from the whole genome duplication	P-adj > 0.05
29	YAL031C	2217.33570928504	0.0129006854657195	0.0717407925237175	0.179823570550249	0.85729107862398	0.936329480380714	GIP4	Cytoplasmic protein that regulates protein phosphatase 1 Glc7p; protein overexpression relocalizes Glc7p from the nucleus and prevents chromosome segregation; potential Cdc28p substrate	P-adj > 0.05
30	YAL032C	993.623678880258	-0.0465434596520095	0.0877273872015865	-0.530546516164427	0.595733066654147	0.805803988470489	PRP45	Protein required for pre-mRNA splicing; associates with the spliceosome and interacts with splicing factors Prp22p and Prp46p; orthologous to human transcriptional coactivator SKIP and can activate transcription of a reporter gene	P-adj > 0.05
31	YAL033W	218.05340592254	0.019628045584632	0.142881377450421	0.13737301483843	0.890735959847596	0.952399750628759	POP5	Subunit of both RNase MRP and nuclear RNase P; RNase MRP cleaves pre-rRNA, while nuclear RNase P cleaves tRNA precursors to generate mature 5' ends and facilitates turnover of nuclear RNAs	P-adj > 0.05
32	YAL034C	2608.38472229825	0.168001650484893	0.0763652935880482	2.19997387021355	0.0278087489673547	0.11997844868141	FUN19	Non-essential protein of unknown function; expression induced in response to heat stress; FUN19 has a paralog, YOR338W, that arose from the whole genome duplication	P-adj > 0.05
33	YAL034W-A	186.975945715693	-0.246063000077344	0.160988797141327	-1.5284479693412	0.126401352545363	0.340429190514947	MTW1	Essential component of the MIND kinetochore complex; joins kinetochore subunits contacting DNA to those contacting microtubules; critical to kinetochore assembly; complex consists of Mtw1p Including Nnf1p-Nsl1p-Dsn1p (MIND)	P-adj > 0.05
34	YAL035W	8810.39728228137	0.127377242086265	0.0824443320350562	1.5450090860352	0.122344065631	0.334069525493628	FUN12	Translation initiation factor eIF5B; GTPase that promotes Met-tRNAiMet binding to ribosomes and ribosomal subunit joining; promotes GTP-dependent maturation of 18S rRNA by Nob1p; protein abundance increases in response to DNA replication stress; homolog of bacterial IF2	P-adj > 0.05
35	YAL036C	878.219237427244	-0.385686587221381	0.0927179868851324	-4.15978172281939	3.18551880606669e-05	0.000661969141821845	RBG1	Member of the DRG family of GTP-binding proteins; associates with translating ribosomes; interacts with Tma46p, Ygr250cp, Gir2p and Yap1p via two-hybrid	P-adj < 0.05
36	YAL037C-A	3.37933483111969	3.12725063351139	1.35147840454123	2.3139479128954	0.020670579471971	NA		Putative protein of unknown function	NA
37	YAL037W	58.518632081677	-0.23648199848316	0.250147296567563	-0.945370994322492	0.344469505112849	0.609868320881682		Putative protein of unknown function; YAL037W has a paralog, YOR342C, that arose from the whole genome duplication	P-adj > 0.05
38	YAL038W	281142.438617981	-0.232268225164483	0.0864132082114702	-2.68787873951025	0.00719075042382407	0.0445615118414411	CDC19	Pyruvate kinase; functions as a homotetramer in glycolysis to convert phosphoenolpyruvate to pyruvate, the input for aerobic (TCA cycle) or anaerobic (glucose fermentation) respiration; regulated via allosteric activation by fructose bisphosphate; CDC19 has a paralog, PYK2, that arose from the whole genome duplication	P-adj < 0.05
39	YAL039C	1781.10390605807	-0.0321255968557871	0.09400178820564	-0.341755167311376	0.732535151480011	0.888671896283079	CYC3	Cytochrome c heme lyase (holocytochrome c synthase); attaches heme to apo-cytochrome c (Cyc1p or Cyc7p) in mitochondrial intermembrane space; human homolog HCCS implicated in microphthalmia with linear skin defects (MLS), and can complement yeast null mutant	P-adj > 0.05
40	YAL040C	1857.10300715052	-0.113170055264917	0.0862995229090489	-1.31136362577794	0.189734941747902	0.438614949370799	CLN3	G1 cyclin involved in cell cycle progression; activates Cdc28p kinase to promote G1 to S phase transition; plays a role in regulating transcription of other G1 cyclins, CLN1 and CLN2; regulated by phosphorylation and proteolysis; acetyl-CoA induces CLN3 transcription in response to nutrient repletion to promote cell-cycle entry; cell cycle arrest phenotype of the cln1 cln2 cln3 triple null mutant…	P-adj > 0.05
41	YAL041W	2698.76926303193	-0.0457797068545542	0.066162793342679	-0.691925242899675	0.488984277276894	0.734875694544386	CDC24	Guanine nucleotide exchange factor (GEF) for Cdc42p; required for polarity establishment and maintenance, and mutants have morphological defects in bud formation and shmooing; relocalizes from nucleus to cytoplasm upon DNA replication stress; thermosensitivity of the cdc24-4 mutant in the presence of sorbitol is functionally complemented by human CDC42	P-adj > 0.05
42	YAL042W	4190.87710364889	-0.0425236718250766	0.0726461312925046	-0.58535356347963	0.558310005739075	0.77963666984642	ERV46	Protein localized to COPII-coated vesicles; forms a complex with Erv41p; involved in the membrane fusion stage of transport	P-adj > 0.05
43	YAL043C	2920.51215836625	0.0553912327314921	0.0824358596339615	0.671931280603427	0.501627445428335	0.743242306293791	PTA1	Subunit of holo-CPF; holo-CPF is a multiprotein complex and functional homolog of mammalian CPSF, required for the cleavage and polyadenylation of mRNA and snoRNA 3' ends; involved in pre-tRNA processing; binds to the phosphorylated CTD of RNAPII	P-adj > 0.05
44	YAL044C	426.773105341598	-0.246128659184754	0.119388168550973	-2.06158333922066	0.0392474215838394	0.15361270629393	GCV3	H subunit of the mitochondrial glycine decarboxylase complex; glycine decarboxylase is required for the catabolism of glycine to 5,10-methylene-THF; also required for all protein lipoylation; expression is regulated by levels of 5,10-methylene-THF	P-adj > 0.05
45	YAL044W-A	208.74429248337	-0.00288620444087271	0.1456023290642	-0.0198225156109975	0.984184956550932	0.995262372690089	BOL1	Mitochondrial matrix protein involved in Fe-S cluster biogenesis; facilitates [4Fe-2S] cluster inception into mitochondrial proteins such as lipoate synthase and succinate dehydrogenase; interacts and may function with Grx5p at an early step in Fe-S cluster biosynthesis; forms dimeric complexes with Grx5p and Nfu1p that alter the stability of shared Fe/S clusters; sequence similarity to human BOL…	P-adj > 0.05
46	YAL046C	167.656953778739	-0.0522796847068939	0.179143741830211	-0.291830929580803	0.770415895702089	0.904061066315451	BOL3	Protein involved in Fe-S cluster transfer to mitochondrial clients; protects [4Fe-4S] clusters from damage due to oxidative stress by acting along with Nfu1p at a late step in the transfer of [4Fe-4S] clusters from the ISA complex to mitochondrial client proteins like lipoate synthase and succinate dehydrogenase; sequence similarity to human BOLA family member, BOLA3, mutations of which are assoc…	P-adj > 0.05
47	YAL047C	483.782198302259	-0.11909273617559	0.105114474587206	-1.13298132006347	0.257222097908903	0.524035496396933	SPC72	Gamma-tubulin small complex (gamma-TuSC) receptor; recruits the gamma-TuSC complex to the cytoplasmic side of the SPB, connecting nuclear microtubules to the SPB; involved in astral microtubule formation, stabilization, and with Stu2p, anchoring astral MTs at the cytoplasmic face of the SPB, and regulating plus-end MT dynamics; regulated by Cdc5 kinase	P-adj > 0.05
48	YAL048C	888.551305946975	0.124839596130313	0.082424151884772	1.51459970500925	0.129873806957666	0.345287457829276	GEM1	Outer mitochondrial membrane GTPase, subunit of the ERMES complex; potential regulatory subunit of the ERMES complex that links the ER to mitochondria and may promote inter-organellar calcium and phospholipid exchange as well as coordinating mitochondrial DNA replication and growth; cells lacking Gem1p contain collapsed, globular, or grape-like mitochondria; ortholog of metazoan Miro GTPases	P-adj > 0.05
49	YAL049C	882.168500482561	0.0581654921879819	0.0887177674095056	0.655623939672649	0.512066118369026	0.749292291240594	AIM2	Cytoplasmic protein involved in mitochondrial function or organization; null mutant displays reduced frequency of mitochondrial genome loss; potential Hsp82p interactor	P-adj > 0.05
50	YAL051W	2005.65049357486	0.101011733025401	0.0765069502340804	1.3202948583932	0.186736591568249	0.436396764936275	OAF1	Oleate-activated transcription factor; subunit of a heterodimeric complex with Pip2p, which binds to oleate-response elements (ORE) in the promoter of genes involved in beta-oxidation of fatty acids, peroxisome organization and biogenesis, activating transcription in the presence of oleate; regulates chromatin silencing at telomeres; involved in diauxic shift; OAF1 has a paralog, PIP2, that arose…	P-adj > 0.05
51	YAL053W	2473.46739250196	-0.0322602982622033	0.0719825286687989	-0.448168449466913	0.654031630924156	0.845266382963949	FLC2	Putative calcium channel involved in calcium release under hypotonic stress; required for uptake of FAD into endoplasmic reticulum; involved in cell wall maintenance; FLC2 has a paralog, YOR365C, that arose from the whole genome duplication	P-adj > 0.05
52	YAL054C	8434.74184833146	0.377203520364511	0.114617679963312	3.29097151927389	0.000998420211307286	0.0100660969646111	ACS1	Acetyl-coA synthetase isoform; along with Acs2p, acetyl-coA synthetase isoform is the nuclear source of acetyl-coA for histone acetylation; expressed during growth on nonfermentable carbon sources and under aerobic conditions	P-adj < 0.05
53	YAL055W	256.270656053804	-0.0134201046600333	0.142878071290447	-0.0939269724095899	0.925167167664971	0.969118898930288	PEX22	Putative peroxisomal membrane protein; required for import of peroxisomal proteins; functionally complements a Pichia pastoris pex22 mutation	P-adj > 0.05
54	YAL056W	2448.18312195379	0.112472841260024	0.070413661461143	1.59731561924374	0.110195370877761	0.312517750398048	GPB2	Multistep regulator of cAMP-PKA signaling; inhibits PKA downstream of Gpa2p and Cyr1p, thereby increasing cAMP dependency; inhibits Ras activity through direct interactions with Ira1p/2p; regulated by G-alpha protein Gpa2p; GPB2 has a paralog, GPB1, that arose from the whole genome duplication	P-adj > 0.05
55	YAL058W	578.435587970696	-0.0332602229822654	0.0978877087425359	-0.339779359528645	0.734022692832916	0.889178148577322	CNE1	Calnexin; integral membrane ER chaperone involved in folding and quality control of glycoproteins; chaperone activity is inhibited by Mpd1p, with which Cne1p interacts; 24% identical to mammalian calnexin; Ca+ binding not yet shown in yeast	P-adj > 0.05
56	YAL059W	151.212160532413	-0.375312350250913	0.175447439542682	-2.13917257059548	0.0324216947704647	0.134265326658763	ECM1	Pre-ribosomal factor involved in 60S ribosomal protein subunit export; associates with the pre-60S particle; shuttles between the nucleus and cytoplasm	P-adj > 0.05
57	YAL060W	8284.9336460664	0.0752160017201987	0.0776815103920459	0.968261319078321	0.332913877645409	0.596539538200226	BDH1	NAD-dependent (R,R)-butanediol dehydrogenase; catalyzes oxidation of (R,R)-2,3-butanediol to (3R)-acetoin, oxidation of meso-butanediol to (3S)-acetoin, and reduction of acetoin; enhances use of 2,3-butanediol as an aerobic carbon source	P-adj > 0.05
58	YAL061W	15727.0783320773	0.0284660177820377	0.105683556823215	0.269351435906487	0.78765925403869	0.909944510166469	BDH2	Putative medium-chain alcohol dehydrogenase with similarity to BDH1; transcription induced by constitutively active PDR1 and PDR3	P-adj > 0.05
59	YAL062W	1229.82146494674	-0.109341273348382	0.100639423813737	-1.08646561362225	0.277273046256027	0.545202991225687	GDH3	NADP(+)-dependent glutamate dehydrogenase; synthesizes glutamate from ammonia and alpha-ketoglutarate; rate of alpha-ketoglutarate utilization differs from Gdh1p; expression regulated by nitrogen and carbon sources; GDH3 has a paralog, GDH1, that arose from the whole genome duplication	P-adj > 0.05
60	YAL063C	866.458653487437	-0.353799148591403	0.0941857705326676	-3.756397028877	0.000172377149435912	0.00248199352479948	FLO9	Lectin-like protein with similarity to Flo1p; thought to be expressed and involved in flocculation	P-adj < 0.05
61	YAL063C-A	13.5498215002275	-1.20705204516833	0.535909264472722	-2.25234405371951	0.0243005382506883	0.108824968584672		Putative protein of unknown function; identified by expression profiling and mass spectrometry	P-adj > 0.05
62	YAL064C-A	119.853466163525	-0.0807120607578307	0.190327417503294	-0.424069541932569	0.671515097574268	0.854669028130986	TDA8	Putative protein of unknown function; null mutant is sensitive to expression of the top1-T722A allele; not an essential gene	P-adj > 0.05
63	YAL064W	10.6307442186327	-0.599155638084065	0.662365431623541	-0.904569606864083	0.365693442900736	NA		Protein of unknown function; may interact with ribosomes, based on co-purification experiments	NA
64	YAL064W-B	52.0254623845818	-0.26628749950669	0.266883335448062	-0.997767429201334	0.318392147481493	0.585805515878636		Fungal-specific protein of unknown function	P-adj > 0.05
65	YAL065C	74.3959175201201	-0.289173437052456	0.233058287978742	-1.24077731609713	0.214688023243842	0.474284019227409		Putative protein of unknown function; shows sequence similarity to FLO1 and other flocculins	P-adj > 0.05
66	YAL067C	69.2297127041614	-0.536718557440044	0.316611818874598	-1.69519432138642	0.09003856380721	0.274776958855918	SEO1	Putative permease; member of the allantoate transporter subfamily of the major facilitator superfamily; mutation confers resistance to ethionine sulfoxide	P-adj > 0.05
67	YAL067W-A	14.9347151212087	-0.184538921396795	0.524641877155751	-0.351742644710785	0.725031275854513	0.884629270446938		Putative protein of unknown function; identified by gene-trapping, microarray-based expression analysis, and genome-wide homology searching	P-adj > 0.05
68	YAL068C	5.56638618451972	-1.03809025674084	1.07598604675846	-0.9647804075789	0.334654811224595	NA	PAU8	Protein of unknown function; member of the seripauperin multigene family encoded mainly in subtelomeric regions	NA
69	YAR002C-A	1659.59389221993	-0.176136221740606	0.0790860650011135	-2.2271461064364	0.0259375106239189	0.113860941393905	ERP1	Member of the p24 family involved in ER to Golgi transport; role in misfolded protein quality control; forms heterotrimeric complex with Erp2p, Emp24p, and Erv25p; localized to COPII-coated vesicles; ERP1 has a paralog, ERP6, that arose from the whole genome duplication	P-adj > 0.05
70	YAR002W	1150.39825201224	0.0224423303494086	0.0776153362381342	0.289148143100901	0.772468013379013	0.904998522265374	NUP60	FG-nucleoporin component of central core of the nuclear pore complex; contributes directly to nucleocytoplasmic transport and maintenance of the nuclear pore complex (NPC) permeability barrier and is involved in gene tethering at the nuclear periphery; relocalizes to the cytosol in response to hypoxia; both NUP1 and NUP60 are homologous to human NUP153	P-adj > 0.05
71	YAR003W	775.631875253032	0.163600607657336	0.088499340103182	1.84860822088157	0.0645144047700976	0.21872049081975	SWD1	Subunit of the COMPASS (Set1C) complex; COMPASS methylates histone H3 on lysine 4 and is required in transcriptional silencing near telomeres; WD40 beta propeller superfamily member with similarity to mammalian Rbbp7	P-adj > 0.05
72	YAR007C	2124.96430503137	-0.109846783827468	0.0652753314461288	-1.68282230658797	0.0924094954407555	0.278336629385425	RFA1	Subunit of heterotrimeric Replication Protein A (RPA); RPA is a highly conserved single-stranded DNA binding protein involved in DNA replication, repair, and recombination; RPA protects against inappropriate telomere recombination, and upon telomere uncapping, prevents cell proliferation by a checkpoint-independent pathway; role in DNA catenation/decatenation pathway of chromosome disentangling; …	P-adj > 0.05
73	YAR008W	101.470669721417	-0.442624981754819	0.194132422072705	-2.2800157594956	0.0226067538112988	0.103403972104413	SEN34	Subunit of the tRNA splicing endonuclease; tRNA splicing endonuclease (Sen complex) is composed of Sen2p, Sen15p, Sen34p, and Sen54p; Sen complex also cleaves the CBP1 mRNA at the mitochondrial surface; Sen34p contains the active site for tRNA 3' splice site cleavage and has similarity to Sen2p and to Archaeal tRNA splicing endonuclease	P-adj > 0.05
74	YAR009C	20901.681746935	-0.311663147516345	0.102948400042557	-3.02737242528789	0.00246689818679161	0.0203299155850144		Retrotransposon TYA Gag and TYB Pol genes; Gag processing produces capsid proteins, Pol is cleaved to produce protease, reverse transcriptase and integrase activities; in YARCTy1-1 TYB is mutant and probably non-functional; protein product forms cytoplasmic foci upon DNA replication stress	P-adj < 0.05
75	YAR010C	7626.92370507534	-0.399320988996233	0.112381357831074	-3.55326716728652	0.00038047783816058	0.00456968912900971		Retrotransposon TYA Gag gene co-transcribed with TYB Pol; Gag processing produces capsid proteins; in YARCTy1-1 TYB is mutant and probably non-functional	P-adj < 0.05
76	YAR014C	1625.8617874353	-0.114375844819138	0.0857037803181498	-1.33454842242141	0.18202418853963	0.430964646390756	BUD14	Protein involved in bud-site selection; Bud14p-Glc7p complex is a cortical regulator of dynein; forms a complex with Kel1p and Kel2p that regulates Bnr1p (formin) to affect actin cable assembly, cytokinesis, and polarized growth; diploid mutants display a random budding pattern instead of the wild-type bipolar pattern; relative distribution to the nucleus increases upon DNA replication stress	P-adj > 0.05
77	YAR015W	1397.2794639169	-0.261279346286261	0.0767536249429428	-3.40413037795272	0.000663750638549264	0.00731772412003644	ADE1	N-succinyl-5-aminoimidazole-4-carboxamide ribotide synthetase; required for 'de novo' purine nucleotide biosynthesis; red pigment accumulates in mutant cells deprived of adenine; protein abundance increases in response to DNA replication stress	P-adj < 0.05
78	YAR018C	402.793773335927	-0.0377590517982003	0.116798743518847	-0.32328303079825	0.746480904077646	0.892840617568647	KIN3	Nonessential serine/threonine protein kinase; possible role in DNA damage response; influences tolerance to high levels of ethanol	P-adj > 0.05
79	YAR019C	1637.16479373894	-0.0836431745657825	0.0753610227189866	-1.10989967423451	0.267042260902727	0.534362016361293	CDC15	Protein kinase of the Mitotic Exit Network; localized to the spindle pole bodies at late anaphase; promotes mitotic exit by directly switching on the kinase activity of Dbf2p; required for spindle disassembly after meiosis II; relocalizes to the cytoplasm upon DNA replication stress	P-adj > 0.05
80	YAR020C	43.9947481996006	-0.150502001759307	0.281526925683019	-0.534591856157882	0.592932116250081	0.804901549783244	PAU7	Member of the seripauperin multigene family; active during alcoholic fermentation, regulated by anaerobiosis, inhibited by oxygen, repressed by heme	P-adj > 0.05
81	YAR023C	300.001050194302	-0.0516484634647258	0.134944853340774	-0.382737556758083	0.701914364672925	0.873537114329059		Putative integral membrane protein; member of DUP240 gene family	P-adj > 0.05
82	YAR027W	1951.97521288222	0.309111777699185	0.0797770641984652	3.8746948236926	0.000106758404038806	0.00175710341918001	UIP3	Putative integral membrane protein of unknown function; interacts with Ulp1p at the nuclear periphery; member of DUP240 gene family	P-adj < 0.05
83	YAR028W	365.027562578131	0.123603268782032	0.130960888583357	0.943818189683081	0.345262563767595	0.610624769184029		Putative integral membrane protein; member of DUP240 gene family; GFP-fusion protein is induced in response to the DNA-damaging agent MMS	P-adj > 0.05
84	YAR029W	50.262476256356	-0.466757355274843	0.270315397534446	-1.72671390358133	0.0842190574092428	0.262282207360213		Member of DUP240 gene family but contains no transmembrane domains; green fluorescent protein (GFP)-fusion protein localizes to the cytoplasm in a punctate pattern	P-adj > 0.05
85	YAR031W	187.841005543156	-0.13482924176127	0.181183688273212	-0.744157727697632	0.456781058551246	0.709755259316674	PRM9	Pheromone-regulated protein; contains 3 predicted transmembrane segments and an FF sequence, a motif involved in COPII binding; member of DUP240 gene family; PRM9 has a paralog, PRM8, that arose from a segmental duplication	P-adj > 0.05
86	YAR033W	273.860590872489	0.193003557878962	0.145984612567912	1.32208151588015	0.186141008149359	0.43588836809033	MST28	Putative integral membrane protein, involved in vesicle formation; forms complex with Mst27p; member of DUP240 gene family; binds COPI and COPII vesicles; MST28 has a paralog, MST27, that arose from a segmental duplication	P-adj > 0.05
87	YAR035C-A	2.41203007832432	0.0975564719922404	1.18620049095552	0.0822428187613172	0.934453624305345	NA		Putative protein of unknown function; identified by gene-trapping, microarray-based expression analysis, and genome-wide homology searching; predicted to have a role in cell budding based on computational "guilt by association" analysis	NA
88	YAR035W	658.642650794382	0.115526141303793	0.180615168727118	0.639625908045047	0.522415834852172	0.754732578080225	YAT1	Outer mitochondrial carnitine acetyltransferase; minor ethanol-inducible enzyme involved in transport of activated acyl groups from the cytoplasm into the mitochondrial matrix; phosphorylated	P-adj > 0.05
89	YAR042W	5642.86698511491	-0.0104698913879344	0.0667446388474532	-0.156864904338813	0.875351319658569	0.944862588502906	SWH1	Protein similar to mammalian oxysterol-binding protein; contains ankyrin repeats and FFAT motif; interacts with ER anchor Scs2p at the nucleus-vacuole junction; regulated by sterol binding; SWH1 has a paralog, OSH2, that arose from the whole genome duplication	P-adj > 0.05
90	YAR050W	797.875719421533	-0.124823235779818	0.133009537127363	-0.938453275424106	0.348011518305005	0.612592254395563	FLO1	Lectin-like protein involved in flocculation; cell wall protein that binds mannose chains on the surface of other cells, confers floc-forming ability that is chymotrypsin sensitive and heat resistant; important for co-flocculation with other yeasts, mediating interaction with specific species; FLO1 has a paralog, FLO5, that arose from a segmental duplication	P-adj > 0.05
91	YAR064W	50.1520156077918	-0.384003122548222	0.365886870901889	-1.04951325966323	0.293941955759774	0.561727647510492		Pseudogenic fragment with similarity to flocculins; YAR064W has a paralog, YHR213W-B, that arose from a segmental duplication	P-adj > 0.05
92	YAR066W	128.178619845432	-1.15290471826705	0.708613266922567	-1.62698720456363	0.103739815374145	0.299811232639147		Putative GPI protein; SWAT-GFP and mCherry fusion proteins localize to the endoplasmic reticulum and vacuole respectively; YAR066W has a paralog, YHR214W, that arose from a segmental duplication	P-adj > 0.05
93	YAR068W	347.753900893342	-0.650655486798751	0.140047921338435	-4.6459489050637	3.38516788597589e-06	9.92696186664098e-05		Fungal-specific protein of unknown function; induced in respiratory-deficient cells; YAR068W has a paralog, YHR214W-A, that arose from a segmental duplication	P-adj < 0.05
94	YAR071W	298.325172063236	-0.922459564112746	0.183462185194808	-5.02806375675314	4.95457157197896e-07	1.87075555368121e-05	PHO11	One of three repressible acid phosphatases; glycoprotein that is transported to the cell surface by the secretory pathway; induced by phosphate starvation and coordinately regulated by PHO4 and PHO2; PHO11 has a paralog, PHO12, that arose from a segmental duplication	P-adj < 0.05
95	YBL001C	621.783127144856	0.339083363584746	0.135782236055427	2.49725865058173	0.0125157629896763	0.0673217530645812	ECM15	Non-essential protein of unknown function; likely exists as tetramer, may be regulated by the binding of small-molecule ligands (possibly sulfate ions), may have a role in yeast cell-wall biogenesis	P-adj > 0.05
96	YBL002W	3287.2916624259	0.153750119213152	0.0742744730081647	2.07002638976988	0.0384498732453919	0.151517679221439	HTB2	Histone H2B; core histone protein required for chromatin assembly and chromosome function; nearly identical to HTB1; Rad6p-Bre1p-Lge1p mediated ubiquitination regulates reassembly after DNA replication, transcriptional activation, meiotic DSB formation and H3 methylation	P-adj > 0.05
97	YBL003C	3219.97352589144	0.249120911908309	0.0659212935817334	3.77906588861812	0.000157417770781706	0.0023438207778503	HTA2	Histone H2A; core histone protein required for chromatin assembly and chromosome function; one of two nearly identical (see also HTA1) subtypes; DNA damage-dependent phosphorylation by Mec1p facilitates DNA repair; acetylated by Nat4p	P-adj < 0.05
98	YBL004W	2462.46410330396	-0.249299079347214	0.0843099703350682	-2.9569347297412	0.00310713882863636	0.0239652082951032	UTP20	Component of the small-subunit (SSU) processome; SSU processome is involved in the biogenesis of the 18S rRNA	P-adj < 0.05
99	YBL005W	3828.1271835755	-0.0432022551912976	0.0770585234240745	-0.560642136283142	0.575041520719353	0.793222269626481	PDR3	Transcriptional activator of the pleiotropic drug resistance network; regulates expression of ATP-binding cassette (ABC) transporters through binding to cis-acting PDRE sites (PDR responsive elements); has a role in response to drugs and organic solvents; post-translationally up-regulated in cells lacking functional mitochondrial genome; involved in diauxic shift; relative distribution to nucleus…	P-adj > 0.05
100	YBL005W-A	6076.32446519126	-0.343930411442801	0.0900173775344023	-3.82071129889737	0.000133067345311578	0.00205823565228691		Retrotransposon TYA Gag gene co-transcribed with TYB Pol; translated as TYA or TYA-TYB polyprotein; Gag is a nucleocapsid protein that is the structural constituent of virus-like particles (VLPs); similar to retroviral Gag	P-adj < 0.05
101	YBL005W-B	62420.8151000049	-0.0802040996187578	0.101269342978775	-0.791987952717024	0.428367700849227	0.686269483149685		Retrotransposon TYA Gag and TYB Pol genes; transcribed/translated as one unit; polyprotein is processed to make a nucleocapsid-like protein (Gag), reverse transcriptase (RT), protease (PR), and integrase (IN); similar to retroviral genes	P-adj > 0.05
102	YBL006C	1459.11601633229	0.0798306961722866	0.0894997053048595	0.891966022685353	0.372411144470779	0.634439026012198	LDB7	Component of the RSC chromatin remodeling complex; interacts with Rsc3p, Rsc30p, Npl6p, and Htl1p to form a module important for a broad range of RSC functions	P-adj > 0.05
103	YBL007C	14636.7820431272	0.000792295537123689	0.0656948748393761	0.0120602336036236	0.990377559071336	0.996714055197916	SLA1	Cytoskeletal protein binding protein; required for assembly of the cortical actin cytoskeleton; interacts with proteins regulating actin dynamics and proteins required for endocytosis; found in the nucleus and cell cortex; has 3 SH3 domains	P-adj > 0.05
104	YBL008W	541.07133957029	0.0487573996697682	0.101624953459103	0.479777830249043	0.631385378601534	0.830868640587941	HIR1	Subunit of the HIR complex; HIR is a nucleosome assembly complex involved in regulation of histone gene transcription; contributes to nucleosome formation, heterochromatic gene silencing, and formation of functional kinetochores	P-adj > 0.05
105	YBL008W-A	4.13759015839877	0.601881863080353	0.925904398833832	0.650047525250358	0.515661523401395	NA		Putative protein of unknown function; identified by fungal homology and RT-PCR	NA
106	YBL009W	416.234526877267	-0.11652844312499	0.114587070771374	-1.01694233337624	0.309180863107742	0.578038137920203	ALK2	Protein kinase; along with its paralog, ALK1, required for proper spindle positioning and nuclear segregation following mitotic arrest, proper organization of cell polarity factors in mitosis, proper localization of formins and polarity factors, and survival in cells that activate spindle assembly checkpoint; phosphorylated in response to DNA damage; ALK2 has a paralog, ALK1, that arose from the …	P-adj > 0.05
107	YBL010C	231.299750240369	0.0222044245613422	0.14886975376333	0.149153363930744	0.881432618455732	0.947379701939968		Putative protein of unknown function; green fluorescent protein (GFP)-fusion protein colocalizes with clathrin-coated vesicles	P-adj > 0.05
108	YBL011W	5540.01538943759	-0.0180231243997942	0.0608281049822877	-0.296296003385973	0.767004037837584	0.902880315292121	SCT1	Glycerol 3-phosphate/dihydroxyacetone phosphate sn-1 acyltransferase; dual substrate-specific acyltransferase of the glycerolipid biosynthesis pathway; prefers 16-carbon fatty acids; similar to Gpt2p; gene is constitutively transcribed	P-adj > 0.05
109	YBL013W	444.525819167412	0.262426752970775	0.118589283754808	2.21290444348549	0.0269042342938337	0.117213998126303	FMT1	Methionyl-tRNA formyltransferase; catalyzes the formylation of initiator Met-tRNA in mitochondria; potential Cdc28p substrate	P-adj > 0.05
110	YBL014C	1312.89848440019	-0.0495056190866155	0.0744031428748139	-0.665369998817262	0.505813868950121	0.745301384243855	RRN6	Component of the core factor (CF) rDNA transcription factor complex; CF is required for transcription of 35S rRNA genes by RNA polymerase I and is composed of Rrn6p, Rrn7p, and Rrn11p	P-adj > 0.05
111	YBL015W	3067.68545368538	0.223968080062121	0.145927398290719	1.53479115426925	0.124835136325421	0.337944040558556	ACH1	Protein with CoA transferase activity; particularly for CoASH transfer from succinyl-CoA to acetate; has minor acetyl-CoA-hydrolase activity; phosphorylated; required for acetate utilization and for diploid pseudohyphal growth	P-adj > 0.05
112	YBL016W	381.256881826983	-0.0545597006648802	0.114668288859613	-0.475804611784839	0.634213584003254	0.833261740911257	FUS3	Mitogen-activated serine/threonine protein kinase involved in mating; phosphoactivated by Ste7p; substrates include Ste12p, Far1p, Bni1p, Sst2p; inhibits invasive growth during mating by phosphorylating Tec1p, promoting its; inhibits recruitment of Ste5p, Cdc42p-mediated asymmetry and mating morphogenesis	P-adj > 0.05
113	YBL017C	8995.23209563556	0.159420001941557	0.0583227946462324	2.7334081452809	0.00626826043791137	0.0401460538246275	PEP1	Type I transmembrane sorting receptor for multiple vacuolar hydrolases; cycles between the late-Golgi and prevacuolar endosome-like compartments	P-adj < 0.05
114	YBL018C	102.69850875132	-0.424318022721952	0.195148958136508	-2.17432891660706	0.0296804422610598	0.125678891354853	POP8	Subunit of both RNase MRP and nuclear RNase P; RNase MRP cleaves pre-rRNA, while nuclear RNase P cleaves tRNA precursors to generate mature 5' ends and facilitates turnover of nuclear RNAs; relocalizes to the cytosol in response to hypoxia	P-adj > 0.05
115	YBL019W	691.648533982922	-0.0116906542785646	0.0952447820634547	-0.122743251916687	0.902310412725082	0.958588775927331	APN2	Class II abasic (AP) endonuclease involved in repair of DNA damage; homolog of human HAP1 and E. coli exoIII	P-adj > 0.05
116	YBL020W	1170.83945345696	0.00767803143140597	0.0856032199209105	0.0896932549791908	0.928530976085494	0.970983971062588	RFT1	Membrane protein required for translocation of Man5GlcNac2-PP-Dol; required for translocation of Man5GlcNac2-PP-Dol from the cytoplasmic side to the lumenal side of the ER membrane but is not the flippase; mutation is suppressed by expression of human p53 protein; essential gene	P-adj > 0.05
117	YBL021C	225.024974279771	-0.116751359433592	0.167850754924934	-0.695566483962527	0.486700361823626	0.732586761400492	HAP3	Subunit of the Hap2p/3p/4p/5p CCAAT-binding complex; complex is heme-activated and glucose-repressed; complex is a transcriptional activator and global regulator of respiratory gene expression; contains sequences contributing to both complex assembly and DNA binding	P-adj > 0.05
118	YBL022C	7205.97794984334	0.000175309925599894	0.0665719396403198	0.00263339068302759	0.997898860659929	0.998936357309376	PIM1	ATP-dependent Lon protease; involved in degradation of misfolded proteins in mitochondria; required for biogenesis and maintenance of mitochondria	P-adj > 0.05
119	YBL023C	1363.74773393358	0.459446698134459	0.0793239274395231	5.79203164750943	6.95400344422794e-09	3.93855665659851e-07	MCM2	Protein involved in DNA replication; component of the Mcm2-7 hexameric helicase complex that binds chromatin as a part of the pre-replicative complex; relative distribution to the nucleus increases upon DNA replication stress	P-adj < 0.05
120	YBL024W	1301.07438134141	-0.234079320272934	0.0824390022607163	-2.83942446965394	0.00451949930898883	0.0316858586262481	NCL1	S-adenosyl-L-methionine-dependent tRNA: m5C-methyltransferase; methylates cytosine to m5C at several positions in tRNAs and intron-containing pre-tRNAs; increases proportion of tRNALeu(CAA) with m5C at wobble position in response to hydrogen peroxide, causing selective translation of mRNA from genes enriched in TTG codon; loss of NCL1 confers hypersensitivity to oxidative stress; similar to Nop2p…	P-adj < 0.05
121	YBL025W	154.371489923915	-0.121625068698363	0.161002894206439	-0.755421629516885	0.449996039271386	0.704505994273928	RRN10	Protein involved in promoting high level transcription of rDNA; subunit of UAF (upstream activation factor) for RNA polymerase I	P-adj > 0.05
122	YBL026W	369.667461319661	-0.0360420428533539	0.116670170579744	-0.308922517848889	0.757380467277338	0.897147213340411	LSM2	Lsm (Like Sm) protein; part of heteroheptameric complexes (Lsm2p-7p and either Lsm1p or 8p): cytoplasmic Lsm1p complex involved in mRNA decay; nuclear Lsm8p complex part of U6 snRNP and possibly involved in processing tRNA, snoRNA, and rRNA; relocalizes from nucleus to cytoplasmic foci upon DNA replication stress	P-adj > 0.05
123	YBL027W	12936.2145109963	-0.204769003846383	0.101331309951596	-2.02078709871802	0.0433018089040077	0.165118514876866	RPL19B	Ribosomal 60S subunit protein L19B; rpl19a and rpl19b single null mutations result in slow growth, while the double null mutation is lethal; homologous to mammalian ribosomal protein L19, no bacterial homolog; RPL19B has a paralog, RPL19A, that arose from the whole genome duplication	P-adj > 0.05
124	YBL028C	93.7630228119027	-0.530423046438267	0.250274031371721	-2.119369091276	0.0340592868192502	0.138857092416943		Protein of unknown function that may interact with ribosomes; green fluorescent protein (GFP)-fusion protein localizes to the nucleolus; predicted to be involved in ribosome biogenesis	P-adj > 0.05
125	YBL029C-A	341.650049371278	-0.35584016683951	0.122208917068869	-2.91173651951258	0.00359425676975789	0.0268616058976602		Protein of unknown function; green fluorescent protein (GFP)-fusion protein localizes to the cell periphery; protein abundance increases in response to DNA replication stress; has potential orthologs in Saccharomyces species and in Yarrowia lipolytica	P-adj < 0.05
126	YBL029W	182.391055174934	-0.136338940662243	0.161970620300131	-0.841751055898947	0.399927313355777	0.660863869924577		Non-essential protein of unknown function	P-adj > 0.05
127	YBL030C	6218.57152109673	0.11248931556633	0.1500753637237	0.749552176821186	0.453524462687885	0.707346333949221	PET9	Major ADP/ATP carrier of the mitochondrial inner membrane; exchanges cytosolic ADP for mitochondrially synthesized ATP; also imports heme and ATP; required for viability in many lab strains that carry a sal1 mutation; PET9 has a paralog, AAC3, that arose from the whole genome duplication; human homolog SLC25A4 implicated in progressive external ophthalmoplegia can complement yeast null mutant	P-adj > 0.05
128	YBL031W	207.041254804242	-0.0427694683283464	0.14039738070909	-0.304631525975308	0.760646806303804	0.898988666124606	SHE1	Mitotic spindle protein; interacts with components of the Dam1 (DASH) complex, its effector Sli15p, and microtubule-associated protein Bim1p; also localizes to nuclear microtubules and to the bud neck in a ring-shaped structure; inhibits dynein function	P-adj > 0.05
129	YBL032W	2010.62479335022	-0.16622964201535	0.0761772666635455	-2.18214238047608	0.029099026228036	0.124338072869352	HEK2	RNA binding protein involved in asymmetric localization of ASH1 mRNA; represses translation of ASH1 mRNA, an effect reversed by Yck1p-dependent phosphoryation; regulates telomere position effect and length; similarity to hnRNP-K	P-adj > 0.05
130	YBL033C	3000.82127098289	-0.00372074118538859	0.0859652212927771	-0.0432819357576785	0.965476790904314	0.986819374595557	RIB1	GTP cyclohydrolase II; catalyzes the first step of the riboflavin biosynthesis pathway	P-adj > 0.05
131	YBL034C	1111.6700023071	0.172944021716197	0.0764405169553541	2.26246536005514	0.0236686666919661	0.10682334959335	STU1	Component of the mitotic spindle; binds to interpolar microtubules via its association with beta-tubulin (Tub2p); required for interpolar microtubules to provide an outward force on the spindle poles	P-adj > 0.05
132	YBL035C	626.002959079862	-0.104119242319253	0.0938589585192292	-1.10931597752517	0.267293894840014	0.534680342967715	POL12	B subunit of DNA polymerase alpha-primase complex; required for initiation of DNA replication during mitotic and premeiotic DNA synthesis; also functions in telomere capping and length regulation	P-adj > 0.05
133	YBL036C	527.201182338064	0.0162365334104085	0.100693484292731	0.161247110718769	0.871898777566654	0.9427211749958		Putative non-specific single-domain racemase; based on structural similarity; binds pyridoxal 5'-phosphate; expression of GFP-fusion protein induced in response to the DNA-damaging agent MMS	P-adj > 0.05
134	YBL037W	1817.36968233717	0.193108860535159	0.0740583940899829	2.60752157683201	0.00912003224769057	0.0530044530129863	APL3	Alpha-adaptin; large subunit of the clathrin associated protein complex (AP-2); involved in vesicle mediated transport	P-adj > 0.05
135	YBL038W	964.580749708913	0.0920976857720976	0.0915971343372352	1.00546470627585	0.314673135928585	0.582725325571713	MRPL16	Mitochondrial ribosomal protein of the large subunit; homologous to bacterial L16 ribosomal protein; synthetic lethality with hac1 mutation suggests a possible role in synthesis of precursors for protein glycosylation	P-adj > 0.05
136	YBL039C	1661.89121335068	-0.257598910702098	0.0841557133696347	-3.06097946755741	0.00220614222547825	0.0186875126636186	URA7	Major CTP synthase isozyme (see also URA8); catalyzes the ATP-dependent transfer of the amide nitrogen from glutamine to UTP, forming CTP, the final step in de novo biosynthesis of pyrimidines; involved in phospholipid biosynthesis; capable of forming cytoplasmic filaments termed cytoophidium, especially during conditions of glucose depletion; URA7 has a paralog, URA8, that arose from the whole g…	P-adj < 0.05
137	YBL039W-B	66.9951512700137	0.588391439410879	0.31196839789547	1.88606103496428	0.0592867303027253	0.206324964433039		Putative protein of unknown function; mCherry fusion protein localizes to the vacuole	P-adj > 0.05
138	YBL040C	920.46550706639	0.112207198523605	0.0866299436327807	1.29524727615252	0.195234940799904	0.447036168450673	ERD2	HDEL receptor; an integral membrane protein that binds to the HDEL motif in proteins destined for retention in the endoplasmic reticulum; has a role in maintenance of normal levels of ER-resident proteins	P-adj > 0.05
139	YBL041W	2826.2742837331	0.0210720094878028	0.0704335924481312	0.29917556034531	0.764806095803891	0.901506797685999	PRE7	Beta 6 subunit of the 20S proteasome	P-adj > 0.05
140	YBL042C	682.095533400062	-0.307920744115336	0.103493523414905	-2.9752658326346	0.00292734750058066	0.0228732516316921	FUI1	High affinity uridine permease, localizes to the plasma membrane; also mediates low but significant transport of the cytotoxic nucleoside analog 5-fluorouridine; not involved in uracil transport; relative distribution to the vacuole increases upon DNA replication stress	P-adj < 0.05
141	YBL043W	106.253198173515	0.0525473433960289	0.20489135771177	0.256464420866152	0.797592249942676	0.912594657935995	ECM13	Non-essential protein of unknown function; induced by treatment with 8-methoxypsoralen and UVA irradiation; ECM13 has a paralog, YJR115W, that arose from the whole genome duplication	P-adj > 0.05
142	YBL044W	8.56045787923495	-0.370222436578227	0.781456294645493	-0.473759619207083	0.635671333263732	NA		Putative protein of unknown function; YBL044W is not an essential protein	NA
143	YBL045C	6737.67709876775	0.331604376611179	0.138577851041233	2.39291036857334	0.0167153239461313	0.0836780125102259	COR1	Core subunit of the ubiquinol-cytochrome c reductase complex; the ubiquinol-cytochrome c reductase complex (bc1 complex) is a component of the mitochondrial inner membrane electron transport chain	P-adj > 0.05
144	YBL046W	670.680105388281	-0.0912370263678517	0.0889662085494659	-1.02552449806966	0.30511577217953	0.575090967661059	PSY4	Regulatory subunit of protein phosphatase PP4; presence of Psy4p in the PP4 complex (along with catalytic subunit Pph3p and Psy2p) is required for dephosphorylation of the histone variant H2AX, but not for dephosphorylation of Rad53p, during recovery from the DNA damage checkpoint; localization is cell-cycle dependent and regulated by Cdc28p phosphorylation; required for cisplatin resistance; hom…	P-adj > 0.05
145	YBL047C	13711.4730815157	0.18392571433109	0.0582413749570849	3.15799059460076	0.0015886068325623	0.0145904319105125	EDE1	Scaffold protein involved in the formation of early endocytic sites; putative regulator of cytokinesis; homo-oligomerization is required for localization to and organization of endocytic sites; has a network of interactions with other endocytic proteins; binds membranes in a ubiquitin-dependent manner; may also bind ubiquitinated membrane-associated proteins; interacts with Cmk2 and functions ups…	P-adj < 0.05
146	YBL049W	187.735119870307	0.0604294827795445	0.155732986669675	0.388032645310535	0.697991875217991	0.871154457450771	MOH1	Protein of unknown function, essential for stationary phase survival; not required for growth on nonfermentable carbon sources; possibly linked with vacuolar transport	P-adj > 0.05
147	YBL050W	1765.64704423716	-0.0162951340024952	0.0760655780412681	-0.214224809987699	0.830371749582653	0.925373059400837	SEC17	Alpha-SNAP cochaperone; SNARE-complex adaptor for Sec18 (NSF) during the disassembly of postfusion cis-SNARE complexes; stimulates the ATPase activity of Sec18p; peripheral membrane protein required for vesicular transport between ER and Golgi, the 'priming' step in homotypic vacuole fusion, and autophagy; similar to mammalian alpha-SNAP	P-adj > 0.05
148	YBL051C	2885.58237743967	0.100936179480931	0.0644898450653557	1.56514842575044	0.117548111138783	0.325383535241374	PIN4	Protein involved in G2/M phase progression and response to DNA damage; interacts with Rad53p; contains an RNA recognition motif, a nuclear localization signal, and several SQ/TQ cluster domains; hyperphosphorylated in response to DNA damage	P-adj > 0.05
149	YBL052C	762.145679786154	-0.187228386133359	0.0895278444707104	-2.09128665210533	0.0365023756255928	0.146034781155852	SAS3	Histone acetyltransferase catalytic subunit of NuA3 complex; acetylates histone H3, involved in transcriptional silencing; homolog of the mammalian MOZ proto-oncogene; mutant has aneuploidy tolerance; sas3gcn5 double mutation is lethal	P-adj > 0.05
150	YBL054W	275.333850386594	-0.288955372359963	0.136845151938292	-2.11154993996618	0.0347250701700725	0.140974511856998	TOD6	PAC motif binding protein involved in rRNA and ribosome biogenesis; subunit of the RPD3L histone deacetylase complex; Myb-like HTH transcription factor; hypophosphorylated by rapamycin treatment in a Sch9p-dependent manner; activated in stochastic pulses of nuclear localization	P-adj > 0.05
151	YBL055C	756.949532766674	-0.339915299824807	0.0905317192580455	-3.75465419866749	0.000173580957135207	0.0024882808669233		3'-->5' exonuclease and endonuclease with a possible role in apoptosis; has similarity to mammalian and C. elegans apoptotic nucleases	P-adj < 0.05
152	YBL056W	4755.50934852686	0.0608754927703529	0.0618359303356938	0.984467969348453	0.324885472908332	0.591324315372223	PTC3	Type 2C protein phosphatase (PP2C); dephosphorylates Hog1p (see also Ptc2p) to limit maximal kinase activity induced by osmotic stress; dephosphorylates T169 phosphorylated Cdc28p (see also Ptc2p); role in DNA damage checkpoint inactivation; PTC3 has a paralog, PTC2, that arose from the whole genome duplication	P-adj > 0.05
153	YBL057C	480.857837714952	-0.0821256133901758	0.112099252125713	-0.732615176576528	0.463793172031857	0.715633855456207	PTH2	One of two mitochondrially-localized peptidyl-tRNA hydrolases; negatively regulates the ubiquitin-proteasome pathway via interactions with ubiquitin-like ubiquitin-associated proteins; dispensable for cell growth; see also PTH1	P-adj > 0.05
154	YBL058W	3947.53793567224	-0.00478513847804484	0.069947140059088	-0.0684107809697806	0.945458639964582	0.976894930365775	SHP1	UBX domain-containing substrate adaptor for Cdc48p; ubiquitin regulatory X domain-containing protein that acts as a substrate recruiting cofactor for Cdc48p; positively regulates Glc7p PPase activity to promote growth and mitotic progression in complex with Cdc48p; ubiquitinated protein interactor involved in ER-associated degradation (ERAD); regulated by nuclear Ub-dependent degradation (INMAD p…	P-adj > 0.05
155	YBL059C-A	216.837857177917	0.161258473226238	0.166056587816357	0.971105545084271	0.33149572279659	0.595986366502168	CMC2	Protein involved in respiratory chain complex assembly or maintenance; protein of the mitochondrial intermembrane space; contains twin Cx9C motifs that can form coiled coil-helix-coiled-coil helix fold	P-adj > 0.05
156	YBL059W	163.283169476226	-0.075231171209919	0.159729635549325	-0.470990689681298	0.637647383552207	0.835656816519169		Putative protein of unknown function; the authentic, non-tagged protein is detected in highly purified mitochondria in high-throughput studies; YBL059W has a paralog, YER093C-A, that arose from the whole genome duplication	P-adj > 0.05
157	YBL060W	408.750757277679	-0.0315873506047517	0.117164224278028	-0.26959893943219	0.787468816352626	0.909944510166469	YEL1	Guanine nucleotide exchange factor specific for Arf3p; localized to the bud neck and tip; required for localization of Arf3p to the bud neck and tip	P-adj > 0.05
158	YBL061C	1151.20943015062	-0.227184335770199	0.0814188684354301	-2.79031556365057	0.00526566916086737	0.0353307441838918	SKT5	Activator of Chs3p (chitin synthase III) during vegetative growth; recruits Chs3p to the bud neck via interaction with Bni4p; SKT5 has a paralog, SHC1, that arose from the whole genome duplication	P-adj < 0.05
159	YBL063W	887.068234789834	-0.107338318359712	0.0819589835599301	-1.30965897449453	0.19031122808101	0.439771185849599	KIP1	Kinesin-related motor protein; required for mitotic spindle assembly, chromosome segregation, and 2 micron plasmid partitioning; functionally redundant with Cin8p for chromosomal but not plasmid functions	P-adj > 0.05
160	YBL064C	5228.02730924422	0.215221019613082	0.0937151377589752	2.29654487801753	0.0216447462357332	0.100085349511465	PRX1	Mitochondrial peroxiredoxin with thioredoxin peroxidase activity; has a role in reduction of hydroperoxides; reactivation requires Trr2p and glutathione; induced during respiratory growth and oxidative stress; phosphorylated; protein abundance increases in response to DNA replication stress	P-adj > 0.05
161	YBL066C	1741.58384503211	0.205537549525171	0.0914168691495649	2.24835472311894	0.024553579846072	0.109787949512971	SEF1	Putative transcription factor; has homolog in Kluyveromyces lactis	P-adj > 0.05
162	YBL067C	3655.064826563	0.27902450900181	0.0659958211529235	4.22791176967497	2.35870244490103e-05	0.000514197132988424	UBP13	Ubiquitin-specific protease that cleaves Ub-protein fusions; UBP13 has a paralog, UBP9, that arose from the whole genome duplication	P-adj < 0.05
163	YBL068W	589.726888540658	-0.0331079550980242	0.092673009211841	-0.357255638719391	0.720900436696823	0.883057447245835	PRS4	5-phospho-ribosyl-1(alpha)-pyrophosphate synthetase, synthesizes PRPP; which is required for nucleotide, histidine, and tryptophan biosynthesis; one of five related enzymes, which are active as heteromultimeric complexes; PRS4 has a paralog, PRS2, that arose from the whole genome duplication; a missense mutation in the conserved residue R196 of its human homolog PRPS1 is pathogenic	P-adj > 0.05
164	YBL069W	469.344378062348	-0.16174034030762	0.106772185855563	-1.5148171690183	0.12981871128448	0.345287457829276	AST1	Lipid raft associated protein; interacts with the plasma membrane ATPase Pma1p and has a role in its targeting to the plasma membrane by influencing its incorporation into lipid rafts; sometimes classified in the medium-chain dehydrogenase/reductases (MDRs) superfamily; AST1 has a paralog, AST2, that arose from the whole genome duplication	P-adj > 0.05
165	YBL071C-B	0.844420578621818	-1.98556768745855	2.10942171357601	-0.941285317525485	0.346558664878307	NA		Putative protein of unknown function; identified by gene-trapping, microarray-based expression analysis, and genome-wide homology searching	NA
166	YBL071W-A	55.3762022877741	0.116723527103387	0.264471041364063	0.441347099861527	0.658961733008732	0.847783693444973	KTI11	Zn-ribbon protein that co-purifies with Dph1 and Dph2; in a complex required for synthesis of diphthamide on translation factor eEF2 and with Elongator subunits Iki3p, Elp2p, and Elp3p; involved in modification of wobble nucleosides in tRNAs; forms a stable heterodimer with Ats1p	P-adj > 0.05
167	YBL072C	15742.3778881784	-0.249150368303701	0.071474890234244	-3.48584471395706	0.00049058569614368	0.00570244178394776	RPS8A	Protein component of the small (40S) ribosomal subunit; homologous to mammalian ribosomal protein S8, no bacterial homolog; RPS8A has a paralog, RPS8B, that arose from the whole genome duplication	P-adj < 0.05
168	YBL074C	420.331694660094	0.117543464739844	0.111490829322579	1.05428819082288	0.291750993714076	0.559205537719381	AAR2	Component of the U5 snRNP complex; required for splicing of U3 precursors; originally described as a splicing factor specifically required for splicing pre-mRNA of the MATa1 cistron	P-adj > 0.05
169	YBL075C	1510.22374985727	0.10320014004442	0.0843746252343444	1.22311820358062	0.221285054065938	0.481855920595146	SSA3	ATPase involved in protein folding and the response to stress; plays a role in SRP-dependent cotranslational protein-membrane targeting and translocation; member of the heat shock protein 70 (HSP70) family; localized to the cytoplasm; SSA3 has a paralog, SSA4, that arose from the whole genome duplication	P-adj > 0.05
170	YBL076C	16722.5956013316	-0.157836395784007	0.0581534082528941	-2.7141383544988	0.00664484081226639	0.0421837861235857	ILS1	Cytoplasmic isoleucine-tRNA synthetase; target of the G1-specific inhibitor reveromycin A	P-adj < 0.05
171	YBL078C	467.675083975274	0.291484846358191	0.103992308620406	2.80294620078273	0.00506381156003304	0.0343352574909752	ATG8	Component of autophagosomes and Cvt vesicles; regulator of Atg1p, targets it to autophagosomes; binds the Atg1p-Atg13p complex, triggering its vacuolar degradation; unique ubiquitin-like protein whose conjugation target is lipid phosphatidylethanolamine (PE); Atg8p-PE is anchored to membranes, is involved in phagophore expansion, and may mediate membrane fusion during autophagosome formation; dec…	P-adj < 0.05
172	YBL079W	3733.89576998244	0.0276653773223235	0.0674124708246284	0.4103896057199	0.681520169910026	0.861330566959138	NUP170	Subunit of inner ring of nuclear pore complex (NPC); contributes to NPC assembly and nucleocytoplasmic transport; interacts with genomic regions that contain ribosomal protein and subtelomeric genes, where it functions in nucleosome positioning and as a repressor of transcription; both Nup170p and NUP157p are similar to human Nup155p; NUP170 has a paralog, NUP157, that arose from the whole genome…	P-adj > 0.05
173	YBL080C	940.049286253798	-0.0690724816201673	0.0867625189950973	-0.796109684460295	0.425968285690618	0.684491299501517	PET112	Subunit of the trimeric GatFAB AmidoTransferase(AdT) complex; involved in the formation of Q-tRNAQ; mutation is functionally complemented by the bacterial GatB ortholog	P-adj > 0.05
174	YBL081W	232.348021437445	-0.0851930259398143	0.203310927434275	-0.419028268745441	0.675195472774158	0.85727565850908		Non-essential protein of unknown function; null mutation results in a decrease in plasma membrane electron transport	P-adj > 0.05
175	YBL082C	927.164714386911	-0.0437905703585344	0.0828966741852958	-0.528254852066212	0.597322462832077	0.806245763500212	ALG3	Dolichol-P-Man dependent alpha(1-3) mannosyltransferase; involved in synthesis of dolichol-linked oligosaccharide donor for N-linked glycosylation of proteins; G353A missense mutation in human ortholog ALG3 implicated in carbohydrate deficient glycoprotein syndrome type IV, which is characterized by microcephaly, severe epilepsy, minimal psychomotor development, partial deficiency of sialic acids…	P-adj > 0.05
176	YBL084C	1301.9127981971	0.0977765375615588	0.0820033362981815	1.19234828697728	0.233124708242152	0.495132882174601	CDC27	Subunit of the Anaphase-Promoting Complex/Cyclosome (APC/C); APC/C is a ubiquitin-protein ligase required for degradation of anaphase inhibitors, including mitotic cyclins, during the metaphase/anaphase transition	P-adj > 0.05
177	YBL085W	3559.96405055758	-0.0781985217154691	0.0718571049331003	-1.08825037953133	0.276484589542673	0.544022981535431	BOI1	Protein implicated in polar growth; functionally redundant with Boi2p; interacts with bud-emergence protein Bem1p; contains an SH3 (src homology 3) domain and a PH (pleckstrin homology) domain; relocalizes from bud neck to cytoplasm upon DNA replication stress; BOI1 has a paralog, BOI2, that arose from the whole genome duplication	P-adj > 0.05
178	YBL086C	2509.61680976828	-0.14737127871966	0.0911232109614283	-1.6172748651498	0.105818962332604	0.30300827127193		Protein of unknown function; green fluorescent protein (GFP)-fusion protein localizes to the cell periphery	P-adj > 0.05
179	YBL087C	3878.62521081991	-0.313821392802561	0.0783062452825199	-4.00761639982008	6.13346346693177e-05	0.00115042267689821	RPL23A	Ribosomal 60S subunit protein L23A; homologous to mammalian ribosomal protein L23 and bacterial L14; RPL23A has a paralog, RPL23B, that arose from the whole genome duplication	P-adj < 0.05
180	YBL088C	3387.97025813315	0.0283923234558645	0.0845106284027182	0.335961570662647	0.73689984596057	0.89054495695558	TEL1	Protein kinase primarily involved in telomere length regulation; contributes to cell cycle checkpoint control in response to DNA damage; acts with Red1p and Mec1p to promote interhomolog recombination by phosphorylation of Hop1; functionally redundant with Mec1p; regulates P-body formation induced by replication stress; homolog of human ataxia-telangiectasia mutated (ATM) gene	P-adj > 0.05
181	YBL089W	772.326367808207	0.108840963026466	0.0987464924475123	1.102226117898	0.270363380010124	0.538210943624529	AVT5	Putative transporter; member of a family of seven S. cerevisiae genes (AVT1-7) related to vesicular GABA-glycine transporters; AVT5 has a paralog, AVT6, that arose from the whole genome duplication	P-adj > 0.05
182	YBL090W	587.545662664242	0.0950549289948096	0.1216506312573	0.781376372751912	0.434581163298945	0.690667229815132	MRP21	Mitochondrial ribosomal protein of the small subunit; MRP21 exhibits genetic interactions with mutations in the COX2 and COX3 mRNA 5'-untranslated leader sequences	P-adj > 0.05
183	YBL091C	3427.85112560494	-0.0645710074870873	0.0725503306409816	-0.890016722413296	0.373456906961017	0.635294626476382	MAP2	Methionine aminopeptidase; catalyzes the cotranslational removal of N-terminal methionine from nascent polypeptides; function is partially redundant with that of Map1p	P-adj > 0.05
184	YBL091C-A	662.479396487344	-0.014624097821799	0.100871693148678	-0.144977221709208	0.88472885620827	0.949585660324387	SCS22	Protein involved in regulation of phospholipid metabolism; one of 6 proteins (Ist2p, Scs2p, Scs22p, Tcb1p, Tcb2p, Tcb3p) that connect the ER and plasma membrane (PM); regulates PM PI4P levels by controlling access of the Sac1p phosphatase to its substrate, PI4P; human VAP homolog; similar to D. melanogaster inturned protein; SWAT-GFP and mCherry fusion proteins localize to the cytosol; SCS22 has …	P-adj > 0.05
185	YBL092W	13999.3071837387	-0.198103154235479	0.0887197142094642	-2.23291019364381	0.0255548672338037	0.112732005948743	RPL32	Ribosomal 60S subunit protein L32; overexpression disrupts telomeric silencing; homologous to mammalian ribosomal protein L32, no bacterial homolog	P-adj > 0.05
186	YBL093C	632.468110097382	-0.175293278933629	0.106370894842822	-1.64794400942712	0.0993641612874464	0.291384142008923	ROX3	Subunit of the RNA polymerase II mediator complex; associates with core polymerase subunits to form the RNA polymerase II holoenzyme	P-adj > 0.05
187	YBL095W	729.980657738301	0.226356351456585	0.0874883559659765	2.58727403158214	0.0096738623524835	0.0550600027687657	MRX3	Protein that associates with mitochondrial ribosome; likely functions in cristae junction formation; the authentic, non-tagged protein is detected in highly purified mitochondria in high-throughput studies	P-adj > 0.05
188	YBL097W	487.867290186273	-0.289357436782759	0.124280901477388	-2.32825344315196	0.0198986498729237	0.0949252686340877	BRN1	Subunit of the condensin complex; required for chromosome condensation and for clustering of tRNA genes at the nucleolus; may influence multiple aspects of chromosome transmission	P-adj > 0.05
189	YBL098W	353.757162884936	0.370173201684475	0.128000063913022	2.89197669413675	0.00382826343983221	0.0281730928559372	BNA4	Kynurenine 3-monooxygenase; required for the de novo biosynthesis of NAD from tryptophan via kynurenine; expression regulated by Hst1p; putative therapeutic target for Huntington disease	P-adj < 0.05
190	YBL099W	17830.6447975509	0.244506171398433	0.215043409282731	1.13700844036083	0.255534757263117	0.523483791740791	ATP1	Alpha subunit of the F1 sector of mitochondrial F1F0 ATP synthase; which is a large, evolutionarily conserved enzyme complex required for ATP synthesis; F1 translationally regulates ATP6 and ATP8 expression to achieve a balanced output of ATP synthase genes encoded in nucleus and mitochondria; phosphorylated; N-terminally propionylated in vivo	P-adj > 0.05
191	YBL100W-A	0	NA	NA	NA	NA	NA		Retrotransposon TYA Gag gene co-transcribed with TYB Pol; translated as TYA or TYA-TYB polyprotein; Gag is a nucleocapsid protein that is the structural constituent of virus-like particles (VLPs); similar to retroviral Gag	NA
192	YBL100W-B	1942.77468355097	-0.342435589911101	0.08498642249667	-4.02929762015242	5.5943754382188e-05	0.00107729023021967		Retrotransposon TYA Gag and TYB Pol genes; transcribed/translated as one unit; polyprotein is processed to make a nucleocapsid-like protein (Gag), reverse transcriptase (RT), protease (PR), and integrase (IN); similar to retroviral genes	P-adj < 0.05
193	YBL100W-C	19.8525570066363	-0.177670762352241	0.443374402230423	-0.400723996375201	0.6886233415397	0.865762142344907		Putative protein of unknown function; identified by gene-trapping, microarray-based expression analysis, and genome-wide homology searching	P-adj > 0.05
194	YBL101C	6176.83145171944	0.0843628846906935	0.0590759966092467	1.42803997448752	0.153280352971078	0.384331857254304	ECM21	Protein involved in regulating endocytosis of plasma membrane proteins; identified as a substrate for ubiquitination by Rsp5p and deubiquitination by Ubp2p; promoter contains several Gcn4p binding elements; ECM21 has a paralog, CSR2, that arose from the whole genome duplication	P-adj > 0.05
195	YBL102W	1198.42141703399	-0.00165738743801651	0.102729091088832	-0.0161335744378711	0.987127828468908	0.995787244231649	SFT2	Tetra-spanning membrane protein found mostly in the late Golgi; non-essential; can suppress some sed5 alleles; may be part of the transport machinery, but precise function is unknown; similar to mammalian syntaxin 5	P-adj > 0.05
196	YBL103C	1112.60955614813	-0.0925336736856208	0.0853434656960616	-1.0842502461192	0.278253858795558	0.54601648854006	RTG3	bHLH/Zip transcription factor for retrograde (RTG) and TOR pathways; forms a complex with another bHLH/Zip protein, Rtg1p, to activate the pathways; target of Hog1p	P-adj > 0.05
197	YBL104C	1191.66848588657	-0.0342441903793792	0.0833439709452103	-0.410877835445242	0.681162115607978	0.861096940291513	SEA4	Subunit of SEACAT, a subcomplex of the SEA complex; Sea4p, along with Rtc1p and Mtc5p, redundantly inhibit the TORC1 inhibitory role of the Iml1p/SEACIT (Iml1p-Npr2p-Npr3p) subcomplex, a GAP for GTPase Gtr1p (EGOC subunit) in response to amino acid limitation, thereby resulting in activation of TORC1 signaling; SEA is a coatomer-related complex that associates dynamically with the vacuole; contai…	P-adj > 0.05
198	YBL105C	4006.32481841108	0.0265583761482543	0.0679919946368545	0.390610340086399	0.696085281412815	0.870973504596455	PKC1	Protein serine/threonine kinase; essential for cell wall remodeling during growth; localized to sites of polarized growth and the mother-daughter bud neck; homolog of the alpha, beta, and gamma isoforms of mammalian protein kinase C (PKC)	P-adj > 0.05
199	YBL106C	866.663626545074	-0.0243662053242685	0.0817355437775455	-0.298110273672179	0.765619000621286	0.902043970509307	SRO77	Protein with roles in exocytosis and cation homeostasis; functions in docking and fusion of post-Golgi vesicles with plasma membrane; regulates cell proliferation and colony development via the Rho1-Tor1 pathway; interacts with SNARE protein Sec9p; homolog of Drosophila lethal giant larvae tumor suppressor; SRO77 has a paralog, SRO7, that arose from the whole genome duplication	P-adj > 0.05
200	YBL107C	199.974932533958	-0.135462214052404	0.154601598196348	-0.87620189980419	0.380920283918816	0.64233371968127	MIX23	Mitochondrial intermembrane space protein of unknown function; imported via the MIA import machinery; contains an unusual twin cysteine motif (CX13C CX14C)	P-adj > 0.05
201	YBL108C-A	15.7159047507631	-1.14292408171715	0.624033655463867	-1.83151032273664	0.0670244083673379	0.222913072618371	PAU9	Protein of unknown function; member of the seripauperin multigene family encoded mainly in subtelomeric regions; SWAT-GFP and mCherry fusion proteins localize to the endoplasmic reticulum and vacuole respectively	P-adj > 0.05
202	YBL111C	151.229899688299	-0.524683070388196	1.97814177173297	-0.265240377553193	0.790824291668352	0.911167118661362		Helicase-like protein encoded within the telomeric Y' element; relocalizes from mitochondrion to cytoplasm upon DNA replication stress	P-adj > 0.05
203	YBL112C	10.7934368401758	-0.297825390385185	0.644318041677558	-0.462233510658435	0.643913874530824	NA		Putative protein of unknown function; YBL112C is contained within TEL02L	NA
204	YBL113C	1564.15726613989	-0.1838130616827	0.279105731834777	-0.658578598419871	0.51016640966112	0.748408163690272		Helicase-like protein encoded within the telomeric Y' element	P-adj > 0.05
205	YBR001C	6035.00534737898	0.279235291244741	0.0644320903730305	4.33379220863554	1.46562519749675e-05	0.000349872593633833	NTH2	Putative neutral trehalase, required for thermotolerance; may mediate resistance to other cellular stresses; NTH2 has a paralog, NTH1, that arose from the whole genome duplication	P-adj < 0.05
206	YBR002C	817.787104141363	-0.0637649604819104	0.0965826730851795	-0.660211179138456	0.50911831930419	0.748010307889192	RER2	Forms the dehydrodolichyl diphosphate syntase (DDS) complex with NUS1; major enzyme of polyprenol synthesis in both the endoplasmic reticulum (ER) and in lipid droplets; participates in ER protein sorting; human ortholog DHDDS functionally complements the heat sensitive growth defect of a ts allele, and is associated with retinitis pigmentosa	P-adj > 0.05
207	YBR003W	2457.96548298865	0.0616723097329164	0.0698634051998177	0.882755565041901	0.37736835329625	0.638938152694149	COQ1	Hexaprenyl pyrophosphate synthetase; catalyzes the first step in ubiquinone (coenzyme Q) biosynthesis	P-adj > 0.05
208	YBR004C	960.914985134101	-0.130231108259833	0.0906990661143452	-1.43585941773259	0.151042348263761	0.380869334753273	GPI18	Functional ortholog of human PIG-V; PIG-V is a mannosyltransferase that transfers the second mannose in glycosylphosphatidylinositol biosynthesis; the authentic, non-tagged protein was localized to mitochondria	P-adj > 0.05
209	YBR005W	849.40899390225	-0.167405442800511	0.0865702670969146	-1.93375218090874	0.053143604756897	0.191522523194382	RCR1	Protein of the ER membrane involved in cell wall chitin deposition; may function in the endosomal-vacuolar trafficking pathway, helping determine whether plasma membrane proteins are degraded or routed to the plasma membrane; RCR1 has a paralog, RCR2, that arose from the whole genome duplication	P-adj > 0.05
210	YBR006W	1515.09488373652	0.13505023295316	0.0769561659647627	1.75489814571841	0.0792767314120545	0.251224178479122	UGA2	Succinate semialdehyde dehydrogenase; involved in the utilization of gamma-aminobutyrate (GABA) as a nitrogen source; part of the 4-aminobutyrate and glutamate degradation pathways; localized to the cytoplasm	P-adj > 0.05
211	YBR007C	852.931214302546	-0.267351079644626	0.0961328507446678	-2.78105847869548	0.00541819761647644	0.0358955592091564	DSF2	Deletion suppressor of mpt5 mutation; relocalizes from bud neck to cytoplasm upon DNA replication stress	P-adj < 0.05
212	YBR008C	2335.05269014443	0.296594320204059	0.155626737768578	1.90580567617568	0.0566754222363873	0.200372614900976	FLR1	Plasma membrane transporter of the major facilitator superfamily; member of the 12-spanner drug:H(+) antiporter DHA1 family; involved in efflux of fluconazole, diazaborine, benomyl, methotrexate, and other drugs; expression induced in cells treated with the mycotoxin patulin; relocalizes from nucleus to plasma membrane upon DNA replication stress	P-adj > 0.05
213	YBR009C	4544.03871840624	0.354775657422763	0.0769986217405189	4.60755854329883	4.07424513661245e-06	0.000115816060277301	HHF1	Histone H4; core histone protein required for chromatin assembly and chromosome function; one of two identical histone proteins (see also HHF2); contributes to telomeric silencing; N-terminal domain involved in maintaining genomic integrity	P-adj < 0.05
214	YBR010W	3605.78402054661	0.393723588901372	0.0902645983211123	4.36188268960903	1.28948008104392e-05	0.000316324935285287	HHT1	Histone H3; core histone protein required for chromatin assembly, part of heterochromatin-mediated telomeric and HM silencing; one of two identical histone H3 proteins (see HHT2); regulated by acetylation, methylation, and phosphorylation; H3K14 acetylation plays an important role in the unfolding of strongly positioned nucleosomes during repair of UV damage	P-adj < 0.05
215	YBR011C	12967.6121805757	-0.0301670534315182	0.0637047125418983	-0.473545083680857	0.635824344402161	0.834618777007791	IPP1	Cytoplasmic inorganic pyrophosphatase (PPase); homodimer that catalyzes the rapid exchange of oxygens from Pi with water, highly expressed and essential for viability, active-site residues show identity to those from E. coli PPase	P-adj > 0.05
216	YBR012W-A	1752.08875848323	-0.310582375618558	0.556268546013656	-0.558331722769983	0.57661788672403	0.794744617928923		Retrotransposon TYA Gag gene co-transcribed with TYB Pol; translated as TYA or TYA-TYB polyprotein; Gag is a nucleocapsid protein that is the structural constituent of virus-like particles (VLPs); similar to retroviral Gag	P-adj > 0.05
217	YBR012W-B	8516.95417958838	-0.00557765044370923	0.119620176374962	-0.0466280071868937	0.962809709794703	0.985847517455512		Retrotransposon TYA Gag and TYB Pol genes; transcribed/translated as one unit; polyprotein is processed to make a nucleocapsid-like protein (Gag), reverse transcriptase (RT), protease (PR), and integrase (IN); similar to retroviral genes	P-adj > 0.05
218	YBR013C	157.622663159613	0.321350094530461	0.174855522485737	1.83780351894046	0.0660913629260317	0.221706712865865		Putative protein of unknown function; haploid deletion mutant exhibits synthetic phenotype with alpha-synuclein; SWAT-GFP fusion protein localizes to the endoplasmic reticulum while mCherry fusion protein localizes to both the endoplasmic reticulum and vacuole	P-adj > 0.05
219	YBR014C	938.693735703575	0.340446235709921	0.0869059712418303	3.91740902086662	8.95058089692137e-05	0.00153257681852289	GRX7	Cis-golgi localized monothiol glutaredoxin; more similar in activity to dithiol than other monothiol glutaredoxins; involved in the oxidative stress response; does not bind metal ions; GRX7 has a paralog, GRX6, that arose from the whole genome duplication	P-adj < 0.05
220	YBR015C	3592.24868649434	0.0726434981492552	0.0610271570918275	1.1903470784318	0.233910004163461	0.49612645033238	MNN2	Alpha-1,2-mannosyltransferase; responsible for addition of the first alpha-1,2-linked mannose to form the branches on the mannan backbone of oligosaccharides, localizes to an early Golgi compartment	P-adj > 0.05
221	YBR016W	1123.24902353051	0.401890883864293	0.117223695904235	3.42840993678117	0.000607127941713156	0.0067972444172033		Tail-anchored plasma membrane protein with a conserved CYSTM module; predicted to be palmitoylated; has similarity to hydrophilins, which are involved in the adaptive response to hyperosmotic conditions; YBR016W has a paralog, YDL012C, that arose from the whole genome duplication	P-adj < 0.05
222	YBR017C	2580.99047021022	0.127871491589489	0.073510552009382	1.73949845422421	0.0819471238895885	0.256868439886138	KAP104	Transportin or cytosolic karyopherin beta 2; functions in the rg-nuclear localization signal-mediated nuclear import/reimport of mRNA-binding proteins Nab2p and Hrp1p; regulates asymmetric protein synthesis in daughter cells during mitosis	P-adj > 0.05
223	YBR018C	207.580138619324	-0.118152412063683	0.14219092689611	-0.830941992170917	0.406006399907343	0.666334935302477	GAL7	Galactose-1-phosphate uridyl transferase; synthesizes glucose-1-phosphate and UDP-galactose from UDP-D-glucose and alpha-D-galactose-1-phosphate in the second step of galactose catabolism; human homolog UGP2 can complement yeast null mutant	P-adj > 0.05
224	YBR019C	979.641581086681	-0.107364391403892	0.096843546738791	-1.10863753981954	0.267586576808961	0.534895382084903	GAL10	UDP-glucose-4-epimerase; catalyzes interconversion of UDP-galactose and UDP-D-glucose in galactose metabolism; also catalyzes conversion of alpha-D-glucose or alpha-D-galactose to their beta-anomers; human homolog GALE implicated in galactosemia, can complement yeast null mutant	P-adj > 0.05
225	YBR020W	416.86078557082	0.0358517948867733	0.107604996369321	0.333179648682138	0.738998679353686	0.890635348260368	GAL1	Galactokinase; phosphorylates alpha-D-galactose to alpha-D-galactose-1-phosphate in the first step of galactose catabolism; expression regulated by Gal4p; human homolog GALK2 complements yeast null mutant; GAL1 has a paralog, GAL3, that arose from the whole genome duplication	P-adj > 0.05
226	YBR021W	250.749293563346	0.0361789565621643	0.135958551765647	0.266102838639576	0.790160008878246	0.911167118661362	FUR4	Plasma membrane localized uracil permease; expression is tightly regulated by uracil levels and environmental cues; conformational alterations induced by unfolding or substrate binding result in Rsp5p-mediated ubiquitination and degradation	P-adj > 0.05
227	YBR022W	332.4591181634	0.0812878426567939	0.127891489031417	0.63560009561563	0.525037107158146	0.757522757654532	POA1	Phosphatase that is highly specific for ADP-ribose 1''-phosphate; a tRNA splicing metabolite; may have a role in regulation of tRNA splicing	P-adj > 0.05
228	YBR023C	2907.04968124934	-0.0845115934799882	0.0673573510593165	-1.25467513420421	0.209596716022158	0.468048020278318	CHS3	Chitin synthase III; catalyzes the transfer of N-acetylglucosamine (GlcNAc) to chitin; required for synthesis of the majority of cell wall chitin, the chitin ring during bud emergence, and spore wall chitosan; contains overlapping di-leucine and di-acidic signals that mediate, respectively, intracellular trafficking by AP-1 and trafficking to plasma membrane by exomer complex; requires AP-3 compl…	P-adj > 0.05
229	YBR024W	655.17560901983	-0.0279475645344628	0.0924120264839657	-0.302423457181864	0.762329275170598	0.900056452618137	SCO2	Protein anchored to mitochondrial inner membrane; may have a redundant function with Sco1p in delivery of copper to cytochrome c oxidase; interacts with Cox2p; SCO2 has a paralog, SCO1, that arose from the whole genome duplication	P-adj > 0.05
230	YBR025C	8178.4175495138	-0.0884811242568212	0.0648828027857215	-1.36370687544178	0.172659839279362	0.41630045555796	OLA1	P-loop ATPase with similarity to human OLA1 and bacterial YchF; identified as specifically interacting with the proteasome; null mutant displays increased translation rate and increased readthrough of premature stop codons; protein abundance increases in response to hydrogen peroxide and to DNA replication stress	P-adj > 0.05
231	YBR026C	3561.28713220576	0.204550201086909	0.068437477585263	2.98886236466079	0.00280018238835015	0.0221597995308203	ETR1	2-enoyl thioester reductase; member of the medium chain dehydrogenase/reductase family; localized to mitochondria, where it has a probable role in fatty acid synthesis; human MECR functionally complements the respiratory growth defect of the null mutant	P-adj < 0.05
232	YBR028C	662.548588094822	-0.0999854282292785	0.100100906253665	-0.998846383826993	0.317869112567207	0.585224191846739	YPK3	AGC kinase; phosphorylated by cAMP-dependent protein kinase (PKA) in a TORC1-dependent manner; directly phosphorylated by TORC1; phosphorylates ribosomal protein Rps6a/b (S6), in a TORC-dependent manner; undergoes autophosphorylation	P-adj > 0.05
233	YBR029C	1589.46860839875	-0.182337601694922	0.086917743329859	-2.09781794498435	0.035921230683753	0.144259130020902	CDS1	Phosphatidate cytidylyltransferase (CDP-diglyceride synthetase); an enzyme that catalyzes that conversion of CTP + phosphate into diphosphate + CDP-diaclglyerol, a critical step in the synthesis of all major yeast phospholipids; human homolog CDS1 can complement yeast cds1 null mutant	P-adj > 0.05
234	YBR030W	840.619521122768	-0.212942913885168	0.0919223033871009	-2.31655328509804	0.0205280786117103	0.0971003073321002	RKM3	Ribosomal lysine methyltransferase; specific for monomethylation of Rpl42ap and Rpl42bp (lysine 40); nuclear SET domain containing protein; relocalizes to the cytosol in response to hypoxia	P-adj > 0.05
235	YBR031W	58395.518174304	-0.163503843369097	0.100040482081223	-1.63437680394572	0.102179755743272	0.297142448869699	RPL4A	Ribosomal 60S subunit protein L4A; N-terminally acetylated; homologous to mammalian ribosomal protein L4 and bacterial L4; RPL4A has a paralog, RPL4B, that arose from the whole genome duplication	P-adj > 0.05
236	YBR033W	764.51306552828	-0.12931051330786	0.106387518410202	-1.21546695740447	0.224188043860198	0.485141056241677	EDS1	Putative zinc cluster protein, predicted to be a transcription factor; not an essential gene; EDS1 has a paralog, RGT1, that arose from the whole genome duplication	P-adj > 0.05
237	YBR034C	270.120799986555	-0.269360625711504	0.134753963433167	-1.99890688814579	0.045618429324836	0.172246840659855	HMT1	Nuclear SAM-dependent mono- and asymmetric methyltransferase; modifies hnRNPs, including Npl3p and Hrp1p, affecting their activity and nuclear export; methylates U1 snRNP protein Snp1p, ribosomal protein Rps2p, and histones H3 and H4; interacts genetically with genes encoding components of Rpd3(L) and this interaction is important for Rpd3 recruitment to the subtelomeric region	P-adj > 0.05
238	YBR035C	2611.69768924838	0.15840072841089	0.0998170036405913	1.58691127396731	0.112532741169602	0.316351165808658	PDX3	Pyridoxine (pyridoxamine) phosphate oxidase; has homologs in E. coli and Myxococcus xanthus; transcription is under the general control of nitrogen metabolism	P-adj > 0.05
239	YBR036C	4514.08785917927	0.203525810771925	0.0614059951397055	3.3144289952289	0.000918304993439118	0.00943165950069036	CSG2	Endoplasmic reticulum membrane protein; required for mannosylation of inositolphosphorylceramide and for growth at high calcium concentrations; protein abundance increases in response to DNA replication stress	P-adj < 0.05
240	YBR037C	1180.54438316577	0.119046686768098	0.0974686701825285	1.22138412830667	0.221940613730093	0.482374313588693	SCO1	Copper-binding protein of mitochondrial inner membrane; required for cytochrome c oxidase activity and respiration; may function to deliver copper to cytochrome c oxidase; similar to thioredoxins; SCO1 has a paralog, SCO2, that arose from the whole genome duplication	P-adj > 0.05
241	YBR038W	1873.74762955853	0.105634192813484	0.0938866308336863	1.12512497120711	0.260536081035897	0.527193105709819	CHS2	Chitin synthase II; catalyzes transfer of N-acetylglucosamine (GlcNAc) to chitin upon activation of zymogenic form; required for chitin synthesis in the primary septum during cytokinesis; localization regulated by Cdk1p during mitosis; phosphorylation by Dbf2p kinase regulates its dynamics and chitin synthesis during cytokinesis	P-adj > 0.05
242	YBR039W	3394.54992365455	0.309521437735038	0.11576714976053	2.67365516362196	0.00750295579504617	0.0460133499235475	ATP3	Gamma subunit of the F1 sector of mitochondrial F1F0 ATP synthase; F1F0 ATP synthase is a large, evolutionarily conserved enzyme complex required for ATP synthesis	P-adj < 0.05
243	YBR040W	14.632756145921	-0.228596416030809	0.577358276048004	-0.395935116052277	0.692152894620032	0.8677519831824	FIG1	Integral membrane protein required for efficient mating; may participate in or regulate the low affinity Ca2+ influx system, which affects intracellular signaling and cell-cell fusion during mating	P-adj > 0.05
244	YBR041W	1644.76648555425	0.262928545294866	0.0868678276834512	3.02676551614696	0.00247185624706485	0.0203417571784809	FAT1	Very long chain fatty acyl-CoA synthetase and fatty acid transporter; activates imported fatty acids with a preference for very long lengths (C20-C26); has a separate function in the transport of long chain fatty acids	P-adj < 0.05
245	YBR042C	605.682652168159	-0.181923592057961	0.113664444224866	-1.60053210393618	0.109480590813793	0.311101511623847	CST26	Acyltransferase; enzyme mainly responsible for the introduction of saturated very long chain fatty acids into neo-synthesized molecules of phosphatidylinositol; required for incorporation of stearic acid into phosphatidylinositol; affects chromosome stability when overexpressed; CST26 has a paralog, YDR018C, that arose from the whole genome duplication	P-adj > 0.05
246	YBR043C	1853.47866981094	0.0373714293210312	0.0790039045963426	0.473032687586447	0.636189858701857	0.834719240000142	QDR3	Multidrug transporter of the major facilitator superfamily; member of the 12-spanner drug:H(+) antiporter DHA1 family; has a role in polyamine homeostasis; involved in spore wall asembly; sequence similarity to DTR1 and QDR1, and the triple mutant dtr1 qdr1 qdr3 exhibits reduced dityrosine fluorescence relative to the single mutants; expression is upregulated under polyamine stress; required for …	P-adj > 0.05
247	YBR044C	1156.60912491641	0.133353819584645	0.0952756736340525	1.39966283625396	0.161614307645073	0.398483079498757	TCM62	Protein involved in assembly of the succinate dehydrogenase complex; mitochondrial; putative chaperone	P-adj > 0.05
248	YBR045C	701.596344156966	0.361104161791133	0.127693646844311	2.82789450152838	0.00468552447738919	0.0326517188249425	GIP1	Meiosis-specific regulatory subunit of the Glc7p protein phosphatase; regulates spore wall formation and septin organization, required for expression of some late meiotic genes and for normal localization of Glc7p	P-adj < 0.05
249	YBR046C	1975.34835873293	0.277298263949635	0.0746059612149555	3.71683789651447	0.000201731784805261	0.0027550934298345	ZTA1	NADPH-dependent quinone reductase; GFP-tagged protein localizes to the cytoplasm and nucleus; has similarity to E. coli quinone oxidoreductase and to human zeta-crystallin	P-adj < 0.05
250	YBR047W	347.338843878583	0.344321432625211	0.129197183369012	2.66508466861666	0.00769689413832405	0.0469202467314794	FMP23	Putative protein of unknown function; proposed to be involved in iron or copper homeostasis; the authentic, non-tagged protein is detected in highly purified mitochondria in high-throughput studies	P-adj < 0.05
251	YBR048W	6465.31978005162	-0.18984646404861	0.0846663796244498	-2.24228867338726	0.0249427213209243	0.111040612670569	RPS11B	Protein component of the small (40S) ribosomal subunit; homologous to mammalian ribosomal protein S11 and bacterial S17; RPS11B has a paralog, RPS11A, that arose from the whole genome duplication	P-adj > 0.05
252	YBR049C	3396.19579408718	-0.0129113744790831	0.0784702002431772	-0.164538569279434	0.869307186580955	0.941564798092366	REB1	RNA polymerase I enhancer binding protein; DNA binding protein that binds to genes transcribed by both RNA polymerase I and RNA polymerase II; required for termination of RNA polymerase I transcription; Reb1p bound to DNA acts to block RNA polymerase II readthrough transcription	P-adj > 0.05
253	YBR050C	1127.49014740175	0.353884263682553	0.104008648526606	3.40245036057773	0.000667844860247272	0.00733486645940778	REG2	Regulatory subunit of the Glc7p type-1 protein phosphatase; involved with Reg1p, Glc7p, and Snf1p in regulation of glucose-repressible genes, also involved in glucose-induced proteolysis of maltose permease; REG2 has a paralog, REG1, that arose from the whole genome duplication	P-adj < 0.05
254	YBR052C	4787.49772810265	0.143130573977883	0.0686260073044093	2.08566080994612	0.0370093587668577	0.147348770224767	RFS1	Protein of unknown function; member of a flavodoxin-like fold protein family that includes Pst2p and Ycp4p; green fluorescent protein (GFP)-fusion protein localizes to the cytoplasm in a punctate pattern; RFS1 has a paralog, PST2, that arose from the whole genome duplication	P-adj > 0.05
255	YBR053C	2335.15098351009	0.157922654798978	0.0792884731160165	1.99174796275749	0.0463987183605237	0.174395182803348		Putative protein of unknown function; induced by cell wall perturbation	P-adj > 0.05
256	YBR054W	1752.80059522288	0.5915844472002	0.0717936141660094	8.24007056995726	1.72109110950572e-16	2.76187314989293e-14	YRO2	Protein with a putative role in response to acid stress; null mutant is sensitive to acetic acid; transcription is regulated by Haa1p and induced in the presence of acetic acid; protein observed in plasma membrane foci in the presence of acetic acid; the authentic, non-tagged protein is detected in a phosphorylated state in highly purified mitochondria in high-throughput studies	P-adj < 0.05
257	YBR055C	1254.25679865371	0.129421358066057	0.0747459001221955	1.73148437378475	0.0833654095443353	0.260325389696013	PRP6	Splicing factor; component of the U4/U6-U5 snRNP complex	P-adj > 0.05
258	YBR056W	5090.11826083949	0.152217273391098	0.063803312706746	2.38572680529492	0.0170454081992501	0.0848235291380499		Putative glycoside hydrolase of the mitochondrial intermembrane space	P-adj > 0.05
259	YBR056W-A	73.5234020728032	-0.0546433223345817	0.243547417225076	-0.224364203723346	0.822473921966601	0.924085983841832		Protein of unknown function; mRNA identified as translated by ribosome profiling data; partially overlaps dubious ORF YBR056C-B; YBR056W-A has a paralog, YDR034W-B, that arose from the whole genome duplication	P-adj > 0.05
260	YBR057C	1216.18913090681	-0.0229057029598555	0.0808439500034787	-0.283332308216878	0.776922113154819	0.906173843669571	MUM2	Protein essential for meiotic DNA replication and sporulation; cytoplasmic protein; subunit of the MIS complex which controls mRNA methylation during during the induction of sporulation; also interacts with Orc2p, which is a component of the origin recognition complex	P-adj > 0.05
261	YBR058C	2470.43903972443	0.0775325152307716	0.0641223557849209	1.20913391720714	0.226611400600651	0.486666937275079	UBP14	Ubiquitin-specific protease; specifically disassembles unanchored ubiquitin chains; involved in fructose-1,6-bisphosphatase (Fbp1p) degradation; similar to human isopeptidase T	P-adj > 0.05
262	YBR058C-A	356.263793323905	0.286016127634457	0.130558093960856	2.19071923430661	0.0284721163244328	0.122201646364226	TSC3	Protein that stimulates the activity of serine palmitoyltransferase; involved in sphingolipid biosynthesis; Lcb1p and Lcb2p are the two components of serine palmitoyltransferase	P-adj > 0.05
263	YBR059C	6899.75052450199	0.0427858984404767	0.0604089726438764	0.708270585773882	0.478777239668838	0.726719945761135	AKL1	Ser-Thr protein kinase; member (with Ark1p and Prk1p) of the Ark kinase family; involved in endocytosis and actin cytoskeleton organization	P-adj > 0.05
264	YBR060C	992.317180564506	-0.108059981559198	0.0822328011418048	-1.31407394687743	0.188821320627439	0.437553457386569	ORC2	Subunit of the origin recognition complex (ORC); ORC directs DNA replication by binding to replication origins and is also involved in transcriptional silencing; interacts with Spp1p and with trimethylated histone H3; phosphorylated by Cdc28p	P-adj > 0.05
265	YBR061C	218.283683751274	-0.455168378750918	0.15626754332714	-2.91275058825261	0.00358260621634485	0.0268092177614303	TRM7	2'-O-ribose methyltransferase; methylates the 2'-O-ribose of tRNA-Phe, tRNA-Trp, and tRNA-Leu at positions C32 and N34 of tRNA anticodon loop; crucial biological role likely modification of tRNA-Phe; interacts with Trm732p and Rtt10p in 2'-O-methylation of C32 and N34 substrate tRNAs, respectively; yeast null mutant can be functionally complemented by human FTSJ1, mutations in which have been imp…	P-adj < 0.05
266	YBR062C	516.27160117092	0.00314053287956618	0.114979914514466	0.0273137520829436	0.978209488385143	0.992074767334449		Protein of unknown function that interacts with Msb2p; may play a role in activation of the filamentous growth pathway	P-adj > 0.05
267	YBR063C	363.084676655048	0.112244266488163	0.13416940704278	0.83658614107443	0.402825238350336	0.663345159513806		Putative protein of unknown function; YBR063C is not an essential gene	P-adj > 0.05
268	YBR065C	411.881188345034	0.130506230942459	0.110362564592115	1.18252263731631	0.2369983887359	0.499868452620408	ECM2	Pre-mRNA splicing factor; facilitates the cooperative formation of U2/U6 helix II in association with stem II in the spliceosome, function may be regulated by Slu7p	P-adj > 0.05
269	YBR066C	308.426318197452	-0.331884751048675	0.130700794070409	-2.5392711146796	0.0111083704180365	0.0614684443534453	NRG2	Transcriptional repressor; mediates glucose repression and negatively regulates filamentous growth; activated in stochastic pulses of nuclear localization in response to low glucose	P-adj > 0.05
270	YBR067C	10538.1410108248	-0.181923284146821	0.109778711901922	-1.65718180688215	0.0974827236112412	0.287765812111467	TIP1	Major cell wall mannoprotein with possible lipase activity; transcription is induced by heat- and cold-shock; member of the Srp1p/Tip1p family of serine-alanine-rich proteins	P-adj > 0.05
271	YBR068C	8284.64384917917	-0.427912847647549	0.0726071793081649	-5.89353355583983	3.78023291503084e-09	2.32323463299289e-07	BAP2	High-affinity leucine permease; functions as a branched-chain amino acid permease involved in uptake of leucine, isoleucine and valine; contains 12 predicted transmembrane domains; BAP2 has a paralog, BAP3, that arose from the whole genome duplication	P-adj < 0.05
272	YBR069C	4464.6018434424	-0.293744685738451	0.0676730457770967	-4.34064526526551	1.42064912813413e-05	0.000341962083884619	TAT1	Amino acid transporter for valine, leucine, isoleucine, and tyrosine; low-affinity tryptophan and histidine transporter; overexpression confers FK506 and FTY720 resistance; protein abundance increases in response to DNA replication stress	P-adj < 0.05
273	YBR070C	423.593517957733	-0.243725209648388	0.110578396607635	-2.20409426366705	0.0275177154936905	0.119257196104314	ALG14	Component of UDP-GlcNAc transferase; required for second step of dolichyl-linked oligosaccharide synthesis; anchors catalytic subunit Alg13p to ER membrane; similar to bacterial and human glycosyltransferases; both human homologs ALG13 and ALG14 are required to complement yeast alg14 mutant	P-adj > 0.05
274	YBR071W	1091.07223261025	-0.174316300659692	0.0857771978743686	-2.03219859099384	0.0421335554950478	0.161302551421399		Protein of unknown function found in the cytoplasm and bud neck; mRNA expression may be regulated by the cell cycle and/or cell wall stress; overexpression of YBR071W affects endocytic protein trafficking	P-adj > 0.05
275	YBR072C-A	2.49548149562223	1.981914340123	1.34711778498063	1.47122572518891	0.141230082303656	NA		Putative protein of unknown function; identified by fungal homology and RT-PCR	NA
276	YBR072W	6334.10380743873	0.265121188973789	0.240915174627432	1.10047525808115	0.271125104002821	0.538428919155825	HSP26	Small heat shock protein (sHSP) with chaperone activity; forms hollow, sphere-shaped oligomers that suppress unfolded proteins aggregation; long-lived protein that is preferentially retained in mother cells and forms cytoplasmic foci; oligomer activation requires heat-induced conformational change; also has mRNA binding activity	P-adj > 0.05
277	YBR073W	1536.95160982727	-0.189742103694964	0.0741765217576288	-2.55798060085568	0.0105281965260626	0.0589563721307313	RDH54	DNA-dependent ATPase; DNA recombination/repair translocase, supercoils DNA and promotes DNA strand opening; stimulates strand exchange by modifying dsDNA topology; involved in recombinational repair of DNA double-strand breaks (DSBs) during mitosis and meiosis; phosphorylated in Mec1p-, Rad53p-dependent way in response to one DSB; contributes to remodelling of nucleosomes; proposed to be involved…	P-adj > 0.05
278	YBR074W	1960.6174685622	0.0492022450087673	0.0719357377607133	0.683974982955391	0.493990963214696	0.738150405692781	PFF1	Multi-spanning vacuolar membrane protease; glycosylated transmembrane protein bearing homology to the M28 family of metalloproteases; has a lumenal-facing protease domain; proposed role in vacuole physiology	P-adj > 0.05
279	YBR076W	143.449285977686	-0.0939387272428409	0.177389733352172	-0.529561240482528	0.596416173677601	0.806040812790577	ECM8	Non-essential protein of unknown function	P-adj > 0.05
280	YBR077C	511.148375067216	0.0324703701828386	0.114887932703349	0.282626464057631	0.777463191691234	0.90662189309654	SLM4	Component of the EGO and GSE complexes; essential for integrity and function of EGO; EGO is involved in the regulation of microautophagy and GSE is required for proper sorting of amino acid permease Gap1p; gene exhibits synthetic genetic interaction with MSS4	P-adj > 0.05
281	YBR078W	10469.480961785	0.402449543521023	0.0779159777398731	5.16517350092973	2.40215996438166e-07	9.93856060291132e-06	ECM33	GPI-anchored protein of unknown function; possible role in apical bud growth; GPI-anchoring on the plasma membrane crucial to function; phosphorylated in mitochondria; similar to Sps2p; ECM33 has a paralog, PST1, that arose from the whole genome duplication	P-adj < 0.05
282	YBR079C	6620.71059929348	-0.230351604308687	0.0613850365418195	-3.75256931144378	0.00017503141671479	0.0025028626098053	RPG1	eIF3a subunit of the eukaryotic translation initiation factor 3 (eIF3); subunit of the core complex of eIF3; essential for translation; part of a Prt1p-Rpg1p-Nip1p subcomplex that stimulates binding of mRNA and tRNA(i)Met to ribosomes; involved in translation reinitiation; eIF3 is also involved in programmed stop codon readthrough	P-adj < 0.05
283	YBR080C	3543.13895563488	0.118642641203078	0.0647461118572134	1.83242881772922	0.0668875578891186	0.222714364222155	SEC18	AAA ATPase and SNARE disassembly chaperone; required for vesicular transport between ER and Golgi, the 'priming' step in homotypic vacuole fusion, autophagy, and protein secretion; releases Sec17p from SNAP complexes; has similarity to mammalian N-ethylmaleimide-sensitive factor (NSF)	P-adj > 0.05
284	YBR081C	2117.52930678359	-0.0392388934407101	0.0686498545410502	-0.571580139579853	0.567606453535425	0.787142854556276	SPT7	Subunit of the SAGA transcriptional regulatory complex; involved in proper assembly of the complex; also present as a C-terminally truncated form in the SLIK/SALSA transcriptional regulatory complex	P-adj > 0.05
285	YBR082C	4146.83397254203	-0.0771846653955314	0.0742137318655222	-1.04003212687637	0.298324974957013	0.567288801950843	UBC4	Ubiquitin-conjugating enzyme (E2); key E2 partner with Ubc1p for the anaphase-promoting complex (APC); mediates degradation of abnormal or excess proteins, including calmodulin and histone H3; regulates levels of DNA Polymerase-{alpha} to promote efficient and accurate DNA replication; interacts with many SCF ubiquitin protein ligases; component of the cellular stress response; UBC4 has a paralog…	P-adj > 0.05
286	YBR083W	2496.71540097768	-0.487055264925529	0.0894475463202028	-5.4451495313463	5.17618836834232e-08	2.47130910776145e-06	TEC1	Transcription factor targeting filamentation genes and Ty1 expression; Ste12p activation of most filamentation gene promoters depends on Tec1p and Tec1p transcriptional activity is dependent on its association with Ste12p; binds to TCS elements upstream of filamentation genes, which are regulated by Tec1p/Ste12p/Dig1p complex; competes with Dig2p for binding to Ste12p/Dig1p; positive regulator of…	P-adj < 0.05
287	YBR084C-A	8383.68196632363	-0.176896431215017	0.0815161129529697	-2.17007932305453	0.0300008372896763	0.12670989773264	RPL19A	Ribosomal 60S subunit protein L19A; rpl19a and rpl19b single null mutations result in slow growth, while the double null mutation is lethal; homologous to mammalian ribosomal protein L19, no bacterial homolog; RPL19A has a paralog, RPL19B, that arose from the whole genome duplication	P-adj > 0.05
288	YBR084W	4751.02339610509	-0.233243047074707	0.0690721241544864	-3.37680431765841	0.000733332007941314	0.00793344383872092	MIS1	Mitochondrial C1-tetrahydrofolate synthase; involved in interconversion between different oxidation states of tetrahydrofolate (THF); provides activities of formyl-THF synthetase, methenyl-THF cyclohydrolase, and methylene-THF dehydrogenase	P-adj < 0.05
289	YBR085C-A	2688.53158418762	0.0962919149554318	0.102645373329978	0.938102827546626	0.348191568879737	0.612592254395563		Protein of unknown function; green fluorescent protein (GFP)-fusion protein localizes to the cytoplasm and to the nucleus; protein abundance increases in response to DNA replication stress	P-adj > 0.05
290	YBR085W	100.326542880746	-0.714437436022801	0.230914006445402	-3.09395452887663	0.00197507754985762	0.0171837695866378	AAC3	Mitochondrial inner membrane ADP/ATP translocator; exchanges cytosolic ADP for mitochondrially synthesized ATP; expressed under anaerobic conditions; similar to Aac1p; has roles in maintenance of viability and in respiration; AAC3 has a paralog, PET9, that arose from the whole genome duplication	P-adj < 0.05
291	YBR086C	9524.19485117431	0.28299377203814	0.0643621036721734	4.39690059665484	1.09807601935738e-05	0.000279453090917516	IST2	Cortical ER protein involved in ER-plasma membrane tethering; one of 6 proteins (Ist2p, Scs2p, Scs22p, Tcb1p, Tcb2p, Tcb3p) that connect ER to the plasma membrane (PM) and regulate PM phosphatidylinositol-4-phosphate (PI4P) levels by controlling access of Sac1p phosphatase to its substrate PI4P in the PM; localizes to the mother cell in small-budded cells and to the bud in medium- and large-budde…	P-adj < 0.05
292	YBR087W	765.794666954674	-0.212711572416832	0.0849239117394113	-2.5047312124474	0.0122544480819125	0.0663485909739536	RFC5	Subunit of heteropentameric Replication factor C (RF-C); RF-C is a DNA binding protein and ATPase that acts as a clamp loader of the proliferating cell nuclear antigen (PCNA) processivity factor for DNA polymerases delta and epsilon	P-adj > 0.05
293	YBR088C	511.854331609648	-0.205055728503551	0.110323367495441	-1.85867901931134	0.0630726490833171	0.21511081047068	POL30	Proliferating cell nuclear antigen (PCNA); functions as the sliding replication clamp for DNA polymerase delta; may function as a docking site for other proteins required for mitotic and meiotic chromosomal DNA replication and for DNA repair; PCNA ubiquitination at K164 plays a crucial role during Okazaki fragment processing	P-adj > 0.05
294	YBR089C-A	1502.33818238081	0.031595982670319	0.10124670152486	0.312069254548121	0.754987891840898	0.896150616635477	NHP6B	High-mobility group (HMG) protein; binds to and remodels nucleosomes; involved in recruiting FACT and other chromatin remodelling complexes to the chromosomes; functionally redundant with Nhp6Ap; required for transcriptional initiation fidelity of some tRNA genes; homologous to mammalian HMGB1 and HMGB2; NHP6B has a paralog, NHP6A, that arose from the whole genome duplication	P-adj > 0.05
295	YBR090C	62.2529788674617	-0.023824908188352	0.254668499121009	-0.0935526312464395	0.925464539298786	0.969254648935657		Putative protein of unknown function; green fluorescent protein (GFP)-fusion protein localizes to the cytoplasm and nucleus	P-adj > 0.05
296	YBR091C	106.509922120515	-0.140302533424133	0.209190654094332	-0.670692168498432	0.502416652910034	0.743648732734119	TIM12	Essential protein of the inner mitochondrial membrane; peripherally localized; component of the TIM22 complex, which is a twin-pore translocase that mediates insertion of numerous multispanning inner membrane proteins	P-adj > 0.05
297	YBR092C	1211.08676141682	-0.748933959063478	0.0909726491438475	-8.23251786236598	1.8331880346507e-16	2.862250615183e-14	PHO3	Constitutively expressed acid phosphatase similar to Pho5p; brought to the cell surface by transport vesicles; hydrolyzes thiamin phosphates in the periplasmic space, increasing cellular thiamin uptake; expression is repressed by thiamin	P-adj < 0.05
298	YBR093C	803.758870164424	-0.451835067672536	0.0936356787002097	-4.82545835032778	1.39681654258439e-06	4.43374130028023e-05	PHO5	Repressible acid phosphatase; 1 of 3 repressible acid phosphatases that also mediates extracellular nucleotide-derived phosphate hydrolysis; secretory pathway derived cell surface glycoprotein; induced by phosphate starvation and coordinately regulated by PHO4 and PHO2	P-adj < 0.05
299	YBR094W	1194.46984244852	-0.0297833947169029	0.0785172628093982	-0.379322885837253	0.704448106879177	0.874230752571457	PBY1	Putative tubulin tyrosine ligase associated with P-bodies; may have a role in mRNA metabolism; yeast knockout collection strain identified as a pby1 null mutant is actually wild-type for PBY1 and deleted for mms4	P-adj > 0.05
300	YBR095C	925.357637170692	-0.0647022521543332	0.0796000123279088	-0.812842237860405	0.416308515358711	0.676709810083094	RXT2	Component of the histone deacetylase Rpd3L complex; possibly involved in cell fusion and invasive growth; relocalizes to the cytosol in response to hypoxia	P-adj > 0.05
301	YBR096W	1217.96636715801	0.153949904051442	0.0792047620114111	1.94369505244221	0.0519322356111021	0.188706871726638		Putative protein of unknown function; green fluorescent protein (GFP)-fusion protein localizes to the ER	P-adj > 0.05
302	YBR097W	1622.50805081637	0.147564999619635	0.0759734243069323	1.94232392400101	0.0520978985587847	0.189170056551916	VPS15	Serine/threonine protein kinase involved in vacuolar protein sorting; functions as a membrane-associated complex with Vps34p; active form recruits Vps34p to the Golgi membrane; interacts with the GDP-bound form of Gpa1p; myristoylated; a fraction is localized, with Vps34p, to nuclear pores at nucleus-vacuole junctions and may facilitate transcription elongation for genes positioned at the nuclear…	P-adj > 0.05
303	YBR098W	859.774021153408	0.00750590184675312	0.100259220253832	0.074864953345438	0.940322161452975	0.976691595005242	MMS4	Subunit of structure-specific Mms4p-Mus81p endonuclease; cleaves branched DNA; involved in recombination, DNA repair, and joint molecule formation/resolution during meiotic recombination; phosphorylation of the non-catalytic subunit Mms4p by Cdc28p and Cdc5p during mitotic cell cycle activates the function of Mms4p-Mus81p	P-adj > 0.05
304	YBR101C	8746.80663286294	-0.224302399291684	0.0919030443518744	-2.44064166615509	0.0146611942886667	0.075447996430532	FES1	Hsp70 (Ssa1p) nucleotide exchange factor; required for the release of misfolded proteins from the Hsp70 system to the Ub-proteasome machinery for destruction; cytosolic homolog of Sil1p, which is the nucleotide exchange factor for BiP (Kar2p) in the endoplasmic reticulum; protein abundance increases in response to DNA replication stress	P-adj > 0.05
305	YBR102C	1275.60323891229	0.0311954158883868	0.0824450509073853	0.378378271892029	0.70514960698852	0.87436129632382	EXO84	Exocyst subunit with dual roles in exocytosis and spliceosome assembly; subunit of the the exocyst complex which mediates polarized targeting and tethering of post-Golgi secretory vesicles to active sites of exocytosis at the plasma membrane (PM) prior to SNARE-mediated fusion; required for exocyst assembly and targeting the complex to specific sites on the bud tip PM; associates the U1 snRNP; ro…	P-adj > 0.05
306	YBR103W	832.878954922101	-0.117249223685526	0.0860831497467229	-1.36204616153685	0.17318331748408	0.417040443978962	SIF2	WD40 repeat-containing subunit of Set3C histone deacetylase complex; complex represses early/middle sporulation genes; antagonizes telomeric silencing; binds specifically to the Sir4p N-terminus	P-adj > 0.05
307	YBR104W	126.424216492996	-0.647503399124692	0.181898852728031	-3.55968929662695	0.000371293818571008	0.0045252413288707	YMC2	Putative mitochondrial inner membrane transporter; proposed role in oleate metabolism and glutamate biosynthesis; member of the mitochondrial carrier (MCF) family; YMC2 has a paralog, YMC1, that arose from the whole genome duplication	P-adj < 0.05
308	YBR105C	2318.32743885531	0.0700843196338892	0.0688183399250394	1.01839596407337	0.308489819425865	0.577306668876976	VID24	GID Complex regulatory subunit; binds GID Complex in response to glucose through interactions with complex member Vid28p; regulates fructose-1,6-bisphosphatase (FBPase) targeting to the vacuole; promotes proteasome-dependent catabolite degradation of FBPase; peripheral membrane protein located at Vid (vacuole import and degradation) vesicles	P-adj > 0.05
309	YBR106W	2331.27788193026	-0.275296927891294	0.0962185603717239	-2.8611624080399	0.00422090766813484	0.030320584171558	PHO88	Protein involved in SRP-independent targeting of substrates to the ER; component of an alternative ER targeting pathway that has partial functional redundancy with the GET pathway; preference for substrates with downstream transmembrane domains; interacts with Snd1p, Env10p/Snd2p, and Sec61p-translocon subunits; can compensate for loss of SRP; role in phosphate transport, interacting with pho88, …	P-adj < 0.05
310	YBR107C	509.757833340213	-0.173809008690332	0.109293019919085	-1.59030291979315	0.111766540810891	0.315117279777705	IML3	Outer kinetochore protein and component of the Ctf19 complex; involved in the establishment of pericentromeric cohesion during mitosis; prevents non-disjunction of sister chromatids during meiosis II; forms a stable complex with Chl4p; required for localization of Sgo1p to pericentric sites during meiosis I; orthologous to human centromere constitutive-associated network (CCAN) subunit CENP-L and…	P-adj > 0.05
311	YBR108W	2684.83340990548	0.00430040685915435	0.087215247992027	0.0493079703166983	0.960673867851557	0.985407126168047	AIM3	Protein that inhibits barbed-end actin filament elongation; interacts with Rvs167p; null mutant is viable and displays elevated frequency of mitochondrial genome loss	P-adj > 0.05
312	YBR109C	1579.95192165765	-0.0205250530311108	0.0735591444787343	-0.279027892134397	0.78022341966947	0.907190919578537	CMD1	Calmodulin; Ca2+ binding protein that regulates Ca2+ independent processes (mitosis, bud growth, actin organization, endocytosis, etc.) and Ca2+ dependent processes (stress-activated pathways), targets include Nuf1p, Myo2p and calcineurin; binds to the Hog1p MAPK in response to hyperosmotic stress; potentiates membrane tubulation and constriction mediated by the Rvs161p-Rvs167p complex; human CAL…	P-adj > 0.05
313	YBR110W	1196.08645160867	0.0347404852148236	0.0796225214709294	0.43631480858726	0.662608339090124	0.850263965998145	ALG1	Mannosyltransferase; involved in asparagine-linked glycosylation in the endoplasmic reticulum (ER); essential for viability; human homolog ALG1 complements yeast null mutant	P-adj > 0.05
314	YBR111C	2007.41994590936	-0.197981926798171	0.0729198057030247	-2.71506382785052	0.00662629980902831	0.0421123586322954	YSA1	Nudix hydrolase family member with ADP-ribose pyrophosphatase activity; shown to metabolize O-acetyl-ADP-ribose to AMP and acetylated ribose 5'-phosphate	P-adj < 0.05
315	YBR111W-A	203.915544307685	-0.0885455190669972	0.167519344357861	-0.528568920839633	0.597104524733915	0.806139948443054	SUS1	Component of both the SAGA histone acetylase and TREX-2 complexes; interacts with RNA polymerase II; involved in mRNA export coupled transcription activation and elongation; involved in post-transcriptional tethering of active genes to the nuclear periphery and to non-nascent mRNP	P-adj > 0.05
316	YBR112C	5940.26719999346	-0.0588543970906318	0.060376376429261	-0.974791807182857	0.329663541875976	0.595517911637747	CYC8	General transcriptional co-repressor; acts together with Tup1p; also acts as part of a transcriptional co-activator complex that recruits the SWI/SNF and SAGA complexes to promoters; can form the prion [OCT+]	P-adj > 0.05
317	YBR114W	1402.88569148315	-0.328996673908383	0.0754944007256193	-4.35789503256149	1.31319334271569e-05	0.000320097803412175	RAD16	Nucleotide excision repair (NER) protein; binds damaged DNA during NER; binds DNA in an ATP-dependent manner (with Rad7p) during NER; required for NER of non-transcribed chromatin; subunit of Nucleotide Excision Repair Factor 4 (NEF4) and the Elongin-Cullin-Socs (ECS) ligase complex	P-adj < 0.05
318	YBR115C	3530.16595942411	-0.198016345205279	0.0753479649784618	-2.62802512664917	0.00858821717898948	0.050760975325115	LYS2	Alpha aminoadipate reductase; catalyzes the reduction of alpha-aminoadipate to alpha-aminoadipate 6-semialdehyde, which is the fifth step in biosynthesis of lysine; activation requires posttranslational phosphopantetheinylation by Lys5p	P-adj > 0.05
319	YBR117C	1039.63152886679	0.400390719611799	0.106467236608798	3.76069420382338	0.000169442466941051	0.00246344958774493	TKL2	Transketolase; catalyzes conversion of xylulose-5-phosphate and ribose-5-phosphate to sedoheptulose-7-phosphate and glyceraldehyde-3-phosphate in the pentose phosphate pathway; needed for synthesis of aromatic amino acids; TKL2 has a paralog, TKL1, that arose from the whole genome duplication	P-adj < 0.05
320	YBR118W	309157.154378665	-0.224009214871432	0.0823576229069822	-2.71995726642616	0.006529035340175	0.0415857080046207	TEF2	Translational elongation factor EF-1 alpha; in the GTP-bound active form, binds to and delivers aminoacylated tRNA to the A-site of ribosomes for elongation of nascent polypeptides; associates with vacuolar Rho1p GTPase; TEF2-RFP levels increase during replicative aging; may also have a role in tRNA re-export from the nucleus; TEF2 has a paralog, TEF1, that arose from the whole genome duplication	P-adj < 0.05
321	YBR119W	877.566661911939	-0.108749280564958	0.0935969643815426	-1.16188897026241	0.245280567953508	0.509523855112339	MUD1	U1 snRNP A protein; homolog of human U1-A; involved in nuclear mRNA splicing	P-adj > 0.05
322	YBR120C	412.245876132987	0.0379173066935248	0.141977301940836	0.267065975865111	0.789418363732929	0.911167118661362	CBP6	Mitochondrial protein required for translation of the COB mRNA; forms a complex with Cbp3p that binds to mt ribosomes near the polypeptide tunnel exit and promotes efficient translation of the COB mRNA; Cbp3p-Cbp6p complex also interacts with newly synthesized cytochrome b (Cobp) and Cbp4p to promote assembly of Cobp into the cytochrome bc1 complex; Cbp3p-Cbp6p complex is sequestered if assembly …	P-adj > 0.05
323	YBR121C	7345.31765915416	-0.200176706139254	0.0638029742087628	-3.13741966768317	0.00170441973172987	0.015481812563213	GRS1	Cytoplasmic and mitochondrial glycyl-tRNA synthase; ligates glycine to the cognate anticodon-bearing tRNA; transcription termination factor that may interact with the 3'-end of pre-mRNA to promote 3'-end formation; GRS1 has a paralog, GRS2, that arose from the whole genome duplication; human homolog GARS implicated in Charcot-Marie-Tooth disease, can complement yeast null mutant	P-adj < 0.05
324	YBR122C	946.029678970769	0.0652339485026053	0.102003725607776	0.639525155712864	0.522481354205221	0.754732578080225	MRPL36	Mitochondrial ribosomal protein of the large subunit; overproduction suppresses mutations in the COX2 leader peptide-encoding region	P-adj > 0.05
325	YBR123C	1247.8524194427	0.0125774367035642	0.0768303298278038	0.163704057131518	0.869964123510685	0.941581083489407	TFC1	Subunit of RNA polymerase III transcription initiation factor complex; one of six subunits of the RNA polymerase III transcription initiation factor complex (TFIIIC); part of the TauA globular domain of TFIIIC that binds DNA at the BoxA promoter sites of tRNA and similar genes; human homolog is TFIIIC-63	P-adj > 0.05
326	YBR125C	889.866782174964	0.13972369982649	0.0921155628195812	1.51683055012272	0.129309471696417	0.345203705171073	PTC4	Cytoplasmic type 2C protein phosphatase (PP2C); identified as a high-copy number suppressor of cnb1 mpk1 synthetic lethality; overexpression decreases high-osmolarity induced Hog1p phosphorylation and kinase activity	P-adj > 0.05
327	YBR126C	26582.2297358682	0.186322299720023	0.0707559029208655	2.63331103170867	0.00845568739529962	0.0502556646940802	TPS1	Synthase subunit of trehalose-6-P synthase/phosphatase complex; synthesizes the storage carbohydrate trehalose, which is critically important for survival of long-term desiccation; also found in a monomeric form; expression is induced by the stress response and repressed by the Ras-cAMP pathway; protein abundance increases in response to DNA replication stress and in response to prolonged exposur…	P-adj > 0.05
328	YBR126W-A	1385.90461521206	-0.038525401500205	0.127621325554874	-0.301872757806766	0.76274906364749	0.900166993228398	MEO1	Putative protein of unknown function; identified by gene-trapping, microarray analysis, and genome-wide homology searches; mRNA identified as translated by ribosome profiling data; SWAT-GFP, seamless-GFP and mCherry fusion proteins localize to the endoplasmic reticulum; partially overlaps the dubious ORF YBR126W-B	P-adj > 0.05
329	YBR127C	12381.0843745087	-0.0189895567234353	0.0574531477233221	-0.330522477460827	0.741005211492257	0.890635348260368	VMA2	Subunit B of V1 peripheral membrane domain of vacuolar H+-ATPase; electrogenic proton pump found throughout the endomembrane system; contains nucleotide binding sites; also detected in the cytoplasm; protein abundance increases in response to DNA replication stress; human homolog ATP6V1B1, implicated in autosomal-recessive distal renal tubular acidosis (RTA) with sensorineural deafness, complemen…	P-adj > 0.05
330	YBR128C	384.925737277183	-0.0149319788620201	0.10901176812881	-0.136975843235349	0.891049889418976	0.952399750628759	ATG14	Autophagy-specific subunit of phosphatidylinositol 3-kinase complex I; Atg14p targets complex I to the phagophore assembly site (PAS); required for localizing additional ATG proteins to the PAS; required for overflow degradation of misfolded proteins when ERAD is saturated; homolog of human Barkor; other members are Vps34, Vps15, and Vps30p	P-adj > 0.05
331	YBR129C	954.927281216446	0.0278464592807598	0.0851951992192886	0.326854793884386	0.743777713938348	0.891089158597179	OPY1	Protein of unknown function; overproduction blocks cell cycle arrest in the presence of mating pheromone; the authentic, non-tagged protein is detected in highly purified mitochondria in high-throughput studies	P-adj > 0.05
332	YBR130C	1178.17530533752	-0.10321214878133	0.0854715366754899	-1.20756163742786	0.227215922836394	0.487211760764871	SHE3	Protein adaptor between Myo4p and the She2p-mRNA complex; part of the mRNA localization machinery that restricts accumulation of certain proteins to the bud; also required for cortical ER inheritance	P-adj > 0.05
333	YBR131W	341.808027928557	-0.0877680547070226	0.139320239762941	-0.629973468724742	0.528711942886543	0.759359328086949	CCZ1	Subunit of a heterodimeric guanine nucleotide exchange factor (GEF); subunit of the Mon1-Ccz1 GEF complex, which stimulates nucleotide exchange and activation of Ypt7p, a Rab family GTPase involved in membrane tethering and fusion events at the late endosome and vacuole; GEF activity is stimulated by membrane association and anionic phospholipids; involved in localizing Ypt7p to the vacuolar memb…	P-adj > 0.05
334	YBR132C	7281.05014387967	0.37501943593723	0.076893798777447	4.87710897237168	1.07651969853754e-06	3.65826723438315e-05	AGP2	Plasma membrane regulator of polyamine and carnitine transport; has similarity to transporters but lacks transport activity; may act as a sensor that transduces environmental signals; has a positive or negative regulatory effect on transcription of many transporter genes	P-adj < 0.05
335	YBR133C	1524.13318214984	0.0881465845116624	0.0772759235824812	1.14067332262394	0.254005892084272	0.522017800985713	HSL7	Protein arginine N-methyltransferase; exhibits septin and Hsl1p-dependent localization to the bud neck in budded cells and periodic Hsl1p-dependent phosphorylation; required with Hsl1p, and Elm1p for the mother-bud neck recruitment, phosphorylation, and degradation of Swe1p; interacts directly with Swe1p; relocalizes away from bud neck upon DNA replication stress; human homolog PRMT5 can compleme…	P-adj > 0.05
336	YBR135W	314.746374588022	0.0787395118237759	0.127698063056223	0.616606939363741	0.537494016278512	0.765180614105709	CKS1	Cyclin-dependent protein kinase regulatory subunit and adaptor; interacts with Cdc28p (aka Cdk1p); required for G1/S and G2/M phase transitions and budding; mediates phosphorylation and degradation of Sic1p; modulates proteolysis of M-phase targets through interactions with the proteasome; role in transcriptional regulation, recruiting proteasomal subunits to target gene promoters; human homologs…	P-adj > 0.05
337	YBR136W	2021.1863883611	0.155636238941362	0.0726903914872872	2.14108406567849	0.0322672594201543	0.134147661483562	MEC1	Genome integrity checkpoint protein and PI kinase superfamily member; Mec1p and Dun1p function in same pathway to regulate dNTP pools and telomere length; signal transducer required for cell cycle arrest and transcriptional responses to damaged or unreplicated DNA; facilitates replication fork progression and regulates P-body formation under replication stress; promotes interhomolog recombination…	P-adj > 0.05
338	YBR137W	1038.32003460829	0.00164001035493002	0.091503651874528	0.0179228951121955	0.985700364288255	0.995787244231649		Protein with a role in ER delivery of tail-anchored membrane proteins; interacts with Sgt2p; binds to the TRC complex, which inserts proteins into the ER membrane; interacts with Msn5p karyopherin; YBR137W is not an essential gene	P-adj > 0.05
339	YBR138C	770.446744509015	-0.0472350574640997	0.088270940061073	-0.535114471777673	0.592570703402507	0.804901549783244		Cytoplasmic protein of unknown function; APCC(Cdh1) substrate; potentially phosphorylated by Cdc28p; YBR138C is not an essential gene	P-adj > 0.05
340	YBR139W	8755.30633553159	0.316313557344773	0.0757811131982166	4.17404210620934	2.9924241325186e-05	0.000626349065708693		Putative serine type carboxypeptidase; role in phytochelatin synthesis; green fluorescent protein (GFP)-fusion protein localizes to the vacuole; expression induced by nitrogen limitation in a GLN3, GAT1-independent manner	P-adj < 0.05
341	YBR140C	8104.96652393545	0.160868904384054	0.0645516346667131	2.49209652419551	0.0126991520994483	0.067928705257882	IRA1	GTPase-activating protein; negatively regulates RAS by converting it from GTP- to the GDP-bound inactive form, required for reducing cAMP levels under nutrient limiting conditions, mediates membrane association of adenylate cyclase; mutations cause catalase T deficiency, defective glycogen synthesis and defective trehalose accumulation; IRA1 has a paralog, IRA2, that arose from the whole genome d…	P-adj > 0.05
342	YBR141C	230.03794289808	-0.202556026837847	0.134925331434238	-1.50124535314981	0.133292113446147	0.350970163800544	BMT2	Nucleolar S-adenosylmethionine-dependent rRNA methyltransferase; methylates adenine (m1A) of the large subunit (LSU) rRNA at position 2142; belongs to Rossmann fold superfamily; green fluorescent protein (GFP)-fusion protein localizes to the nucleolus; YBR141C is not an essential gene	P-adj > 0.05
343	YBR142W	977.914267460091	-0.350672022190816	0.106137255782464	-3.30394845434427	0.000953333589146351	0.00969614109946913	MAK5	Essential nucleolar protein; putative DEAD-box RNA helicase required for maintenance of M1 dsRNA virus; involved in biogenesis of large (60S) ribosomal subunits	P-adj < 0.05
344	YBR143C	3223.38247299526	-0.0089435553818685	0.0699466572828423	-0.127862513081984	0.898257777706803	0.956138427321093	SUP45	Polypeptide release factor (eRF1) in translation termination; mutant form acts as a recessive omnipotent suppressor; methylated by Mtq2p-Trm112p in ternary complex eRF1-eRF3-GTP; mutation of methylation site confers resistance to zymocin; has a role in cytokinesis through interaction with Mlc1p	P-adj > 0.05
345	YBR145W	2086.40916083777	0.0262520917477216	0.0953089049006223	0.27544217169523	0.782976548260611	0.907502448129727	ADH5	Alcohol dehydrogenase isoenzyme V; involved in ethanol production; ADH5 has a paralog, ADH1, that arose from the whole genome duplication	P-adj > 0.05
346	YBR146W	1176.57270835808	0.0771025992425856	0.0966531986846307	0.797724237706435	0.425030535252748	0.683955822327334	MRPS9	Mitochondrial ribosomal protein of the small subunit	P-adj > 0.05
347	YBR147W	542.639016650007	0.388553831526185	0.100713099094641	3.8580267613556	0.00011430613478109	0.00183803166782603	RTC2	Putative vacuolar membrane transporter for cationic amino acids; likely contributes to amino acid homeostasis by exporting cationic amino acids from the vacuole; positive regulation by Lys14p suggests that lysine may be the primary substrate; member of the PQ-loop family, with seven transmembrane domains; similar to mammalian PQLC2 vacuolar transporter; RTC2 has a paralog, YPQ1, that arose from t…	P-adj < 0.05
348	YBR148W	134.315004002603	-0.0991664018585877	0.181629450361575	-0.545981952052237	0.585078343299843	0.8011135569983	YSW1	Protein required for normal prospore membrane formation; interacts with Gip1p, which is the meiosis-specific regulatory subunit of the Glc7p protein phosphatase; expressed specifically in spores and localizes to the prospore membrane; YSW1 has a paralog, SPO21, that arose from the whole genome duplication	P-adj > 0.05
349	YBR149W	7126.51061237456	0.226491405307987	0.0616251023073574	3.67531082022961	0.000237560018929829	0.00314767025082023	ARA1	NADP+ dependent arabinose dehydrogenase; involved in carbohydrate metabolism; purified as homodimer; naturally occurs with a N-terminus degradation product	P-adj < 0.05
350	YBR150C	2373.91843779564	-0.0479641138082899	0.0780856990472491	-0.614249656384163	0.539050364486183	0.76557726963309	TBS1	Protein of unknown function; the authentic, non-tagged protein is detected in highly purified mitochondria in high-throughput studies; TBS1 has a paralog, HAL9, that arose from the whole genome duplication	P-adj > 0.05
351	YBR151W	2220.43073279062	0.0873949483853092	0.0678472125310059	1.28811405988669	0.197706261767409	0.450551903049436	APD1	Protein of unknown function; required for normal localization of actin patches and for normal tolerance of sodium ions and hydrogen peroxide; localizes to both cytoplasm and nucleus	P-adj > 0.05
352	YBR152W	281.005074495008	-0.162801926098224	0.138365078723762	-1.17661137911285	0.239350653883473	0.502445031789544	SPP381	mRNA splicing factor, component of U4/U6.U5 tri-snRNP; interacts genetically and physically with Prp38p; relocalizes to the cytosol in response to hypoxia	P-adj > 0.05
353	YBR153W	341.300997377807	0.0863418551579568	0.119969351190658	0.719699275698679	0.471710172312793	0.720917900912965	RIB7	Diaminohydroxyphoshoribosylaminopyrimidine deaminase; catalyzes the second step of the riboflavin biosynthesis pathway	P-adj > 0.05
354	YBR154C	819.141346420507	-0.350862339731383	0.096610270770035	-3.63172918298256	0.000281528479522246	0.00358235688590312	RPB5	RNA polymerase subunit ABC27; common to RNA polymerases I, II, and III; contacts DNA and affects transactivation	P-adj < 0.05
355	YBR155W	179.081121086018	-0.678798126853781	0.166492230082078	-4.07705588734768	4.560953309425e-05	0.000899270555240553	CNS1	TPR-containing co-chaperone; binds both Hsp82p (Hsp90) and Ssa1p (Hsp70); stimulates ATPase activity of Ssa1p; ts mutants reduce Hsp82p function, overexpression suppresses phenotypes of HSP82 ts allele and cpr7 deletion; human homolog TTC4 complements yeast cns1 mutant	P-adj < 0.05
356	YBR156C	486.231416399053	-0.144222499969399	0.110607641907084	-1.30391081016404	0.19226399402663	0.442337353043345	SLI15	Subunit of the conserved chromosomal passenger complex (CPC); complex regulates kinetochore-microtubule attachments, activation of the spindle tension checkpoint, and mitotic spindle disassembly; other complex members are Ipl1p, Bir1p, and Nbl1p	P-adj > 0.05
357	YBR157C	513.473304174649	-0.0268154877310531	0.109489609032872	-0.244913539904981	0.806523377585996	0.916460572839162	ICS2	Protein of unknown function; null mutation does not confer any obvious defects in growth, spore germination, viability, or carbohydrate utilization	P-adj > 0.05
358	YBR158W	2190.26820655475	-0.134548232786658	0.0762543751633538	-1.76446574374816	0.0776535978887268	0.247301452592709	AMN1	Protein required for daughter cell separation; multiple mitotic checkpoints, and chromosome stability; contains 12 degenerate leucine-rich repeat motifs; expression is induced by the Mitotic Exit Network (MEN)	P-adj > 0.05
359	YBR159W	2064.14875013148	0.0678901321309378	0.0697803107612612	0.972912436048183	0.33059682364585	0.595986366502168	IFA38	Microsomal beta-keto-reductase; contains oleate response element (ORE) sequence in the promoter region; mutants exhibit reduced VLCFA synthesis, accumulate high levels of dihydrosphingosine, phytosphingosine and medium-chain ceramides	P-adj > 0.05
360	YBR160W	1095.38772335936	-0.00351314154511874	0.0841264771665725	-0.0417602360569863	0.966689834371691	0.987146561166643	CDC28	Cyclin-dependent kinase (CDK) catalytic subunit; master regulator of mitotic and meiotic cell cycles; alternately associates with G1, S, G2/M phase cyclins, which provide substrate specificity; regulates metabolism, basal transcription, chromosome dynamics, growth and morphogenesis; transcript induction in osmostress involves antisense RNA; human homologs CDK1, CDK2, CDK3 can complement yeast con…	P-adj > 0.05
361	YBR161W	995.352812818985	0.0392549301597307	0.0904461607304548	0.43401433341894	0.664278032567659	0.851590762738762	CSH1	Mannosylinositol phosphorylceramide (MIPC) synthase catalytic subunit; forms a complex with regulatory subunit Csg2p; function in sphingolipid biosynthesis is overlapping with that of Sur1p; CSH1 has a paralog, SUR1, that arose from the whole genome duplication	P-adj > 0.05
362	YBR162C	7467.22851850216	-0.133887562230745	0.0653902031029155	-2.04751714901426	0.0406073348324629	0.157353894615743	TOS1	Covalently-bound cell wall protein of unknown function; identified as a cell cycle regulated SBF target gene; deletion mutants are highly resistant to treatment with beta-1,3-glucanase; has sequence similarity to YJL171C	P-adj > 0.05
363	YBR162W-A	169.641126880449	-0.0300077235863878	0.164659481873466	-0.182241090795169	0.855393527102764	0.93555630557983	YSY6	Protein of unknown function; expression suppresses a secretory pathway mutation in E. coli; has similarity to the mammalian RAMP4 protein involved in secretion	P-adj > 0.05
364	YBR163W	684.140104936943	0.017577323264899	0.0953529958443221	0.184339496722228	0.853747130902346	0.934463276851621	EXO5	Mitochondrial 5'-3' exonuclease and sliding exonuclease; required for mitochondrial genome maintenance; distantly related to the RecB nuclease domain of bacterial RecBCD recombinases; may be regulated by the transcription factor Ace2	P-adj > 0.05
365	YBR164C	738.877518093197	0.0319578926360631	0.0904195552317545	0.353440055684324	0.723758560941513	0.884338664669865	ARL1	Soluble GTPase with a role in regulation of membrane traffic; regulates potassium influx; role in membrane organization at trans-Golgi network; required for delivery of Atg9p to the phagophore assembly site during autophagy under high temperature stress; required with Ypt6p for starvation-induced autophagy; required for the CVT pathway under non-starvation conditions; G protein of the Ras superfa…	P-adj > 0.05
366	YBR165W	729.032539622827	-0.00452745228816063	0.0911750959307776	-0.0496566769899314	0.960395980593998	0.985407126168047	UBS1	Ubiquitin-conjugating enzyme suppressor that regulates Cdc34p; functions as a general positive regulator of Cdc34p activity; nuclear protein that may represent a link between nucleocytoplasmic transport and ubiquitin ligase activity	P-adj > 0.05
367	YBR166C	600.445693673803	-0.0685621252879544	0.11004908227396	-0.623014057648145	0.533275284015976	0.76217993957454	TYR1	Prephenate dehydrogenase involved in tyrosine biosynthesis; expression is dependent on phenylalanine levels	P-adj > 0.05
368	YBR167C	290.300875478475	-0.0122557166524728	0.133664468300965	-0.0916901612542036	0.926944214643645	0.970100856521075	POP7	Subunit of RNase MRP, nuclear RNase P and telomerase; forms a soluble heterodimer with Pop6p that binds P3 domain of RNase MRP and RNase P RNAs; RNase MRP cleaves pre-rRNA, nuclear RNase P cleaves tRNA precursors to generate mature 5' ends and facilitates turnover of nuclear RNAs, while telomerase replenishes telomeric DNA	P-adj > 0.05
369	YBR168W	859.606661395884	0.205742532672684	0.0861019042873118	2.38952360433453	0.0168702397559242	0.0842345506222767	PEX32	Peroxisomal integral membrane protein; involved in negative regulation of peroxisome size; partially functionally redundant with Pex31p; genetic interactions suggest action at a step downstream of steps mediated by Pex28p and Pex29p	P-adj > 0.05
370	YBR169C	10340.3690790031	0.140817908242922	0.0667293441979784	2.11028461219597	0.0348338482104368	0.141217642885399	SSE2	Member of Hsp110 subclass of the heat shock protein 70 (HSP70) family; serves as nucleotide exchange factor to load ATP onto the SSA class of cytosolic Hsp70s; may be involved in protein folding; localized to the cytoplasm; SSE2 has a paralog, SSE1, that arose from the whole genome duplication	P-adj > 0.05
371	YBR170C	1836.78034662569	0.0406573923370248	0.0748046950972425	0.543513910245501	0.586776016079494	0.801513698612666	NPL4	Substrate-recruiting cofactor of the Cdc48p-Npl4p-Ufd1p segregase; assists Cdc48p in the dislocation of misfolded, polyubiquitinated ERAD substrates that are subsequently delivered to the proteasome for degradation; also involved in the regulated destruction of resident ER membrane proteins, such as HMG-CoA reductase (Hmg1/2p) and cytoplasmic proteins (Fbp1p); role in mobilizing membrane bound tr…	P-adj > 0.05
372	YBR171W	727.992453624934	0.07922361415542	0.0924128101576405	0.857279570010674	0.391290396519603	0.65294183151177	SEC66	Non-essential subunit of Sec63 complex; with Sec61 complex, Kar2p/BiP and Lhs1p forms a channel competent for SRP-dependent and post-translational SRP-independent protein targeting and import into the ER; other members are Sec63p, Sec62p, and Sec72p	P-adj > 0.05
373	YBR172C	1413.26751727931	-0.0717302046120643	0.0778555938404037	-0.92132371065211	0.356881445541377	0.6205461225993	SMY2	GYF domain protein; involved in COPII vesicle formation; interacts with the Sec23p/Sec24p subcomplex; overexpression suppresses the temperature sensitivity of a myo2 mutant; similar to S. pombe Mpd2; SMY2 has a paralog, SYH1, that arose from the whole genome duplication	P-adj > 0.05
374	YBR173C	864.732075142188	0.0645641975049479	0.102568275239175	0.62947531636262	0.529037923598586	0.759505985245783	UMP1	Chaperone required for correct maturation of the 20S proteasome; short-lived chaperone; may inhibit premature dimerization of proteasome half-mers; degraded by proteasome upon completion of its assembly	P-adj > 0.05
375	YBR175W	484.900109412815	-0.132487505003835	0.112125310887326	-1.18160211958718	0.237363612124132	0.500215299842985	SWD3	Essential subunit of the COMPASS (Set1C) complex; COMPASS methylates histone H3 on lysine 4 and is required in transcriptional silencing near telomeres; WD40 beta propeller superfamily member and ortholog of mammalian WDR5	P-adj > 0.05
376	YBR176W	407.911477965973	0.133911846175478	0.109810092266075	1.21948578142529	0.222659869270415	0.483391982252983	ECM31	Ketopantoate hydroxymethyltransferase; required for pantothenic acid biosynthesis, converts 2-oxoisovalerate into 2-dehydropantoate	P-adj > 0.05
377	YBR177C	5969.15310460488	0.0625215706260994	0.0719316283375711	0.869180526995567	0.384748396703932	0.646266805077053	EHT1	Acyl-coenzymeA:ethanol O-acyltransferase; plays a minor role in medium-chain fatty acid ethyl ester biosynthesis; possesses short-chain esterase activity; localizes to lipid particles and the mitochondrial outer membrane; EHT1 has a paralog, EEB1, that arose from the whole genome duplication	P-adj > 0.05
378	YBR179C	1929.51119844455	0.0629968475084979	0.0682723706056579	0.922728285976306	0.356148821299515	0.620228957636499	FZO1	Mitofusin; integral membrane protein involved in mitochondrial outer membrane tethering and fusion; role in mitochondrial genome maintenance; efficient tethering and degradation of Fzo1p requires an intact N-terminal GTPase domain; targeted for destruction by the ubiquitin ligase SCF-Mdm30p and the cytosolic ubiquitin-proteasome system	P-adj > 0.05
379	YBR180W	128.142325510871	-0.307877706276387	0.197519858122488	-1.5587177370564	0.119063201818014	0.328162269514632	DTR1	Putative dityrosine transporter of the major facilitator superfamily; member of the 12-spanner drug:H(+) antiporter DHA1 family; required for spore wall synthesis; sequence similarity to QDR1 and QDR3, and the triple mutant dtr1 qdr1 qdr3 exhibits reduced dityrosine fluorescence relative to the single mutants; expressed during sporulation	P-adj > 0.05
380	YBR181C	12742.175078799	-0.376796717602064	0.106795562664888	-3.52820574375741	0.000418386826494847	0.00500418363697874	RPS6B	Protein component of the small (40S) ribosomal subunit; homologous to mammalian ribosomal protein S6, no bacterial homolog; phosphorylated on S233 by Ypk3p in a TORC1-dependent manner, and on S232 in a TORC1/2-dependent manner by Ypk1/2/3p; RPS6B has a paralog, RPS6A, that arose from the whole genome duplication	P-adj < 0.05
381	YBR182C	136.659460193483	-0.0365822533381734	0.177322766274392	-0.206303195617677	0.83655408248487	0.927543707033169	SMP1	MADS-box transcription factor involved in osmotic stress response; SMP1 has a paralog, RLM1, that arose from the whole genome duplication	P-adj > 0.05
382	YBR182C-A	9.11213309579313	0.490085122338704	0.71327598963462	0.687090452308304	0.492025730446304	NA		Putative protein of unknown function; identified by gene-trapping, microarray-based expression analysis, and genome-wide homology searching	NA
383	YBR183W	1591.21620353103	0.272294761252466	0.0909961809395433	2.99237570677142	0.00276815361531073	0.0220574116353795	YPC1	Alkaline ceramidase; also has reverse (CoA-independent) ceramide synthase activity; catalyzes both breakdown and synthesis of phytoceramide; overexpression confers fumonisin B1 resistance; YPC1 has a paralog, YDC1, that arose from the whole genome duplication	P-adj < 0.05
384	YBR184W	68.8042799913016	0.0517509802028712	0.266988936723874	0.193831927412009	0.846307486625623	0.929843184415146		Putative protein of unknown function; YBR184W is not an essential gene	P-adj > 0.05
385	YBR185C	735.714052961485	0.0535933473902138	0.0983421550505432	0.544968201710339	0.585775387644014	0.8011135569983	MBA1	Membrane-associated mitochondrial ribosome receptor; forms a complex with Mdm38p that may facilitate recruitment of mRNA-specific translational activators to ribosomes; possible role in protein export from the matrix to inner membrane	P-adj > 0.05
386	YBR186W	105.932231369224	-0.36077947213826	0.233827859803767	-1.54292765815431	0.122848329231654	0.334603865144397	PCH2	Hexameric ring ATPase that remodels chromosome axis protein Hop1p; nucleolar component of the pachytene checkpoint, which prevents chromosome segregation when recombination and chromosome synapsis are defective; also represses meiotic interhomolog recombination in rDNA; required for meiotic double-stranded break formation	P-adj > 0.05
387	YBR187W	1795.62252502634	-0.107157030003377	0.0692413405392491	-1.54758745525204	0.121721653630714	0.332947913363936	GDT1	Calcium transporter localized to the cis- and medial-Golgi apparatus; required for protein glycosylation; GFP-fusion protein localizes to the vacuole; TMEM165, a human gene which causes Congenital Disorders of Glycosylation is orthologous and functionally complements the null allele; expression pattern and physical interactions suggest a possible role in ribosome biogenesis; expression reduced in…	P-adj > 0.05
388	YBR188C	159.748299890793	-0.0365975085107615	0.165731539862157	-0.220824041948808	0.825229442881073	0.924085983841832	NTC20	Member of the NineTeen Complex (NTC); this complex contains Prp19p and stabilizes U6 snRNA in catalytic forms of the spliceosome containing U2, U5, and U6 snRNAs	P-adj > 0.05
389	YBR189W	11437.6246363028	-0.359326091539857	0.085612656733253	-4.19711413301218	2.70337713608279e-05	0.000576288181370859	RPS9B	Protein component of the small (40S) ribosomal subunit; homologous to mammalian ribosomal protein S9 and bacterial S4; RPS9B has a paralog, RPS9A, that arose from the whole genome duplication	P-adj < 0.05
390	YBR191W	8065.58787444102	-0.211419862122613	0.0964208297652811	-2.19267831066457	0.0283305645006057	0.121775052916666	RPL21A	Ribosomal 60S subunit protein L21A; homologous to mammalian ribosomal protein L21, no bacterial homolog; RPL21A has a paralog, RPL21B, that arose from the whole genome duplication	P-adj > 0.05
391	YBR192W	449.745447531597	-0.00116461310455751	0.11345314624359	-0.0102651459489455	0.991809742372173	0.997187050138216	RIM2	Mitochondrial pyrimidine nucleotide transporter; imports pyrimidine nucleoside triphosphates and exports pyrimidine nucleoside monophosphates; member of the mitochondrial carrier family	P-adj > 0.05
392	YBR193C	722.864967545162	-0.00732756267271452	0.0959044695414593	-0.0764048089494602	0.939097043803336	0.976691595005242	MED8	Subunit of the RNA polymerase II mediator complex; associates with core polymerase subunits to form the RNA polymerase II holoenzyme; essential for transcriptional regulation	P-adj > 0.05
393	YBR194W	227.888643786521	0.00598510439190804	0.14960376820076	0.0400063745979738	0.968088044169009	0.987572298089939	AIM4	Protein proposed to be associated with the nuclear pore complex; null mutant is viable, displays elevated frequency of mitochondrial genome loss and is sensitive to freeze-thaw stress	P-adj > 0.05
394	YBR195C	340.784834875168	0.23276317725974	0.117524929144686	1.98054301290565	0.0476425451333274	0.177205781342867	MSI1	Subunit of chromatin assembly factor I (CAF-1); chromatin assembly by CAF-1 affects multiple processes including silencing at telomeres, mating type loci, and rDNA; maintenance of kinetochore structure; deactivation of DNA damage checkpoint after DNA repair; chromatin dynamics during transcription; and repression of divergent noncoding transcription; Msi1p localizes to nucleus and cytoplasm and i…	P-adj > 0.05
395	YBR196C	35228.7647001613	-0.169462349032912	0.0680124902502212	-2.49163570411041	0.01271563820641	0.0679539703223223	PGI1	Glycolytic enzyme phosphoglucose isomerase; catalyzes the interconversion of glucose-6-phosphate and fructose-6-phosphate; required for cell cycle progression and completion of the gluconeogenic events of sporulation	P-adj > 0.05
396	YBR196C-A	16.0582616254518	-0.639740321243376	0.468385244915035	-1.36584217412618	0.171988505885762	0.415375250209885		Putative protein of unknown function; identified by fungal homology and RT-PCR	P-adj > 0.05
397	YBR196C-B	10.3640529683865	-0.376805583724112	0.59169306442401	-0.636826095115578	0.524238126476473	NA		Putative protein of unknown function; identified by expression profiling and mass spectrometry	NA
398	YBR197C	374.560787453063	0.0697957881355484	0.114370738122537	0.610259138668576	0.541690160072368	0.767463312624179		Protein of unknown function; green fluorescent protein (GFP)-fusion protein localizes to the cytoplasm and nucleus; YBR197C is not an essential gene; relative distribution to the nucleus increases upon DNA replication stress; YBR197C has a paralog, YPL077C, that arose from the whole genome duplication	P-adj > 0.05
399	YBR198C	2122.5678499439	-0.0102140108438354	0.081875842346863	-0.124749994028327	0.900721477001473	0.957575997909001	TAF5	Subunit (90 kDa) of TFIID and SAGA complexes; involved in RNA polymerase II transcription initiation and in chromatin modification	P-adj > 0.05
400	YBR199W	4260.82928646169	0.248116879066696	0.0721050026274179	3.44104944214161	0.000579462638592476	0.00656383463362497	KTR4	Glycosyltransferase involved in protein glycosylation; transfers GDP-mannose to methyl-alpha-mannoside in vitro; member of the KRE2/MNT1 mannosyltransferase family of type II membrane proteins with a short cytoplasmic N-terminus, a membrane-spanning region and a highly conserved catalytic lumenal domain	P-adj < 0.05
401	YBR200W	1513.48437292427	0.0603808253071794	0.0782989669117947	0.771157368847531	0.440613659600956	0.696613331011144	BEM1	Protein containing SH3-domains; involved in establishing cell polarity and morphogenesis; functions as a scaffold protein for complexes that include Cdc24p, Ste5p, Ste20p, and Rsr1p	P-adj > 0.05
402	YBR200W-A	2.43400203587414	-0.677239161170385	1.24658926174626	-0.543273700450209	0.586941369135346	NA		Putative protein of unknown function; identified by fungal homology and RT-PCR	NA
403	YBR201C-A	61.0711149115262	-0.168779009590497	0.243036291347925	-0.694460109864319	0.487393708583295	0.733248295438983		Putative protein of unknown function	P-adj > 0.05
404	YBR201W	498.414424796515	-0.0246985654524229	0.105476327359274	-0.234162167670993	0.814859084387141	0.921041074252497	DER1	ER membrane protein that promotes export of misfolded polypeptides; required for ER-associated protein degradation of misfolded or unassembled proteins; initiates export of aberrant polypeptides from ER lumen by threading them into ER membrane and routing them to Hrd1p for ubiquitination; function normally requires N-terminal acetylation by NatB; N- and C- termini protrude into cytoplasm; similar…	P-adj > 0.05
405	YBR202W	1833.46988107539	0.351845353879048	0.0745705824018361	4.71828625372765	2.37839680242462e-06	7.26984038497726e-05	MCM7	Component of the Mcm2-7 hexameric helicase complex; MCM2-7 primes origins of DNA replication in G1 and becomes an active ATP-dependent helicase that promotes DNA melting and elongation in S-phase; forms an Mcm4p-6p-7p subcomplex	P-adj < 0.05
406	YBR203W	4503.59821971373	-0.0663869497200562	0.0707702681113323	-0.938062713223291	0.348212182302752	0.612592254395563	COS111	Protein required for antifungal drug ciclopirox olamine resistance; not related to the subtelomerically-encoded COS family; the authentic, non-tagged protein is detected in highly purified mitochondria in high-throughput studies	P-adj > 0.05
407	YBR204C	1098.89670694622	0.146079104996928	0.0874021982519875	1.67134360369027	0.0946538284484595	0.282290502071705	LDH1	Serine hydrolase; exhibits active esterase plus weak triacylglycerol lipase activities; proposed role in lipid homeostasis, regulating phospholipid and non-polar lipid levels and required for mobilization of LD-stored lipids; localizes to the lipid droplet (LD) surface; contains a classical serine containing catalytic triad (GxSxG motif)	P-adj > 0.05
408	YBR205W	1853.2092713284	-0.0673909600906948	0.0689839841040314	-0.97690733531809	0.328615029959813	0.594553406851813	KTR3	Putative alpha-1,2-mannosyltransferase; involved in O- and N-linked protein glycosylation; member of the KRE2/MNT1 mannosyltransferase family; Svp26p mediates uptake of Ktr3p into COPII vesicles; relocalizes from nucleus to vacuole upon DNA replication stress	P-adj > 0.05
409	YBR207W	2461.87257218442	0.128851304289233	0.0788760805763523	1.63359162052309	0.10234462847233	0.297142448869699	FTH1	Putative high affinity iron transporter; involved in transport of intravacuolar stores of iron; forms complex with Fet5p; expression is regulated by iron; proposed to play indirect role in endocytosis; protein abundance increases in response to DNA replication stress	P-adj > 0.05
410	YBR208C	2666.34298400128	-0.0326676045671166	0.0665987292801506	-0.490513932025623	0.623770273621458	0.825944199328774	DUR1,2	Urea amidolyase; contains both urea carboxylase and allophanate hydrolase activities, degrades urea to CO2 and NH3; expression sensitive to nitrogen catabolite repression and induced by allophanate, an intermediate in allantoin degradation; protein abundance increases in response to DNA replication stress	P-adj > 0.05
411	YBR210W	224.747738240538	0.15326637996995	0.158173183447552	0.968978284620359	0.332556023937169	0.596268203067979	ERV15	Protein involved in export of proteins from the endoplasmic reticulum; ERV15 has a paralog, ERV14, that arose from the whole genome duplication	P-adj > 0.05
412	YBR211C	767.971004910577	0.0121480597057267	0.0964460502253416	0.125957047254329	0.899765925031139	0.956736195270548	AME1	Essential kinetochore protein associated with microtubules and SPBs; component of the kinetochore sub-complex COMA (Ctf19p, Okp1p, Mcm21p, Ame1p); involved in spindle checkpoint maintenance; orthologous to human centromere constitutive-associated network (CCAN) subunit CENP-U and fission yeast Mis17; relative distribution to the nucleus increases upon DNA replication stress	P-adj > 0.05
413	YBR212W	6508.13003145222	0.199346160700593	0.0809185732666458	2.46354023128534	0.0137572455282199	0.0720021198387957	NGR1	RNA binding protein that negatively regulates growth rate; interacts with the 3' UTR of the mitochondrial porin (POR1) mRNA and enhances its degradation; overexpression impairs mitochondrial function; interacts with Dhh1p to mediate POR1 mRNA decay; expressed in stationary phase	P-adj > 0.05
414	YBR213W	136.626453116217	-0.051772269917933	0.17150670639378	-0.301867320564502	0.762753208710055	0.900166993228398	MET8	Bifunctional dehydrogenase and ferrochelatase; involved in the biosynthesis of siroheme, a prosthetic group used by sulfite reductase; required for sulfate assimilation and methionine biosynthesis	P-adj > 0.05
415	YBR214W	10956.8735451552	0.10471773901852	0.0613813716562165	1.706018229847	0.0880046855033992	0.270427163911243	SDS24	Protein involved in cell separation during budding; one of two S. cerevisiae homologs (Sds23p and Sds24p) of the S. pombe Sds23 protein, which is implicated in APC/cyclosome regulation; may play an indirect role in fluid-phase endocytosis; protein abundance increases in response to DNA replication stress; SDS24 has a paralog, SDS23, that arose from the whole genome duplication	P-adj > 0.05
416	YBR215W	807.012988993347	-0.10552797800069	0.0907435618944841	-1.1629252345571	0.244859838066928	0.509199166491233	HPC2	Subunit of the HIR complex; HIR is a nucleosome assembly complex involved in regulation of histone gene transcription; mutants display synthetic defects with subunits of FACT, a complex that allows passage of RNA Pol II through nucleosomes	P-adj > 0.05
417	YBR216C	1781.68610523839	0.165635963218522	0.0731701284391267	2.26371016085234	0.0235919471391676	0.10656034294212	YBP1	Protein involved in cellular response to oxidative stress; required for oxidation of specific cysteine residues of transcription factor Yap1p, resulting in nuclear localization of Yap1p in response to stress; YBP1 has a paralog, YBP2, that arose from the whole genome duplication	P-adj > 0.05
418	YBR217W	222.082258097892	0.0796899674937606	0.146077653708978	0.545531540727797	0.585387993925491	0.8011135569983	ATG12	Ubiquitin-like modifier involved in autophagy and the Cvt pathway; conserved; conjugated to Atg5p to form a complex involved in Atg8p lipidation; Atg5p-Atg12p conjugate enhances E2 activity of Atg3p by rearranging its catalytic site, also forms a complex with Atg16p; the Atg5-Atg12/Atg16 complex binds to membranes and is essential for autophagosome formation	P-adj > 0.05
419	YBR218C	12001.2811325941	-0.0711572538832711	0.082037465520554	-0.867375088098535	0.385736526869753	0.647038303056493	PYC2	Pyruvate carboxylase isoform; cytoplasmic enzyme that converts pyruvate to oxaloacetate; differentially regulated than isoform Pyc1p; mutations in the human homolog are associated with lactic acidosis; PYC2 has a paralog, PYC1, that arose from the whole genome duplication	P-adj > 0.05
420	YBR219C	9.94338977961357	2.10372310093819	0.690333104253875	3.04740289575412	0.00230828092046256	NA		Putative protein of unknown function; YBR219C is not an essential gene	NA
421	YBR220C	1202.68767545435	0.0576576472430792	0.0886004111398962	0.650760493109229	0.515201106545205	0.750582035096329		Putative protein of unknown function; YBR220C is not an essential gene	P-adj > 0.05
422	YBR221C	8174.46343681748	-0.0598819561089146	0.0636271174940174	-0.94113891163693	0.346633677121893	0.61132848572994	PDB1	E1 beta subunit of the pyruvate dehydrogenase (PDH) complex; PDH is an evolutionarily conserved multi-protein complex found in mitochondria	P-adj > 0.05
423	YBR221W-A	4.64311238920475	0.827730939843088	0.918049261917	0.901619307568185	0.367259130992458	NA		Putative protein of unknown function; identified by expression profiling and mass spectrometry	NA
424	YBR222C	2431.39924478768	0.0455618914035211	0.0714495888492998	0.637678846544791	0.523682758246665	0.756139788650584	PCS60	Oxalyl-CoA synthetase; capable of catalyzing conversion of oxalate to oxalyl-CoA; catalyzes first step in pathway of oxalate degradation that functions to protect yeast from inhibitory effects of oxalate; peroxisomal protein that binds mRNA; localizes to both peroxisomal peripheral membrane and matrix, expression is highly inducible by oleic acid; similar to E. coli long chain acyl-CoA synthetase	P-adj > 0.05
425	YBR223C	1065.76560670008	-0.0213824316054251	0.083579301559418	-0.255834054681875	0.798078976903903	0.912609313058956	TDP1	Tyrosyl-DNA phosphodiesterase I; hydrolyzes 3' and 5'-phosphotyrosyl bonds; involved in the repair of DNA lesions created by topo I and topo II; mutations in the human homolog, TDP1, result in the a neurodegenerative disease, spinocerebellar ataxia with axonal neuropathy (SCAN1); yeast cells and human rhabdomyosarcoma lines that overexpress TDP1 both exhibit elevated dosage chromosomal instabilit…	P-adj > 0.05
426	YBR225W	2138.23025448897	0.169691739749196	0.0744899354801079	2.27804922444202	0.0227236449648795	0.103775811326707		Putative protein of unknown function; non-essential gene identified in a screen for mutants affected in mannosylphophorylation of cell wall components	P-adj > 0.05
427	YBR227C	715.437354965747	-0.0282792156737959	0.0926826126167213	-0.305118887732929	0.760275606352914	0.898733819910125	MCX1	Non-proteolytic ATPase of the AAA family; stimulates incorporation of the pyridoxal phosphate cofactor into Hem1p (5-aminolevulinic acid synthase); localized to the mitochondrial matrix; ortholog of vertebrate CLPX, which promotes erythropoiesis	P-adj > 0.05
428	YBR228W	437.384075114693	-0.100002145399254	0.119479807446914	-0.836979465703322	0.402604110462086	0.663345159513806	SLX1	Endonuclease involved in DNA recombination and repair; subunit of a complex, with Slx4p, that hydrolyzes 5' branches from duplex DNA in response to stalled or converging replication forks; function overlaps with that of Sgs1p-Top3p	P-adj > 0.05
429	YBR229C	3063.87957907552	0.156475099546716	0.0719714785883139	2.17412650977721	0.029695635571988	0.125678891354853	ROT2	Glucosidase II catalytic subunit; required to trim the final glucose in N-linked glycans; required for normal cell wall synthesis; mutations in rot2 suppress tor2 mutations, and are synthetically lethal with rot1 mutations	P-adj > 0.05
430	YBR230C	2903.20568229511	0.414247720977896	0.0978450670181387	4.23371084104937	2.29866470045697e-05	0.00050684679292137	OM14	Mitochondrial outer membrane receptor for cytosolic ribosomes; integral protein of the outer membrane that interacts with the nascent chain-associated complex (NAC) bound to ribosomes, contributing to co-translational mitochondrial import; interacts with porin (Por1p) and Om45p; abundance is decreased in cells grown in glucose relative to other carbon sources	P-adj < 0.05
431	YBR230W-A	208.523439530334	0.109435927207215	0.165254023136502	0.662228520251032	0.507824778755025	0.746490792167965		Putative protein of unknown function; YBR230W-A has a paralog, COQ8, that arose from the whole genome duplication	P-adj > 0.05
432	YBR231C	300.695211899951	-0.348317002215172	0.162497543157534	-2.14352165237042	0.0320712343550404	0.133483804660712	SWC5	Component of the SWR1 complex; complex exchanges histone variant H2AZ (Htz1p) for chromatin-bound histone H2A; protein abundance increases in response to DNA replication stress; relocalizes to the cytosol in response to hypoxia	P-adj > 0.05
433	YBR233W	471.223447007473	-0.207269137951373	0.109417081155622	-1.89430330038303	0.0581847632065467	0.203964427818095	PBP2	RNA binding protein; has similarity to mammalian heterogeneous nuclear RNP K protein, involved in the regulation of telomere position effect and telomere length; relative distribution to the nucleus increases upon DNA replication stress	P-adj > 0.05
434	YBR233W-A	38.2208699062229	-0.212717969771154	0.30173777631045	-0.704976262409696	0.480825008619564	0.72828659215066	DAD3	Essential subunit of the Dam1 complex (aka DASH complex); complex couples kinetochores to the force produced by MT depolymerization thereby aiding in chromosome segregation; is transferred to the kinetochore prior to mitosis	P-adj > 0.05
435	YBR234C	4049.85616946889	3.8013108306004e-05	0.0739602070042368	0.000513967035054762	0.999589913656023	0.999834613756371	ARC40	Subunit of the ARP2/3 complex; ARP2/3 is required for the motility and integrity of cortical actin patches	P-adj > 0.05
436	YBR235W	1830.77773062926	-0.0224351048739129	0.0779724107308931	-0.287731322702633	0.773552411423926	0.90526323499891	VHC1	Vacuolar membrane cation-chloride cotransporter (CCC); likely mediates K+ and Cl- cotransport into the vacuole; has a role in potassium homeostasis and salt tolerance; localizes to sites of contact between the vacuole and mitochondria (vCLAMPs); similar to mammalian electroneutral Na(+)-(K+)-C1- cotransporter family	P-adj > 0.05
437	YBR236C	1294.04503178873	0.0529334543610993	0.0767656975122726	0.689545670481751	0.490479943293407	0.735347437089373	ABD1	Methyltransferase; catalyzes the transfer of a methyl group from S-adenosylmethionine to the GpppN terminus of capped mRNA; nuclear protein that relocalizes to the cytosol in response to hypoxia	P-adj > 0.05
438	YBR237W	1168.11433104715	0.0158691044614431	0.07702449782957	0.206026717584791	0.836770041365127	0.927543707033169	PRP5	RNA helicase in the DEAD-box family; necessary for prespliceosome formation, bridges U1 and U2 snRNPs and enables stable U2 snRNP association with intron RNA	P-adj > 0.05
439	YBR238C	752.397403346543	0.214370233525314	0.10487145799181	2.04412370753971	0.040941327631512	0.157783889077548		Mitochondrial membrane protein; not required for respiratory growth but causes a synthetic respiratory defect in combination with rmd9 mutations; transcriptionally up-regulated by TOR; deletion increases life span; YBR238C has a paralog, RMD9, that arose from the whole genome duplication	P-adj > 0.05
440	YBR239C	404.595292039816	-0.159275914509753	0.127826702084725	-1.24603006971254	0.212753356007851	0.471650992560306	ERT1	Transcriptional regulator; involved in regulation of gluconeogenesis and fermentable carbon utilization; GFP-fusion protein localizes to cytoplasm, nucleus; null mutation affects periodicity of transcriptional and metabolic oscillation; plays role in restricting Ty1 transposition; member of the zinc cluster family of proteins, similar to Rds2p	P-adj > 0.05
441	YBR240C	90.9759246024646	0.146942458535442	0.216730031792391	0.677997679048931	0.497773164807614	0.740704277266049	THI2	Transcriptional activator of thiamine biosynthetic genes; interacts with regulatory factor Thi3p to control expression of thiamine biosynthetic genes with respect to thiamine availability; acts together with Pdc2p to respond to thiaminediphosphate demand, possibly as related to carbon source availability; zinc finger protein of the Zn(II)2Cys6 type	P-adj > 0.05
442	YBR241C	2244.0529996264	0.450243386933512	0.0973998342261823	4.62262991010801	3.78905370059982e-06	0.000108363184298837		Putative transporter, member of the sugar porter family; green fluorescent protein (GFP)-fusion protein localizes to the vacuolar membrane; YBR241C is not an essential gene; YBR241C has a paralog, VPS73, that arose from the whole genome duplication	P-adj < 0.05
443	YBR242W	281.254226269985	-0.260294250341853	0.129334828286574	-2.01256114683282	0.0441608178491328	0.16817207957445		Putative protein of unknown function; green fluorescent protein (GFP)-fusion protein localizes to the cytoplasm and nucleus; YBR242W is not an essential gene; YBR242W has a paralog, YGL101W, that arose from the whole genome duplication	P-adj > 0.05
444	YBR243C	1130.34214012218	0.0696854755505669	0.098225543863156	0.709443519576231	0.478049289300256	0.726414325659125	ALG7	UDP-N-acetyl-glucosamine-1-P transferase; transfers Glc-Nac-P from UDP-GlcNac to Dol-P in the ER in the first step of the dolichol pathway of protein asparagine-linked glycosylation; inhibited by tunicamycin; human homolog DPAGT1 can complement yeast ALG7 mutant	P-adj > 0.05
445	YBR244W	1195.74628527919	0.380206456428791	0.125879169181729	3.02040805401165	0.0025243433970217	0.0206626159481395	GPX2	Phospholipid hydroperoxide glutathione peroxidase; protects cells from phospholipid hydroperoxides and nonphospholipid peroxides during oxidative stress; induced by glucose starvation; protein abundance increases in response to DNA replication stress	P-adj < 0.05
446	YBR245C	2793.25246310138	-0.0420988715896105	0.0644523896188363	-0.653177823794869	0.513641645115144	0.750582035096329	ISW1	ATPase subunit of imitation-switch (ISWI) class chromatin remodelers; with Ioc3p forms Isw1a complex involved in repression of transcription initiation; with Ioc2p and Ioc4p forms Isw1b complex involved in regulation of transcription elongation; Isw1b recruited to ORFs by H3K36 methylation and acts with Chd1p to prevent trans-histone exchange over coding regions; Isw1p import into nucleus depends…	P-adj > 0.05
447	YBR246W	906.263662151183	-0.0113086541376698	0.0856257457538396	-0.132070722866233	0.894928352798352	0.954050764738158	RRT2	Methylesterase performing penultimate step of diphthamide biosynthesis; hydrolyzes methylated diphthine to produce diphthine and allows Dph6-catalyzed amidation reaction to occur; deletion leads to resistance to sordarin and accumulation of methylatediphthine; WD40 domain-containing protein; involved in endosomal recycling; forms complex with Rtt10p that functions in retromer-mediated pathway for…	P-adj > 0.05
448	YBR247C	235.308034617902	-0.637444350003701	0.143736090511485	-4.43482459927326	9.21472821659743e-06	0.000238715178956428	ENP1	Protein associated with U3 and U14 snoRNAs; required for pre-rRNA processing and 40S ribosomal subunit synthesis; localized in the nucleus and concentrated in the nucleolus; human BYSL functionally complements the heat sensitivity of an enp1 ts mutant	P-adj < 0.05
449	YBR248C	917.692500197539	-0.210526218998142	0.118157376508582	-1.78174418913956	0.0747909572530992	0.241378413436399	HIS7	Imidazole glycerol phosphate synthase; glutamine amidotransferase:cyclase that catalyzes the fifth step of histidine biosynthesis and also produces 5-aminoimidazole-4-carboxamide ribotide (AICAR), a purine precursor	P-adj > 0.05
450	YBR249C	5478.40592796829	0.0141420679366666	0.0590014883735765	0.239690020141933	0.810570572226291	0.919239068032783	ARO4	3-deoxy-D-arabino-heptulosonate-7-phosphate (DAHP) synthase; catalyzes the first step in aromatic amino acid biosynthesis and is feedback-inhibited by tyrosine or high concentrations of phenylalanine or tryptophan; relative distribution to the nucleus increases upon DNA replication stress	P-adj > 0.05
451	YBR250W	70.3882462287559	-0.529495975322928	0.278140810073968	-1.90369753788419	0.0569495872878017	0.201098878827403	SPO23	Protein of unknown function; associates with meiosis-specific protein Spo1p	P-adj > 0.05
452	YBR251W	923.546705169936	0.053204857949828	0.0806383431888853	0.659796020674708	0.509384737317806	0.748051225034334	MRPS5	Mitochondrial ribosomal protein of the small subunit	P-adj > 0.05
453	YBR252W	260.712174169704	0.146477894298417	0.151148085928429	0.96910188044178	0.332494359582509	0.596268203067979	DUT1	Deoxyuridine triphosphate diphosphatase (dUTPase); catalyzes hydrolysis of dUTP to dUMP and PPi, thereby preventing incorporation of uracil into DNA during replication; critical for the maintenance of genetic stability; also has diphosphatase activity on deoxyinosine triphosphate; human homolog DUT allows growth of yeast haploid dut1 null mutant after sporulation of heterozygous diploid	P-adj > 0.05
454	YBR253W	251.421753083464	0.248715077303076	0.148472457752655	1.6751596967393	0.0939029028227969	0.281110950928028	SRB6	Subunit of the RNA polymerase II mediator complex; associates with core polymerase subunits to form the RNA polymerase II holoenzyme; essential for transcriptional regulation	P-adj > 0.05
455	YBR254C	157.795463300786	0.113302450229931	0.186479190522421	0.607587634376331	0.543461004187329	0.768756321398814	TRS20	Core component of transport protein particle (TRAPP) complexes I-III; TRAPPs are multimeric guanine nucleotide-exchange factors for GTPase Ypt1p, regulating ER-Golgi traffic (TRAPPI), intra-Golgi traffic (TRAPPII), endosome-Golgi traffic (TRAPPII and III) and autophagy (TRAPPIII); mutation leads to defects in endocytic recycling, block in sporulation/meiosis; mutations in human homolog TRAPPC2 ca…	P-adj > 0.05
456	YBR255C-A	150.715958758266	-0.015344497974666	0.178210571841906	-0.0861031857766462	0.931384391148625	0.972809189597832	RCF3	Putative protein of unknown function; may interact with respiratory chain complexes III (ubiquinol-cytochrome c reductase) or IV (cytochrome c oxidase); identified by sequence comparison with hemiascomycetous yeast species	P-adj > 0.05
457	YBR255W	989.512126164974	0.106690611536643	0.0859524494189331	1.24127482413715	0.214504241750293	0.474240721236679	MTC4	Protein of unknown function; required for normal growth rate at 15 degrees C; green fluorescent protein (GFP)-fusion protein localizes to the cytoplasm in a punctate pattern; mtc4 is synthetically sick with cdc13-1	P-adj > 0.05
458	YBR256C	1942.50020923525	0.235511486846769	0.0710620488739025	3.31416685247391	0.00091916640105395	0.00943165950069036	RIB5	Riboflavin synthase; catalyzes the last step of the riboflavin biosynthesis pathway	P-adj < 0.05
459	YBR257W	259.144758489706	0.0520105320920062	0.145083061253506	0.358487969874907	0.719978169132786	0.882894052872024	POP4	Subunit of both RNase MRP and nuclear RNase P; RNase MRP cleaves pre-rRNA, while nuclear RNase P cleaves tRNA precursors to generate mature 5' ends and facilitates turnover of nuclear RNAs; binds to the RPR1 RNA subunit in RNase P	P-adj > 0.05
460	YBR258C	77.4409736082437	-0.0242356420506187	0.224970084040537	-0.107728288203207	0.914211229351296	0.963922040029524	SHG1	Subunit of the COMPASS (Set1C) complex; COMPASS methylates histone H3 on lysine 4 and is required in transcriptional silencing near telomeres	P-adj > 0.05
461	YBR259W	610.749513624869	-0.0726437799219509	0.10640954361526	-0.682681058990397	0.494808400947229	0.738632592318383		Protein of unknown function; YBR259W is not an essential gene; forms cytoplasmic foci upon DNA replication stress	P-adj > 0.05
462	YBR260C	1431.25833849867	-0.0782493420348389	0.0727964356202004	-1.07490622814402	0.28241671328429	0.549628425293588	RGD1	GTPase-activating protein (RhoGAP) for Rho3p and Rho4p; possibly involved in control of actin cytoskeleton organization	P-adj > 0.05
463	YBR261C	538.615871521866	-0.251113661582374	0.108263851686764	-2.31945989053587	0.020370113518553	0.0965366249357513	TAE1	AdoMet-dependent proline methyltransferase; catalyzes the dimethylation of ribosomal proteins Rpl12 and Rps25 at N-terminal proline residues; has a role in protein synthesis; fusion protein localizes to the cytoplasm	P-adj > 0.05
464	YBR262C	292.904116100513	-0.00756826966130118	0.153021571604379	-0.0494588415342389	0.96055363673101	0.985407126168047	MIC12	Component of the MICOS complex; MICOS (formerly MINOS or MitOS) is a mitochondrial inner membrane complex that extends into the intermembrane space and has a role in the maintenance of crista junctions, inner membrane architecture, and formation of contact sites to the outer membrane; forms a subcomplex with Mic10p and Mic27p whose assembly and stability requires cardiolipin	P-adj > 0.05
465	YBR263W	4931.84555262699	-0.194073173396602	0.0642628110111483	-3.01999197269684	0.00252781385079237	0.0206626159481395	SHM1	Mitochondrial serine hydroxymethyltransferase; converts serine to glycine plus 5,10 methylenetetrahydrofolate; involved in generating precursors for purine, pyrimidine, amino acid, and lipid biosynthesis; reverse reaction generates serine	P-adj < 0.05
466	YBR264C	415.906840394741	0.0567556503639905	0.116220701822868	0.488343724257422	0.625306395712461	0.826895938888172	YPT10	Rab family GTP-binding protein; contains the PEST signal sequence specific for proteolytic enzymes; may be involved in vesicular transport; overexpression leads to accumulation of Golgi-like cisternae with budding vesicles	P-adj > 0.05
467	YBR265W	1036.57333544898	0.270642288828558	0.108546106930546	2.49333943410546	0.0126547805656958	0.0677540939091978	TSC10	3-ketosphinganine reductase; catalyzes the second step in phytosphingosine synthesis; essential for growth in the absence of exogenous dihydrosphingosine or phytosphingosine; localized to lipid droplets; member of short chain dehydrogenase/reductase protein family	P-adj > 0.05
468	YBR267W	167.849816665666	-0.655414869007275	0.175674613336236	-3.73084566153467	0.000190838112015577	0.00263119754919807	REI1	Cytoplasmic pre-60S factor; required for the correct recycling of shuttling factors Alb1, Arx1 and Tif6 at the end of the ribosomal large subunit biogenesis; involved in bud growth in the mitotic signaling network	P-adj < 0.05
469	YBR268W	207.944721216463	-3.40817749535154e-05	0.164423117961499	-0.000207280918742193	0.999834613756371	0.999834613756371	MRPL37	Mitochondrial ribosomal protein of the large subunit	P-adj > 0.05
470	YBR269C	1273.48488965816	0.242671005123252	0.091096876814294	2.66387842931158	0.0077245473213858	0.0470228765812916	SDH8	Protein required for assembly of succinate dehydrogenase; interacts with flavinylated Sdh1p and may function as a chaperone for free Sdh1p, protecting its FAD cofactor from redox reactions before assembly of the complex; soluble protein of the mitochondrial matrix; respiratory defect of null mutant is functionally complemented by Drosophila and human orthologs	P-adj < 0.05
471	YBR270C	397.230297250304	0.0740293111370823	0.115363991008319	0.641702063963303	0.521066648865698	0.753750048334607	BIT2	Subunit of TORC2 membrane-associated complex; involved in regulation of actin cytoskeletal dynamics during polarized growth and cell wall integrity; interacts with Slm1p and Slm2p, homologous PH domain-containing TORC2 substrates; BIT2 has a paralog, BIT61, that arose from the whole genome duplication	P-adj > 0.05
472	YBR271W	188.674121199708	-0.506798277870751	0.156299902502932	-3.24247341012413	0.00118497005110688	0.0115244395896597	EFM2	S-adenosylmethionine-dependent methyltransferase; seven-beta-strand lysine methyltransferase which dimethylates translation elongation factor EF2 (Eft1p and Eft2p) at lysine 613 and methylates EF3 (Yef3p) at lysine 187; green fluorescent protein (GFP)-fusion protein localizes to the cytoplasm; involved in regulation of translational termination; predicted involvement in ribosome biogenesis	P-adj < 0.05
473	YBR272C	1075.76646766462	0.0276028865848229	0.085668213667972	0.322206865335195	0.74729598382531	0.892843041324194	HSM3	Evolutionarily conserved 19S regulatory particle assembly-chaperone; involved in the assembly of the base subcomplex of the 19S proteasomal regulatory particle (RP); involved in DNA mismatch repair during slow growth; weak similarity to Msh1p; structural study suggests Hsm3p is a scaffold protein for Rpt1p-Rpt2p complex formation; ortholog of human 19S subunit S5b	P-adj > 0.05
474	YBR273C	2052.17403739836	0.0743370343128294	0.0762524229709201	0.974880946946156	0.329619318161207	0.595517911637747	UBX7	UBX (ubiquitin regulatory X) domain-containing protein; interacts with Cdc48p; UBX7 has a paralog, UBX6, that arose from the whole genome duplication	P-adj > 0.05
475	YBR274W	852.647214474495	-0.0369706897235222	0.0827657867843258	-0.446690488424423	0.655098550370103	0.846266620189644	CHK1	Serine/threonine kinase and DNA damage checkpoint effector; mediates cell cycle arrest via phosphorylation of Pds1p; phosphorylated by checkpoint signal transducer Mec1p; homolog of S. pombe and mammalian Chk1 checkpoint kinase	P-adj > 0.05
476	YBR275C	1305.50793457305	-0.144400401444827	0.0820179567020475	-1.76059496299573	0.0783069817829238	0.248970519405587	RIF1	Protein that binds to the Rap1p C-terminus; acts synergistically with Rif2p to help control telomere length and establish telomeric silencing; involved in control of DNA replication; contributes to resection of DNA double strand breaks (DSBs); deletion results in telomere elongation	P-adj > 0.05
477	YBR276C	2152.68834264582	-0.00914704284620761	0.0695813278903207	-0.131458296694565	0.895412774633853	0.954215015506321	PPS1	Protein phosphatase; has specificity for serine, threonine, and tyrosine residues; has a role in the DNA synthesis phase of the cell cycle	P-adj > 0.05
478	YBR278W	368.038981942095	0.00101000347708733	0.118375223628464	0.00853222022420296	0.993192355811873	0.997187050138216	DPB3	Third-largest subunit of DNA polymerase II (DNA polymerase epsilon); required to maintain fidelity of chromosomal replication and also for inheritance of telomeric silencing; stabilizes the interaction of Pol epsilon with primer-template DNA, positively affecting the processivity of the polymerase and exonuclease activities of Pol epsilon; mRNA abundance peaks at the G1/S boundary of the cell cyc…	P-adj > 0.05
479	YBR279W	2301.82729610404	0.0210292578208396	0.0790562901447396	0.266003600502103	0.790236436095529	0.911167118661362	PAF1	Component of the Paf1p complex involved in transcription elongation; binds to and modulates the activity of RNA polymerases I and II; required for expression of a subset of genes, including cell cycle-regulated genes; involved in SER3 repression by helping to maintain SRG1 transcription-dependent nucleosome occupancy; homolog of human PD2/hPAF1	P-adj > 0.05
480	YBR280C	2670.97863457026	0.28099862975318	0.0667207953677292	4.21155995225276	2.53613224160851e-05	0.000546687908946729	SAF1	F-Box protein involved in proteasome-dependent degradation of Aah1p; involved in proteasome-dependent degradation of Aah1p during entry of cells into quiescence; interacts with Skp1	P-adj < 0.05
481	YBR281C	1216.67585427324	0.00537780879751295	0.0777460281889661	0.0691714923936934	0.944853114515098	0.976894930365775	DUG2	Component of glutamine amidotransferase (GATase II); forms a complex with Dug3p to degrade glutathione (GSH) and other peptides containing a gamma-glu-X bond in an alternative pathway to GSH degradation by gamma-glutamyl transpeptidase (Ecm38p)	P-adj > 0.05
482	YBR282W	456.981390180282	0.183914363564529	0.108349478103081	1.69741808437284	0.0896176459310831	0.274129685307333	MRPL27	Mitochondrial ribosomal protein of the large subunit; homolog of human Bcl-2 interacting protein BMRP	P-adj > 0.05
483	YBR283C	5041.53150681128	-0.128324301384961	0.0647998893830004	-1.98031667348224	0.0476679564145432	0.177205781342867	SSH1	Subunit of the Ssh1 translocon complex; Sec61p homolog involved in co-translational pathway of protein translocation; not essential	P-adj > 0.05
484	YBR284W	578.51175656637	-0.0339942996127356	0.0995627131505489	-0.341436051078005	0.732775339075972	0.888776639479717		Putative metallo-dependent hydrolase superfamily protein; similar to AMP deaminases but lacks key catalytic residues and does not rescue purine nucleotide metabolic defect of quadruple aah1 ade8 amd1 his1 mutant; null mutant exhibits longer telomeres, altered Ty mobility, decreased resistance to rapamycin and wortmannin; induced in response to hydrostatic pressure; not an essential gene; YBR284W …	P-adj > 0.05
485	YBR285W	513.477013487808	0.103600794644739	0.104163049688872	0.994602164147336	0.319929794544779	0.58674108669371		Putative protein of unknown function; YBR285W is not an essential gene	P-adj > 0.05
486	YBR286W	23612.5001018215	0.237831502216929	0.0591051458402659	4.02387133701824	5.72492016332355e-05	0.00109512793985166	APE3	Vacuolar aminopeptidase Y; processed to mature form by Prb1p	P-adj < 0.05
487	YBR287W	6468.54006070913	-0.00102974818285483	0.0681987161317896	-0.0150992312064189	0.987953014301064	0.995787244231649		Protein of unknown function; green fluorescent protein (GFP)-fusion protein localizes to the ER; YBR287W is not an essential gene	P-adj > 0.05
488	YBR288C	894.815833520512	-0.0278163887040105	0.0844217662520838	-0.329493090928122	0.741783015320555	0.890635348260368	APM3	Mu3-like subunit of the clathrin associated protein complex (AP-3); functions in transport of alkaline phosphatase to the vacuole via the alternate pathway	P-adj > 0.05
489	YBR289W	1445.79322263324	0.0616929849996587	0.0829951467047331	0.743332441102131	0.457280435377646	0.709755259316674	SNF5	Subunit of the SWI/SNF chromatin remodeling complex; involved in transcriptional regulation; functions interdependently in transcriptional activation with Snf2p and Snf6p; relocates to the cytosol under hypoxic conditions	P-adj > 0.05
490	YBR290W	1270.34180259369	0.188219283268059	0.102440274123011	1.83735630228833	0.0661573132545704	0.221706712865865	BSD2	Heavy metal ion homeostasis protein; facilitates trafficking of Smf1p and Smf2p metal transporters to vacuole where they are degraded; acts as an adaptor protein with Rsp5p in the regulated endocytosis of Smf1p and is itself ubiquitylated by Rsp5p; controls metal ion transport, prevents metal hyperaccumulation, functions in copper detoxification	P-adj > 0.05
491	YBR291C	281.067973618817	-0.0609946905722558	0.124717436118972	-0.489063057021721	0.624797054986627	0.826895938888172	CTP1	Mitochondrial inner membrane citrate transporter; member of the mitochondrial carrier family	P-adj > 0.05
492	YBR293W	800.464834984202	0.0200739428940353	0.0965873381484399	0.207832033461619	0.835360119607746	0.927517857192763	VBA2	Permease of basic amino acids in the vacuolar membrane	P-adj > 0.05
493	YBR294W	871.808239912098	0.0968597288823337	0.094336140121406	1.02675102837237	0.304537714378088	0.574609056600759	SUL1	High affinity sulfate permease of the SulP anion transporter family; sulfate uptake is mediated by specific sulfate transporters Sul1p and Sul2p, which control the concentration of endogenous activated sulfate intermediates	P-adj > 0.05
494	YBR295W	2198.75664797616	0.0717340769430931	0.0802663282219968	0.893700740174565	0.371482029259919	0.63352963328094	PCA1	Cadmium transporting P-type ATPase; may also have a role in copper and iron homeostasis; stabilized by Cd binding, which prevents ubiquitination; S288C and other lab strains contain a G970R mutation which eliminates Cd transport function	P-adj > 0.05
495	YBR296C	5456.81236084717	-0.0181668604128609	0.0962569094529073	-0.188733053202262	0.850302044408109	0.932009922052311	PHO89	Plasma membrane Na+/Pi cotransporter; active in early growth phase; similar to phosphate transporters of Neurospora crassa; transcription regulated by inorganic phosphate concentrations and Pho4p; mutations in related human transporter genes hPit1 and hPit2 are associated with hyperphosphatemia-induced calcification of vascular tissue and familial idiopathic basal ganglia calcification	P-adj > 0.05
496	YBR296C-A	23.9559530544641	-0.0396383499591757	0.376644794746997	-0.105240668428199	0.916184841141202	0.964682783282697		Putative protein of unknown function; identified by gene-trapping, microarray-based expression analysis, and genome-wide homology searching	P-adj > 0.05
497	YBR297W	2398.05438333544	0.327701967309949	0.0993364042845904	3.2989111058531	0.000970606422606062	0.0098371812340267	MAL33	MAL-activator protein; part of complex locus MAL3; nonfunctional in genomic reference strain S288C	P-adj < 0.05
498	YBR298C	3477.25470488058	0.0868206344846376	0.0702413420219465	1.23603325314472	0.216446203369912	0.475906743701921	MAL31	Maltose permease; high-affinity maltose transporter (alpha-glucoside transporter); encoded in the MAL3 complex locus; member of the 12 transmembrane domain superfamily of sugar transporters; functional in genomic reference strain S288C	P-adj > 0.05
499	YBR298C-A	4.15325951025176	-0.760648970176766	1.2109738377997	-0.628129978066943	0.529918796191069	NA		Putative protein of unknown function; identified by gene-trapping, microarray-based expression analysis, and genome-wide homology searching	NA
500	YBR299W	1008.20449166103	0.112023953095348	0.0906411574729669	1.23590603009188	0.216493495317405	0.475906743701921	MAL32	Maltase (alpha-D-glucosidase); inducible protein involved in maltose catabolism; encoded in the MAL3 complex locus; functional in genomic reference strain S288C; hydrolyzes the disaccharides maltose, turanose, maltotriose, and sucrose	P-adj > 0.05
501	YBR301W	26.5915310486985	0.184244416524894	0.405172435741478	0.454730875726333	0.649302865253182	0.843495087152605	PAU24	Cell wall mannoprotein; has similarity to Tir1p, Tir2p, Tir3p, and Tir4p; member of the seripauperin multigene family encoded mainly in subtelomeric regions; expressed under anaerobic conditions, completely repressed during aerobic growth	P-adj > 0.05
502	YBR302C	1831.74874273618	0.506611427184367	0.08200400050788	6.17788673780232	6.49652915593963e-10	4.57688401632479e-08	COS2	Endosomal protein involved in turnover of plasma membrane proteins; member of the DUP380 subfamily of conserved, often subtelomeric COS genes; required for the multivesicular vesicle body sorting pathway that internalizes plasma membrane proteins for degradation; Cos proteins provide ubiquitin in trans for nonubiquitinated cargo proteins	P-adj < 0.05
503	YCL001W	771.566408092487	0.13576236183199	0.10780827938517	1.25929439377238	0.207924017439178	0.465211870157294	RER1	Protein involved in retention of membrane proteins; including Sec12p, in the ER; localized to Golgi; functions as a retrieval receptor in returning membrane proteins to the ER	P-adj > 0.05
504	YCL001W-A	46.1489243194086	-0.324305806479959	0.317012371572648	-1.0230067832089	0.306304638638749	0.57658738579069		Putative protein of unknown function; YCL001W-A gene has similarity to DOM34 and is present in a region duplicated between chromosomes XIV and III	P-adj > 0.05
505	YCL001W-B	36.9937137367067	0.096811566331115	0.348605791021591	0.277710723185086	0.781234428367034	0.907190919578537		Putative protein of unknown function; present in a region duplicated between chromosomes XIV and III; YCL001W-B has a paralog, DOM34, that arose from the whole genome duplication	P-adj > 0.05
506	YCL002C	519.136200615863	-0.0451648367543077	0.121988830786272	-0.370237475539363	0.711205555947789	0.877725805748852		Putative protein of unknown function; YCL002C is not an essential gene	P-adj > 0.05
507	YCL004W	711.407836319494	0.0681667094844913	0.0950073770616265	0.717488595020101	0.473072671150332	0.721899966904024	PGS1	Phosphatidylglycerolphosphate synthase; catalyzes the synthesis of phosphatidylglycerolphosphate from CDP-diacylglycerol and sn-glycerol 3-phosphate in the first committed and rate-limiting step of cardiolipin biosynthesis	P-adj > 0.05
508	YCL005W	509.880356274146	0.0657030557834838	0.100787082734151	0.651899568884147	0.514465963058324	0.750582035096329	LDB16	Protein involved in lipid droplet (LD) assembly; forms a complex with Sei1p at ER-LD contact sites, stabilizing contact sites; ensures that LDs bud from the ER towards the cytosolic side of the membrane; null mutants have decreased net negative cell surface charge and localized accumulation of phosphatidic acid (PA) marker proteins; GFP-fusion protein expression is induced in response to MMS; nul…	P-adj > 0.05
509	YCL005W-A	365.331634953227	-0.0720660577958708	0.151603383860317	-0.475359163897492	0.634530995757193	0.833299741416073	VMA9	Vacuolar H+ ATPase subunit e of the V-ATPase V0 subcomplex; essential for vacuolar acidification; interacts with the V-ATPase assembly factor Vma21p in the ER; involved in V0 biogenesis	P-adj > 0.05
510	YCL008C	1029.562586762	0.129571909181133	0.100339301019419	1.29133757027126	0.196586648260293	0.448885797233089	STP22	Component of the ESCRT-I complex; ESCRT-I is involved in ubiquitin-dependent sorting of proteins into the endosome; prevents polyubiquitination of the arrestin-related protein Rim8p, thereby directing its monoubiquitination by Rsp5p; homologous to the mouse and human Tsg101 tumor susceptibility gene; mutants exhibit a Class E Vps phenotype;	P-adj > 0.05
511	YCL009C	3891.08678406684	-0.202438374319812	0.0800246729590513	-2.52969948934874	0.0114160256514324	0.0628337534927199	ILV6	Regulatory subunit of acetolactate synthase; acetolactate synthase catalyzes the first step of branched-chain amino acid biosynthesis; enhances activity of the Ilv2p catalytic subunit, localizes to mitochondria	P-adj > 0.05
512	YCL010C	1963.49813449362	-0.010606889891032	0.0961404448241266	-0.110327031567574	0.912150020027815	0.963343814570509	SGF29	Component of the HAT/Core module of the SAGA, SLIK, and ADA complexes; HAT/Core module also contains Gcn5p, Ngg1p, and Ada2p; binds methylated histone H3K4; involved in transcriptional regulation through SAGA and TBP recruitment to target promoters and H3 acetylation	P-adj > 0.05
513	YCL011C	2786.18436686045	0.0209948328554287	0.0863917921970108	0.243018836876903	0.807990805087795	0.917397423992339	GBP2	Poly(A+) RNA-binding protein; key surveillance factor for the selective export of spliced mRNAs from the nucleus to the cytoplasm; preference for intron-containing genes; similar to Npl3p; also binds single-stranded telomeric repeat sequence in vitro; relocalizes to the cytosol in response to hypoxia; GBP2 has a paralog, HRB1, that arose from the whole genome duplication	P-adj > 0.05
514	YCL012C	111.085866578691	-0.0589121822625419	0.238582934968531	-0.246925381609176	0.804965972746441	0.915952023745556		Protein of unknown function; SWAT-GFP and mCherry fusion proteins localize to the endoplasmic reticulum and vacuole respectively; orthologs are present in S. bayanus, S. paradoxus and Ashbya gossypii; YCL012C is not an essential gene	P-adj > 0.05
515	YCL014W	1360.98088102921	-0.0674701707816518	0.0780569870862025	-0.864370677120049	0.387384295724766	0.648484229615176	BUD3	Guanine nucleotide exchange factor (GEF) for Cdc42p; activates Cdc42p in early G1, accounting for the first stage of biphasic activation, with Cdc24p accounting for the second stage in late G1; involved in the Cdc42p-mediated assembly of the axial landmark that dictates the site for the next round of budding, resulting in the axial budding pattern observed in haploids; localizes with septins to t…	P-adj > 0.05
516	YCL016C	513.091134839128	0.0285728927965016	0.098377751537127	0.290440596070326	0.771479190313004	0.904757466999234	DCC1	Subunit of a complex with Ctf8p and Ctf18p; shares some components with Replication Factor C; required for sister chromatid cohesion and telomere length maintenance	P-adj > 0.05
517	YCL017C	2459.13393963647	-0.0166289881185813	0.069534810572274	-0.23914623455107	0.810992191685007	0.919368503014969	NFS1	Cysteine desulfurase; involved in iron-sulfur cluster (Fe/S) biogenesis and in thio-modification of mitochondrial and cytoplasmic tRNAs; essential protein located predominantly in mitochondria	P-adj > 0.05
518	YCL018W	1.20790920605631	-1.27457079722968	2.00707701184907	-0.635038311786277	0.525403428351064	NA	LEU2	Beta-isopropylmalate dehydrogenase (IMDH); catalyzes the third step in the leucine biosynthesis pathway; can additionally catalyze the conversion of beta-ethylmalate into alpha-ketovalerate	NA
519	YCL019W	11734.4708411241	-0.382861424309486	0.103210925731306	-3.70950479899975	0.000207665021352461	0.00282943591592728		Retrotransposon TYA Gag and TYB Pol genes; transcribed/translated as one unit; polyprotein is processed to make a nucleocapsid-like protein (Gag), reverse transcriptase (RT), protease (PR), and integrase (IN); similar to retroviral genes	P-adj < 0.05
520	YCL020W	0	NA	NA	NA	NA	NA		Retrotransposon TYA Gag gene co-transcribed with TYB Pol; translated as TYA or TYA-TYB polyprotein; Gag is a nucleocapsid protein that is the structural constituent of virus-like particles (VLPs); similar to retroviral Gag	NA
521	YCL021W-A	466.797277779916	-0.128120037384604	0.116185884818538	-1.1027160277232	0.270150504239238	0.538210943624529		Putative protein of unknown function; SWAT-GFP and mCherry fusion proteins localize to the vacuole	P-adj > 0.05
522	YCL024W	658.045245490134	-0.154941031982962	0.101643331933705	-1.52436002475813	0.127418800298838	0.341735566075388	KCC4	Protein kinase of the bud neck involved in the septin checkpoint; associates with septin proteins, negatively regulates Swe1p by phosphorylation, shows structural homology to bud neck kinases Gin4p and Hsl1p; KCC4 has a paralog, GIN4, that arose from the whole genome duplication	P-adj > 0.05
523	YCL025C	5179.75691871861	0.350890994119608	0.0923048439060237	3.80143640648862	0.000143859664042557	0.00216991456703355	AGP1	Low-affinity amino acid permease with broad substrate range; involved in uptake of asparagine, glutamine, and other amino acids; expression regulated by SPS plasma membrane amino acid sensor system (Ssy1p-Ptr3p-Ssy5p); AGP1 has a paralog, GNP1, that arose from the whole genome duplication	P-adj < 0.05
524	YCL026C-A	330.07740702195	0.514011021275774	0.20202904454576	2.54424319251458	0.0109514807722255	0.0608919195583704	FRM2	Type II nitroreductase, using NADH as reductant; mutants are defective in fatty acid mediated repression of genes involved in fatty acid biosynthesis indicative of a role in lipid signaling; involved in the oxidative stress response; transcription induction by cadmium and selenite indicates a possible role in the metal stress response; expression induced in cells treated with the mycotoxin patulin	P-adj > 0.05
525	YCL026C-B	4266.02616153682	0.393239832121509	0.138191435461055	2.84561652326372	0.00443255388210112	0.0313042344460858	HBN1	Protein of unknown function; similar to bacterial nitroreductases; green fluorescent protein (GFP)-fusion protein localizes to the cytoplasm and nucleus; protein becomes insoluble upon intracellular iron depletion; protein abundance increases in response to DNA replication stress	P-adj < 0.05
526	YCL027W	838.030874521818	0.314461436342771	0.110839243147124	2.83709476367831	0.00455260975311308	0.0318793049014961	FUS1	Membrane protein localized to the shmoo tip; required for cell fusion; expression regulated by mating pheromone; proposed to coordinate signaling, fusion, and polarization events required for fusion; potential Cdc28p substrate	P-adj < 0.05
527	YCL028W	2239.81394474805	0.00610071499409895	0.0775887550720688	0.0786288552823442	0.937327835390497	0.976193060221904	RNQ1	[PIN(+)] prion; an infectious protein conformation that is generally an ordered protein aggregate	P-adj > 0.05
528	YCL029C	500.079296379449	-0.132959913497116	0.113175709588859	-1.174809629912	0.240070886583388	0.503042985778828	BIK1	Microtubule-associated protein; component of the interface between microtubules and kinetochore, involved in sister chromatid separation; essential in polyploid cells but not in haploid or diploid cells; ortholog of mammalian CLIP-170	P-adj > 0.05
529	YCL030C	6996.26493093223	-0.0719063484038958	0.0911867178485537	-0.78856164692012	0.430368254540152	0.687185573929922	HIS4	Multifunctional enzyme containing phosphoribosyl-ATP pyrophosphatase; phosphoribosyl-AMP cyclohydrolase, and histidinol dehydrogenase activities; catalyzes the second, third, ninth and tenth steps in histidine biosynthesis	P-adj > 0.05
530	YCL031C	1314.96981617611	-0.0271724764312499	0.0873302301745375	-0.311146282071434	0.75568941809838	0.896670969662718	RRP7	Essential protein involved in rRNA processing and ribosome biogenesis; protein abundance increases in response to DNA replication stress	P-adj > 0.05
531	YCL032W	821.37772723844	-0.0661261905760441	0.0900366731231117	-0.734436183416356	0.462682940946411	0.714993456306976	STE50	Adaptor protein for various signaling pathways; involved in mating response, invasive/filamentous growth, osmotolerance; acts as an adaptor that links G protein-associated Cdc42p-Ste20p complex to the effector Ste11p to modulate signal transduction	P-adj > 0.05
532	YCL033C	675.768382782027	-0.0525241629878391	0.123322439178713	-0.425909212772898	0.670174001546419	0.85427961318042	MXR2	Methionine-R-sulfoxide reductase; involved in the response to oxidative stress; protects iron-sulfur clusters from oxidative inactivation along with MXR1; involved in the regulation of lifespan	P-adj > 0.05
533	YCL034W	2289.10695615862	0.140087309820886	0.0723937264177245	1.93507527175156	0.0529810595042123	0.191294737972396	LSB5	Protein involved in membrane-trafficking events at plasma membrane; interacts with actin regulators Sla1p and Las17p, ubiquitin, Arf3p to couple actin dynamics to membrane trafficking processes; similar structure to GGA family of proteins with N-terminal VHS domain and GAT domain; binds Las17p, which is homolog of human Wiskott-Aldrich Syndrome protein involved in actin patch assembly, actin poly…	P-adj > 0.05
534	YCL035C	1525.33023710415	0.196941404060474	0.104682624558239	1.88131893799537	0.0599285463730518	0.207185644761891	GRX1	Glutathione-dependent disulfide oxidoreductase; hydroperoxide and superoxide-radical responsive, heat-stable, with active site cysteine pair; protects cells from oxidative damage; GRX1 has a paralog, GRX2, that arose from the whole genome duplication; protein abundance increases in response to DNA replication stress	P-adj > 0.05
535	YCL036W	374.387299145325	-0.225180691930198	0.113231110542493	-1.98868218152548	0.0467362939635648	0.174980926913489	GFD2	Protein of unknown function; identified as a high-copy suppressor of a dbp5 mutation; GFD2 has a paralog, YDR514C, that arose from the whole genome duplication	P-adj > 0.05
536	YCL037C	1126.6745497563	-0.220333623494932	0.0899058664007391	-2.45071464539182	0.0142572929323409	0.073869400242272	SRO9	Cytoplasmic RNA-binding protein; shuttles between nucleus and cytoplasm and is exported from the nucleus in an mRNA export-dependent manner; associates with translating ribosomes; involved in heme regulation of Hap1p as a component of the HMC complex, also involved in the organization of actin filaments; contains a La motif; SRO9 has a paralog, SLF1, that arose from the whole genome duplication	P-adj > 0.05
537	YCL038C	748.882012827605	0.0362224266897293	0.100542408831457	0.360270129895639	0.718645134522894	0.881820930785633	ATG22	Vacuolar integral membrane protein required for efflux of amino acids; required for efflux of amino acids during autophagic body breakdown in the vacuole; null mutation causes a gradual loss of viability during starvation	P-adj > 0.05
538	YCL039W	1615.49829374803	0.0624015745632018	0.0838914945410934	0.743836725100124	0.456975259205344	0.709755259316674	GID7	Subunit of GID Complex that binds directly to central component Vid30p; GID complex is involved in proteasome-dependent catabolite inactivation of fructose-1,6-bisphosphatase; Gid7p contains six WD40 repeats; computational analysis suggests that Gid7p and Moh1p have similar functions	P-adj > 0.05
539	YCL040W	76307.9232480854	0.20086994612188	0.0972958354519902	2.0645276870149	0.0389677115682363	0.153140455598436	GLK1	Glucokinase; catalyzes the phosphorylation of glucose at C6 in the first irreversible step of glucose metabolism; one of three glucose phosphorylating enzymes; expression regulated by non-fermentable carbon sources; GLK1 has a paralog, EMI2, that arose from the whole genome duplication	P-adj > 0.05
540	YCL042W	91.8172100584991	0.040549235353598	0.206421861348745	0.196438667341978	0.844266833626007	0.929529914679582		Putative protein of unknown function; epitope-tagged protein localizes to the cytoplasm	P-adj > 0.05
541	YCL043C	28952.8765946276	-0.0164492666445202	0.0813499583294621	-0.20220375009784	0.839757441531273	0.92839604017339	PDI1	Protein disulfide isomerase; multifunctional oxidoreductase of the ER lumen, essential for disulfide bond formation in secretory and cell-surface proteins, processing of non-native disulfide bonds; Ero1p activator; complexes with exomannosidase, Mnl1p to facilitate the recognition of misfolded glycoproteins and the trimming of glycan Man8GlcNAc2 to Man7GlcNAc2 on substrates, thereby accelerating …	P-adj > 0.05
542	YCL044C	1019.52724676016	-0.0964284964967706	0.0924317014857264	-1.0432405218859	0.296836910307455	0.565389657384163	MGR1	Subunit of the mitochondrial (mt) i-AAA protease supercomplex; i-AAA degrades misfolded mitochondrial proteins; forms a subcomplex with Mgr3p that binds to substrates to facilitate proteolysis; required for growth of cells lacking mtDNA	P-adj > 0.05
543	YCL045C	4454.78840130868	0.0050046491523977	0.0672548322701423	0.0744132277706906	0.940681583746374	0.976691595005242	EMC1	Member of conserved endoplasmic reticulum membrane complex; involved in efficient folding of proteins in the ER; null mutant displays induction of the unfolded protein response; interacts with Gal80p; homologous to worm H17B01.4/EMC-1, fly CG2943, and human KIAA0090	P-adj > 0.05
544	YCL047C	500.029950475386	0.136508546528539	0.103166385731173	1.32318822222045	0.185772791749127	0.435308215213746	POF1	Nicotinamide mononucleotide-specific adenylyltransferase (NMNAT); catalyzes the conversion of nicotinamide mononucleotide (NMN) to nicotinamide adenine dinucleotide (NAD+); role in the nicotinamide riboside (NR) salvage pathway of NAD+ biosynthesis; involved in NR and NAD+ homeostasis; ATPase involved in protein quality control and filamentation pathways; interacts physically with Kss1p and suppr…	P-adj > 0.05
545	YCL048W	37.3375304079925	-0.406152213046663	0.309650272567893	-1.31164816900851	0.189638872430695	0.438579479083056	SPS22	Protein of unknown function; SPS22 has a paralog, SPS2, that arose from the whole genome duplication; redundant with Sps2p for the organization of the beta-glucan layer of the spore wall	P-adj > 0.05
546	YCL048W-A	15.9870642161012	0.149343029949304	0.491092662118207	0.304103566331351	0.761048989897109	0.899280019356842		Putative protein of unknown function; SWAT-GFP and mCherry fusion proteins localize to the cell periphery and vacuole; YCL048W-A has a paralog, YDR524C-B, that arose from the whole genome duplication	P-adj > 0.05
547	YCL049C	815.278920707302	0.14891091553766	0.0881123250169336	1.69001232811689	0.0910255961313402	0.276620130905183		Protein of unknown function; localizes to membrane fraction; YCL049C is not an essential gene	P-adj > 0.05
548	YCL050C	4728.98741578257	-0.12094365590158	0.0706460600942303	-1.7119660422713	0.0869029265953786	0.26803961929605	APA1	AP4A phosphorylase; bifunctional diadenosine 5',5'''-P1,P4-tetraphosphate phosphorylase and ADP sulfurylase involved in catabolism of bis(5'-nucleosidyl) tetraphosphates; catalyzes phosphorolysis of dinucleoside oligophosphates, cleaving substrates' alpha/beta-anhydride bond and introducing Pi into the beta-position of the corresponding NDP formed; protein abundance increases under DNA replicatio…	P-adj > 0.05
549	YCL051W	1954.34100348737	-0.106267993502016	0.0821098357384978	-1.29421758728707	0.195590273525444	0.447495053527322	LRE1	Protein involved in control of cell wall structure and stress response; direct inhibitor of the nuclear Dbf2 related (NDR) kinase Cbk1p-Mob2p; overproduction confers resistance to cell-wall degrading enzymes; exhibits genetic interactions with genes involved in the cell wall integrity pathway; LRE1 has a paralog, HLR1, that arose from the whole genome duplication	P-adj > 0.05
550	YCL052C	2393.56452127294	0.0488706629484405	0.0747739422519915	0.653578793314711	0.513383210570282	0.750459212415111	PBN1	Component of glycosylphosphatidylinositol-mannosyltransferase I; essential component; required for the autocatalytic post-translational processing of the protease B precursor Prb1p; localizes to ER in lumenal orientation; homolog of mammalian PIG-X	P-adj > 0.05
551	YCL054W	331.664828811569	-0.542174903291877	0.146812636957372	-3.69297163056408	0.00022164875771686	0.00295309107567791	SPB1	AdoMet-dependent methyltransferase; involved in rRNA processing and 60S ribosomal subunit maturation; methylates G2922 in the tRNA docking site of the large subunit rRNA and in the absence of snR52, U2921; suppressor of PAB1 mutants	P-adj < 0.05
552	YCL054W-A	2.82371426805954	0.495023140624328	1.10789716892463	0.446813255335617	0.655009899791802	NA	RDT1	Short open reading frame, shows evidence of translation; may be new protein-coding gene that originated de novo from noncoding sequence; same allele found in at least 33 other S. cerevisiae strains; at least 3 strains have a second allele with three nucleotide substitutions leading to two amino acid differences	NA
553	YCL055W	356.939805226129	-0.134471446676174	0.1226591250094	-1.09630202127945	0.272946625139577	0.540184529398086	KAR4	Transcription factor required for response to pheromones; also required during meiosis; exists in two forms, a slower-migrating form more abundant during vegetative growth and a faster-migrating form induced by pheromone	P-adj > 0.05
554	YCL056C	252.148221940158	0.0877470289956984	0.146513528512375	0.598900523976438	0.549239222018923	0.773787689717995	PEX34	Protein that regulates peroxisome populations; peroxisomal integral membrane protein; interacts with Pex11p, Pex25p, and Pex27p to control both constitutive peroxisome division and peroxisome morphology and abundance during peroxisome proliferation	P-adj > 0.05
555	YCL057C-A	525.219881236503	0.289642827433763	0.134766167869154	2.14922507639292	0.031616562388817	0.132162721360489	MIC10	Conserved component of the MICOS complex; MICOS (formerly MINOS or MitOS) is a mitochondrial inner membrane complex that extends into the intermembrane space and has a role in the maintenance of crista junctions, inner membrane architecture, and formation of contact sites to the outer membrane; forms a subcomplex with Mic12p and Mic27p whose assembly and stability requires cardiolipin; homo-oligo…	P-adj > 0.05
556	YCL057W	4450.74900286915	0.050798611922375	0.0592125872579114	0.857902251443806	0.390946440911539	0.652925832990607	PRD1	Zinc metalloendopeptidase; found in the cytoplasm and intermembrane space of mitochondria; with Cym1p, involved in degradation of mitochondrial proteins and of presequence peptides cleaved from imported proteins; protein abundance increases in response to DNA replication stress	P-adj > 0.05
557	YCL058C	205.497394798466	0.260306201299283	0.163646768806885	1.59065897357536	0.111686344651358	0.315044928247508	FYV5	Protein involved in regulation of the mating pathway; binds with Matalpha2p to promoters of haploid-specific genes; required for survival upon exposure to K1 killer toxin; involved in ion homeostasis	P-adj > 0.05
558	YCL058W-A	0	NA	NA	NA	NA	NA	ADF1	Transcriptional repressor encoded by the FYV5 antisense strand; negatively regulates transcription of FYV5 by binding to the promoter on the sense strand	NA
559	YCL059C	875.342329173917	-0.322002509199179	0.0856209222716049	-3.76079234673191	0.000169375994090154	0.00246344958774493	KRR1	Nucleolar protein required for rRNA synthesis and ribosomal assembly; required for the synthesis of 18S rRNA and for the assembly of 40S ribosomal subunit; essential gene	P-adj < 0.05
560	YCL061C	1131.10163056466	-0.2215074474639	0.0860751375652971	-2.57341961604026	0.0100699035761094	0.057089139312251	MRC1	S-phase checkpoint protein required for DNA replication; couples DNA helicase and polymerase; interacts with and stabilizes Pol2p at stalled replication forks during stress, where it forms a pausing complex with Tof1p and is phosphorylated by Mec1p; defines a novel S-phase checkpoint with Hog1p that coordinates DNA replication and transcription upon osmostress; protects uncapped telomeres; Dia2p-…	P-adj > 0.05
561	YCL063W	561.429176356802	0.266599596451912	0.110489106445508	2.41290390544877	0.0158259914753363	0.0799184901687221	VAC17	Phosphoprotein involved in vacuole inheritance; degraded in late M phase of the cell cycle; acts as a vacuole-specific receptor for myosin Myo2p; involved in regulation of asymmetric inheritance of aggregated/misfolded proteins and age reset	P-adj > 0.05
562	YCL064C	4810.25466029644	0.222171754284908	0.0999956947512782	2.22181319743336	0.026295932462433	0.114910440117606	CHA1	Catabolic L-serine (L-threonine) deaminase; catalyzes the degradation of both L-serine and L-threonine; required to use serine or threonine as the sole nitrogen source, transcriptionally induced by serine and threonine	P-adj > 0.05
563	YCL066W	3.63516909192597	-0.486836769591828	1.04859398046066	-0.464275762271643	0.642450186918925	NA	HMLALPHA1	Silenced copy of ALPHA1 at HML; ALPHA1 encodes a transcriptional coactivator involved in the regulation of mating-type alpha-specific gene expression	NA
564	YCL067C	106.409441847424	0.102416316430855	0.205976097156408	0.49722427915063	0.619030901968829	0.822349277233949	HMLALPHA2	Silenced copy of ALPHA2 at HML; homeobox-domain protein that associates with Mcm1p in haploid cells to repress a-specific gene expression and interacts with a1p in diploid cells to repress haploid-specific gene expression	P-adj > 0.05
565	YCL068C	4.90568539367055	-1.8842100833806	1.27119607871867	-1.48223402740499	0.138278035444232	NA		Putative protein of unknown function	NA
566	YCL069W	11.3315367367309	-0.475086567039624	0.78834484207412	-0.602638010276924	0.5467495283148	NA	VBA3	Permease of basic amino acids in the vacuolar membrane; VBA3 has a paralog, VBA5, that arose from a segmental duplication	NA
567	YCL073C	16.4323999509699	-0.752791970587416	0.834928411361536	-0.901624570853712	0.36725633411656	0.629940570721902	GEX1	Proton:glutathione antiporter; localized to the vacuolar and plasma membranes; imports glutathione from the vacuole and exports it through the plasma membrane; has a role in resistance to oxidative stress and modulation of the PKA pathway; GEX1 has a paralog, GEX2, that arose from a segmental duplication	P-adj > 0.05
568	YCR002C	1545.99730456493	0.056110063449727	0.0797045401053259	0.703975750635787	0.481447875192023	0.728476787581016	CDC10	Component of the septin ring, required for cytokinesis; septins are GTP-binding proteins that assemble into rod-like hetero-oligomers that can associate to form filaments; septin rings at the mother-bud neck act as scaffolds for recruiting cell division factors and as barriers to prevent diffusion of specific proteins between mother and daughter cells; N-terminus interacts with phosphatidylinosit…	P-adj > 0.05
569	YCR003W	405.900605842416	0.12831686311593	0.13964095589657	0.918905648361305	0.358144925279511	0.62183212341906	MRPL32	Mitochondrial ribosomal protein of the large subunit; protein abundance increases in response to DNA replication stress	P-adj > 0.05
570	YCR004C	9059.46861785636	0.163270533851369	0.097467750069274	1.67512365613577	0.0939099724306219	0.281110950928028	YCP4	Protein of unknown function; has sequence and structural similarity to flavodoxins; predicted to be palmitoylated; the authentic, non-tagged protein is detected in highly purified mitochondria in high-throughput studies	P-adj > 0.05
571	YCR005C	4683.07599596945	-0.13137344512602	0.0725194011817361	-1.81156274024924	0.070053786515353	0.229813018000678	CIT2	Citrate synthase, peroxisomal isozyme involved in glyoxylate cycle; catalyzes condensation of acetyl coenzyme A and oxaloacetate to form citrate; expression is controlled by Rtg1p and Rtg2p transcription factors; SCF-Ucc1 regulates level of Cit2p to maintain citrate homeostasis; oxaloacetate-dependent positive feedback loop inhibits Cit2p ubiquitination; CIT2 has a paralog, CIT1, that arose from …	P-adj > 0.05
572	YCR007C	189.804029125324	-0.0882086030571229	0.152412069851061	-0.57875077179466	0.562757352235918	0.782827482539168		Putative integral membrane protein; member of DUP240 gene family; SWAT-GFP and mCherry fusion proteins localize to the cell periphery and vacuole; YCR007C is not an essential gene	P-adj > 0.05
573	YCR008W	3125.41340612944	0.148340955819026	0.0796513215274011	1.86237909145041	0.062549674186719	0.213891466101783	SAT4	Ser/Thr protein kinase involved in salt tolerance; funtions in regulation of Trk1p-Trk2p potassium transporter; overexpression affects the Fe-S and lipoamide containing proteins in the mitochondrion; required for lipoylation of Lat1p, Kgd2p and Gcv3p; partially redundant with Hal5p; has similarity to Npr1p; localizes to the cytoplasm and mitochondrion	P-adj > 0.05
574	YCR009C	3074.57467525166	0.08576475078765	0.0655675906404076	1.30803572237403	0.190861193242026	0.440510755905972	RVS161	Amphiphysin-like lipid raft protein; N-BAR domain protein that interacts with Rvs167p and regulates polarization of the actin cytoskeleton, endocytosis, cell polarity, cell fusion and viability following starvation or osmotic stress	P-adj > 0.05
575	YCR010C	4648.18516591182	0.719489429798225	0.105502107051378	6.8196688190108	9.12506254304517e-12	9.08887695020206e-10	ADY2	Acetate transporter required for normal sporulation; phosphorylated in mitochondria; ADY2 has a paralog, ATO2, that arose from the whole genome duplication	P-adj < 0.05
576	YCR011C	6974.50997120085	0.217025861186018	0.0754001852535788	2.8783199995615	0.00399799365311401	0.029088676743123	ADP1	Putative ATP-dependent permease of the ABC transporter family	P-adj < 0.05
577	YCR012W	161441.692713741	-0.0887913251801832	0.0782604632771166	-1.13456171177747	0.256559003240819	0.523909990004316	PGK1	3-phosphoglycerate kinase; catalyzes transfer of high-energy phosphoryl groups from the acyl phosphate of 1,3-bisphosphoglycerate to ADP to produce ATP; key enzyme in glycolysis and gluconeogenesis	P-adj > 0.05
578	YCR014C	450.859906116408	-0.0413016481278471	0.120127550621954	-0.343814952640005	0.730985454429346	0.888658032457562	POL4	DNA polymerase IV; undergoes pair-wise interactions with Dnl4p-Lif1p and Rad27p to mediate repair of DNA double-strand breaks by non-homologous end joining (NHEJ); homologous to mammalian DNA polymerase beta	P-adj > 0.05
579	YCR015C	405.009671171776	0.0644220729290998	0.123356845677592	0.522241571395842	0.601502144897064	0.808863568684902	CTO1	Protein required for cold tolerance; involved in phosphate uptake; YCR015C is not an essential gene	P-adj > 0.05
580	YCR016W	326.58344046263	-0.344172544222968	0.151425476728228	-2.27288400643886	0.0230331708490873	0.104691288745222		Putative protein of unknown function; green fluorescent protein (GFP)-fusion protein localizes to the nucleolus and nucleus; predicted to be involved in ribosome biogenesis	P-adj > 0.05
581	YCR017C	5089.63244373114	0.00449054180361093	0.0698496216507872	0.0642887061874346	0.948740346009467	0.979251916901321	CWH43	GPI lipid remodelase; responsible for introducing ceramides into GPI anchors having a C26:0 fatty acid in sn-2 of the glycerol moiety; can also use lyso-GPI protein anchors and various base resistant lipids as substrates; contains 14-16 transmembrane segments and several putative glycosylation and phosphorylation sites; null mutation is synthetically lethal with pkc1 deletion	P-adj > 0.05
582	YCR018C	790.519745969856	-0.183051914339826	0.0876079984419749	-2.08944294579525	0.0366678687669237	0.146493968095794	SRD1	Protein involved in the processing of pre-rRNA to mature rRNA; contains a C2/C2 zinc finger motif; srd1 mutation suppresses defects caused by the rrp1-1 mutation	P-adj > 0.05
583	YCR019W	660.690823274648	0.118452058698103	0.105365181807999	1.12420494764534	0.260926091005373	0.527373652760048	MAK32	Protein necessary for stability of L-A dsRNA-containing particles	P-adj > 0.05
584	YCR020C	77.6432310405223	0.0627638568705855	0.226220571531167	0.277445399619364	0.781438125436876	0.907190919578537	PET18	Protein of unknown function; has weak similarity to proteins involved in thiamin metabolism; expression is induced in the absence of thiamin	P-adj > 0.05
585	YCR020C-A	46.785965011855	0.231456169758824	0.290792490883628	0.79594961016875	0.426061324347938	0.684491299501517	MAK31	Non-catalytic subunit of N-terminal acetyltransferase of the NatC type; required for replication of dsRNA virus; member of the Sm protein family	P-adj > 0.05
586	YCR020W-B	30.5546875688012	0.124759813472419	0.342480725384944	0.364282729581908	0.715646894999643	0.880760995401137	HTL1	Component of the RSC chromatin remodeling complex; RSC functions in transcriptional regulation and elongation, chromosome stability, and establishing sister chromatid cohesion; involved in telomere maintenance	P-adj > 0.05
587	YCR021C	7213.95526574299	0.0835191458390464	0.0933826596567657	0.894375317066644	0.371121114317853	0.633372725971709	HSP30	Negative regulator of the H(+)-ATPase Pma1p; stress-responsive protein; hydrophobic plasma membrane localized; induced by heat shock, ethanol treatment, weak organic acid, glucose limitation, and entry into stationary phase	P-adj > 0.05
588	YCR023C	1670.20345767233	0.119501182883879	0.0831530766242235	1.43712280693974	0.150683101830758	0.380292069932364		Vacuolar membrane protein of unknown function; member of the multidrug resistance family; YCR023C is not an essential gene	P-adj > 0.05
589	YCR024C	554.378184720769	0.0198422830450581	0.0970578301355082	0.204437735908119	0.838011443840815	0.92839604017339	SLM5	Mitochondrial asparaginyl-tRNA synthetase	P-adj > 0.05
590	YCR024C-A	691.486697334474	-0.153057691611095	0.106471173244093	-1.43755053079202	0.15056162566365	0.380154943819453	PMP1	Regulatory subunit for the plasma membrane H(+)-ATPase Pma1p; small single-membrane span proteolipid; forms unique helix and positively charged cytoplasmic domain that is able to specifically segregate phosphatidylserines; PMP1 has a paralog, PMP2, that arose from the whole genome duplication	P-adj > 0.05
591	YCR024C-B	3353.70464102071	-0.342861222072938	0.109066024060571	-3.14361163365162	0.00166876751058957	0.0152057884994889		Putative protein of unknown function; identified by expression profiling and mass spectrometry	P-adj < 0.05
592	YCR026C	1809.69699674972	0.164546315435042	0.0759343858592001	2.16695392440717	0.0302383675676999	0.127601935309425	NPP1	Nucleotide pyrophosphatase/phosphodiesterase; mediates extracellular nucleotide phosphate hydrolysis along with Npp2p and Pho5p; activity and expression enhanced during conditions of phosphate starvation; involved in spore wall assembly; NPP1 has a paralog, NPP2, that arose from the whole genome duplication, and an npp1 npp2 double mutant exhibits reduced dityrosine fluorescence relative to the s…	P-adj > 0.05
593	YCR027C	382.388646679021	-0.00168786911949294	0.116808190921605	-0.0144499209017435	0.988471032417556	0.996057413967595	RHB1	Putative Rheb-related GTPase; involved in regulating canavanine resistance and arginine uptake; member of the Ras superfamily of G-proteins	P-adj > 0.05
594	YCR028C	986.535058523098	0.12625743972562	0.0903612836430847	1.39725150678825	0.162337952809968	0.399755478850462	FEN2	Plasma membrane H+-pantothenate symporter; confers sensitivity to the antifungal agent fenpropimorph; relocalizes from vacuole to cytoplasm upon DNA replication stress	P-adj > 0.05
595	YCR028C-A	740.279671032166	0.12198399497962	0.12715847078671	0.959306872950921	0.33740417399101	0.602343607276288	RIM1	ssDNA-binding protein essential for mitochondrial genome maintenance; involved in mitochondrial DNA replication; stimulates utilization by Mip1p DNA polymerase of RNA primers synthesized by Rpo41p	P-adj > 0.05
596	YCR030C	4764.96030995745	0.298395926114464	0.0798924531662473	3.73497012907509	0.000187737469517979	0.00260711384953213	SYP1	Negative regulator of WASP-Arp23 complex; involved in endocytic site formation; directly inhibits Las17p stimulation of Arp23 complex-mediated actin assembly in vitro; may regulate assembly and disassembly of the septin ring; colocalizes and interacts with septin subunits; potential role in actin cytoskeletal organization	P-adj < 0.05
597	YCR031C	11355.5538855565	-0.148134249513041	0.07569924034117	-1.95687894416659	0.0503617026549131	0.184606317409539	RPS14A	Protein component of the small (40S) ribosomal subunit; required for ribosome assembly and 20S pre-rRNA processing; mutations confer cryptopleurine resistance; homologous to mammalian ribosomal protein S14 and bacterial S11; RPS14A has a paralog, RPS14B, that arose from the whole genome duplication	P-adj > 0.05
598	YCR032W	1804.16666223567	0.122163432057071	0.077134314929914	1.58377542042178	0.113244834640751	0.31719169076821	BPH1	Protein homologous to Chediak-Higashi syndrome and Beige proteins; both of which are implicated in disease syndromes in human and mouse, respectively, due to defective lysosomal trafficking; mutant phenotype and genetic interactions suggest a role in protein sorting	P-adj > 0.05
599	YCR033W	4833.03510051006	-0.0322135663606103	0.0748158637541919	-0.430571335331344	0.666780087400268	0.85298413915078	SNT1	Subunit of the Set3C deacetylase complex; interacts directly with the Set3C subunit, Sif2p; putative DNA-binding protein; mutant has increased aneuploidy tolerance; relocalizes to the cytosol in response to hypoxia	P-adj > 0.05
600	YCR034W	886.961955349296	0.064002031591773	0.0983939660070363	0.650467037655501	0.51539058690201	0.750582035096329	ELO2	Fatty acid elongase, involved in sphingolipid biosynthesis; acts on fatty acids of up to 24 carbons in length; mutations have regulatory effects on 1,3-beta-glucan synthase, vacuolar ATPase, and the secretory pathway; ELO2 has a paralog, ELO1, that arose from the whole genome duplication; lethality of the elo2 elo3 double null mutation is functionally complemented by human ELOVL1 and weakly compl…	P-adj > 0.05
601	YCR035C	937.196600231991	-0.111178466402477	0.0974597827898312	-1.14076250962132	0.253968765798688	0.522017800985713	RRP43	Exosome non-catalytic core component; involved in 3'-5' RNA processing and degradation in both the nucleus and the cytoplasm; has similarity to E. coli RNase PH and to human hRrp43p (OIP2, EXOSC8); protein abundance increases in response to DNA replication stress	P-adj > 0.05
602	YCR036W	1815.76293663054	0.041595396753394	0.0702241702797977	0.592323078900944	0.553634264332497	0.776674391706856	RBK1	Putative ribokinase	P-adj > 0.05
603	YCR037C	2435.75039362287	-0.118846280259022	0.0679584659643803	-1.74880757787137	0.0803242864780999	0.253293342240166	PHO87	Low-affinity inorganic phosphate (Pi) transporter; acts upstream of Pho81p in regulation of the PHO pathway; expression is independent of Pi concentration and Pho4p activity; contains 12 membrane-spanning segments; PHO87 has a paralog, PHO90, that arose from the whole genome duplication	P-adj > 0.05
604	YCR038C	802.588318795595	-0.0687869876172872	0.0882051989483966	-0.779851850428116	0.435478082538079	0.691902333009484	BUD5	GTP/GDP exchange factor for Rsr1p (Bud1p); required for both axial and bipolar budding patterns; mutants exhibit random budding in all cell types	P-adj > 0.05
605	YCR039C	106.409441847424	0.102416316430855	0.205976097156408	0.49722427915063	0.619030901968829	0.822349277233949	MATALPHA2	Homeobox-domain protein; with Mcm1p, represses a-specific genes in haploids; acts with A1p to repress transcription of haploid-specific genes in diploids; one of two genes encoded by the MATalpha mating type cassette	P-adj > 0.05
606	YCR040W	3.63516909192597	-0.486836769591828	1.04859398046066	-0.464275762271643	0.642450186918925	NA	MATALPHA1	Transcriptional co-activator that regulates mating-type-specific genes; targets the transcription factor Mcm1p to the promoters of alpha-specific genes; one of two genes encoded by the MATalpha mating type cassette	NA
607	YCR041W	175.491210851023	-0.17333115162886	0.184002630551313	-0.942003661086369	0.34619076551759	0.61132848572994		Protein of unknown function; overexpression suppresses the high-frequency loss of mini-chromosomes, probably by increasing the rate of proper chromosome segregation; translated gene product of YCR041W, but not its transcript, is responsible for suppression; suppression ability of YCR041W is completely dependent on silencing protein Sir4p	P-adj > 0.05
608	YCR042C	2083.66854583317	-0.0650295431090126	0.0709770935234415	-0.916204649709069	0.359559567214171	0.623402046757582	TAF2	TFIID subunit (150 kDa); involved in RNA polymerase II transcription initiation	P-adj > 0.05
609	YCR043C	165.245100110024	-0.305031228241392	0.168448322156407	-1.81082972116615	0.0701672140918962	0.229923990816157		Putative protein of unknown function; green fluorescent protein (GFP)-fusion protein localizes to the Golgi apparatus; YCR043C is not an essential gene	P-adj > 0.05
610	YCR044C	1080.36881594828	0.0609885392511363	0.0901868060538476	0.676246802827478	0.498883961694881	0.740704277266049	PER1	Protein of the endoplasmic reticulum; required for GPI-phospholipase A2 activity that remodels the GPI anchor as a prerequisite for association of GPI-anchored proteins with lipid rafts; functionally complemented by human ortholog PERLD1	P-adj > 0.05
611	YCR045C	658.701347704069	0.00132585772037122	0.121500145769557	0.0109123961290211	0.991293340406368	0.997187050138216	RRT12	Probable subtilisin-family protease; role in formation of the dityrosine layer of spore walls; localizes to the spore wall and also the nuclear envelope and ER region in mature spores	P-adj > 0.05
612	YCR046C	649.101083760598	-0.164463293602926	0.112745994629034	-1.4587063083177	0.14464595909066	0.37171695091937	IMG1	Mitochondrial ribosomal protein of the large subunit; required for respiration and for maintenance of the mitochondrial genome	P-adj > 0.05
613	YCR047C	271.959917964489	-0.490854627805085	0.136819389090005	-3.58761014114879	0.000333722776434843	0.00411659248806528	BUD23	Methyltransferase that methylates residue G1575 of 18S rRNA; required for rRNA processing and nuclear export of 40S ribosomal subunits independently of methylation activity; diploid mutant displays random budding pattern; functional homolog of human WBSCR22	P-adj < 0.05
614	YCR048W	2150.20774856622	-0.307865543333628	0.082231036203227	-3.74390932606959	0.000181179059618826	0.00254664580880282	ARE1	Acyl-CoA:sterol acyltransferase; endoplasmic reticulum enzyme that contributes the major sterol esterification activity in the absence of oxygen; ARE1 has a paralog, ARE2, that arose from the whole genome duplication	P-adj < 0.05
615	YCR050C	123.249413671995	-0.449530157593112	0.19857870332427	-2.26373800446793	0.0235902335519117	0.10656034294212		Non-essential protein of unknown function; deletion mutant is synthetically sick or lethal with alpha-synuclein	P-adj > 0.05
616	YCR051W	867.076231265555	-0.229223688596037	0.122798291857317	-1.86666838055353	0.0619479119253372	0.212639980506639		Putative protein of unknown function; green fluorescent protein (GFP)-fusion protein localizes to the cytoplasm and nucleus; contains ankyrin (Ank) repeats; YCR051W is not an essential gene	P-adj > 0.05
617	YCR052W	1670.26264415863	-0.0941580672065609	0.0829119541734038	-1.13563922289947	0.256107586355697	0.523863945474274	RSC6	Component of the RSC chromatin remodeling complex; essential for mitotic growth; RSC6 has a paralog, SNF12, that arose from the whole genome duplication	P-adj > 0.05
618	YCR053W	4865.33885048281	-0.198699682589394	0.0612287004379338	-3.24520496381939	0.00117366113876383	0.0114337949386823	THR4	Threonine synthase; conserved protein that catalyzes formation of threonine from O-phosphohomoserine; expression is regulated by the GCN4-mediated general amino acid control pathway	P-adj < 0.05
619	YCR054C	285.702914503965	-0.0954289326221378	0.127728346005523	-0.747124155338325	0.454988620573363	0.708138836469531	CTR86	Essential protein of unknown function; with orthologs in Ashbya gossypii and Candida albicans; similar to human ATXN10, mutations in which cause spinocerebellar ataxia type 10; codon usage corresponds to that observed for yeast genes expressed at low levels; relative distribution to the nucleus increases upon DNA replication stress	P-adj > 0.05
620	YCR057C	1614.55884338128	-0.31565794235656	0.0852106773086563	-3.70444118420935	0.000211857255378033	0.0028462775914393	PWP2	Conserved 90S pre-ribosomal component; essential for proper endonucleolytic cleavage of the 35 S rRNA precursor at A0, A1, and A2 sites; contains eight WD-repeats; PWP2 deletion leads to defects in cell cycle and bud morphogenesis	P-adj < 0.05
621	YCR059C	523.982559449619	-0.247982727115937	0.121054397003519	-2.04852308758952	0.0405087722333845	0.157270952414155	YIH1	Negative regulator of eIF2 kinase Gcn2p; competes with Gcn2p for binding to Gcn1p; may contribute to regulation of translation in response to starvation via regulation of Gcn2p; binds to monomeric actin and to ribosomes and polyribosomes; ortholog of mammalian IMPACT	P-adj > 0.05
622	YCR060W	164.66676321787	-0.06704718176287	0.16709045356622	-0.401262791092361	0.688226655384908	0.865451760591775	TAH1	Component of conserved R2TP complex (Rvb1-Rvb2-Tah1-Pih1); R2TP complex interacts with Hsp90 (Hsp82p and Hsc82p) to mediate assembly of large protein complexes such as box C/D snoRNPs and RNA polymerase II; contains a single TPR domain with at least two TPR motifs; plays a role in determining prion variants	P-adj > 0.05
623	YCR061W	3930.53047520999	0.0523510296363493	0.0814088948784309	0.643062772373042	0.520183369309144	0.753279102194067		Protein of unknown function; green fluorescent protein (GFP)-fusion protein localizes to the cytoplasm in a punctate pattern; induced by treatment with 8-methoxypsoralen and UVA irradiation	P-adj > 0.05
624	YCR063W	83.3743369375231	0.247575432523593	0.22032643874278	1.12367555131513	0.261150691931558	0.527373652760048	BUD31	Component of the SF3b subcomplex of the U2 snRNP; increases efficiency of first and second step pre-mRNA splicing; diploid mutants display a random budding pattern instead of the wild-type bipolar pattern; facilitates passage through G1/S Start, but is not required for G2/M transition or exit from mitosis	P-adj > 0.05
625	YCR065W	1568.36873991373	-0.141938821331227	0.0892273122460488	-1.59075531648677	0.111664652557448	0.315044928247508	HCM1	Forkhead transcription factor; drives S-phase activation of genes involved in chromosome segregation, spindle dynamics, budding; also activates genes involved in respiration, use of alternative energy sources (like proline), NAD synthesis, oxidative stress resistance; key factor in early adaptation to nutrient deficiency and diauxic shift; suppressor of calmodulin mutants with specific SPB assemb…	P-adj > 0.05
626	YCR066W	421.347671234354	-0.278024443991955	0.106039396699295	-2.62189764036825	0.00874416891992685	0.0513396428333728	RAD18	E3 ubiquitin ligase; forms heterodimer with Rad6p to monoubiquitinate PCNA-K164; heterodimer binds single-stranded DNA and has single-stranded DNA dependent ATPase activity; required for postreplication repair; SUMO-targeted ubiquitin ligase (STUbl) that contains a SUMO-interacting motif (SIM) which stimulates its ubiquitin ligase activity towards the sumoylated form of PCNA	P-adj > 0.05
627	YCR067C	3971.60637091098	0.0829197377986593	0.0648285755351296	1.27906154213934	0.200875384979088	0.454724568583148	SED4	Integral ER membrane protein that stimulates Sar1p GTPase activity; involved in COPII vesicle budding through disassociation of coat proteins from membranes onto liposomes; binds Sec16p; SED4 has a paralog, SEC12, that arose from the whole genome duplication	P-adj > 0.05
628	YCR068W	1599.37442782678	0.184426257180394	0.0758835995602768	2.43038361713321	0.0150828492292479	0.0770412201568215	ATG15	Phospholipase; preferentially hydrolyses phosphatidylserine, with minor activity against cardiolipin and phosphatidylethanolamine; required for lysis of autophagic and CVT bodies; targeted to intravacuolar vesicles during autophagy via the multivesicular body (MVB) pathway; required for the maintenance of lipid droplet quantity after the diauxic shift; regulates lipolysis; expression regulated by…	P-adj > 0.05
629	YCR069W	2283.19629290786	0.117562775014557	0.0746478523196221	1.57489829059227	0.115279923309107	0.320909115453049	CPR4	Peptidyl-prolyl cis-trans isomerase (cyclophilin); catalyzes the cis-trans isomerization of peptide bonds N-terminal to proline residues; has a potential role in the secretory pathway; CPR4 has a paralog, CPR8, that arose from the whole genome duplication	P-adj > 0.05
630	YCR071C	300.877469435554	-0.133074465893482	0.134776896637794	-0.987368526900517	0.323462007653168	0.590194658678378	IMG2	Mitochondrial ribosomal protein of the large subunit; conserved in metazoa, with similarity to human mitochondrial ribosomal protein MRPL49	P-adj > 0.05
631	YCR072C	192.589213993906	-0.448982908417507	0.151927876676594	-2.9552371706823	0.00312428773074406	0.0240653469606779	RSA4	WD-repeat protein involved in ribosome biogenesis; may interact with ribosomes; required for maturation and efficient intra-nuclear transport or pre-60S ribosomal subunits, localizes to the nucleolus	P-adj < 0.05
632	YCR073C	995.451595012943	-0.200790390335215	0.0823160041811363	-2.43926308538223	0.0147172493847157	0.0755865737447146	SSK22	MAP kinase kinase kinase of HOG1 mitogen-activated signaling pathway; functionally redundant with Ssk2p; interacts with and is activated by Ssk1p; phosphorylates Pbs2p; SSK22 has a paralog, SSK2, that arose from the whole genome duplication	P-adj > 0.05
633	YCR073W-A	2462.23491746284	0.0174093037790696	0.0823096245981161	0.211509940229615	0.832489376483836	0.925918271656055	SOL2	Protein with a possible role in tRNA export; shows similarity to 6-phosphogluconolactonase non-catalytic domains but does not exhibit this enzymatic activity; homologous to Sol3p and Sol4p; SOL2 has a paralog, SOL1, that arose from the whole genome duplication	P-adj > 0.05
634	YCR075C	528.2553004577	0.160712136016805	0.0980502834262031	1.63907875021865	0.101196859966985	0.295857419043153	ERS1	Protein involved in cystine transport; localizes to the vacuole, plasma membrane and endosome; similarity to human cystinosin, a H(+)-driven transporter involved in L-cystine export from lysosomes and implicated in the disease cystinosis; contains seven transmembrane domains; mutation is functionally complemented by human CTNS	P-adj > 0.05
635	YCR075W-A	85.4436458515605	0.370831136695151	0.239562808384381	1.54794953021317	0.12163444822974	0.332866985989204	EGO2	Component of the EGO and GSE complexes; identified by homology to Ashbya gossypii; YCR075W-A has a paralog, YNR034W-A, that arose from the whole genome duplication	P-adj > 0.05
636	YCR076C	555.835586691901	-0.0605541384941387	0.111461194515418	-0.543275520753211	0.586940116013433	0.801513698612666	FUB1	Proteasome-binding protein; interacts physically with multiple subunits of the 20S proteasome and genetically with genes encoding 20S core particle and 19S regulatory particle subunits; exhibits boundary activity which blocks the propagation of heterochromatic silencing; contains a PI31 proteasome regulator domain and sequence similarity with human PSMF1, a proteasome inhibitor; not an essential …	P-adj > 0.05
637	YCR077C	5428.35605785596	0.268137883965014	0.0614556908315441	4.36310910083178	1.28226955272872e-05	0.000316324935285287	PAT1	Deadenylation-dependent mRNA-decapping factor; also required for faithful chromosome transmission, maintenance of rDNA locus stability, and protection of mRNA 3'-UTRs from trimming; associated with topoisomerase II; binds to mRNAs under glucose starvation, most often in the 3' UTR; functionally linked to Pab1p; forms cytoplasmic foci upon DNA replication stress; phosphorylation by PKA inhibits P …	P-adj < 0.05
638	YCR079W	1299.7227869894	0.0595424084038889	0.0845163800063252	0.704507320349413	0.481116892883834	0.728357518393582	PTC6	Mitochondrial type 2C protein phosphatase (PP2C); has similarity to mammalian PP1Ks; involved in mitophagy; null mutant is sensitive to rapamycin and has decreased phosphorylation of the Pda1 subunit of pyruvate dehydrogenase	P-adj > 0.05
639	YCR081W	1591.25612926731	0.0564931769624392	0.0850470196976155	0.664258161700441	0.506525093871119	0.745907587890252	SRB8	Subunit of the RNA polymerase II mediator complex; associates with core polymerase subunits to form the RNA polymerase II holoenzyme; essential for transcriptional regulation; involved in glucose repression	P-adj > 0.05
640	YCR082W	693.492043837333	0.0989922986445447	0.10708697230071	0.924410285562702	0.355272741561567	0.619502151524652	AHC2	Component of the ADA histone acetyltransferase complex; Ahc2p and Ahc1p are unique to the ADA complex and not shared with the related SAGA and SLIK complexes; may tether Ahc1p to the complex	P-adj > 0.05
641	YCR083W	231.057992705331	0.124786736791041	0.147085175179313	0.848397784745551	0.396216475960726	0.657931181841079	TRX3	Mitochondrial thioredoxin; highly conserved oxidoreductase required to maintain the redox homeostasis of the cell, forms the mitochondrial thioredoxin system with Trr2p, redox state is maintained by both Trr2p and Glr1p	P-adj > 0.05
642	YCR084C	4724.24848227054	0.387587768681578	0.0637142225608819	6.08322213005455	1.1779097528679e-09	7.91254028176497e-08	TUP1	General repressor of transcription; forms complex with Cyc8p, involved in the establishment of repressive chromatin structure through interactions with histones H3 and H4, appears to enhance expression of some genes	P-adj < 0.05
643	YCR086W	196.987125546032	-0.104291120115712	0.154449561056691	-0.675243875101934	0.499520835463245	0.741054861336281	CSM1	Nucleolar protein that mediates homolog segregation during meiosis I; forms a complex with Lrs4p and then Mam1p at kinetochores; required for condensin recruitment to the replication fork barrier site and rDNA repeat segregation	P-adj > 0.05
644	YCR087C-A	177.70716583774	-0.19791008854976	0.172015140250087	-1.15053877386622	0.249922033856863	0.516195777472684		Putative protein of unknown function; green fluorescent protein (GFP)-fusion protein localizes to the nucleolus; YCR087C-A is not an essential gene	P-adj > 0.05
645	YCR088W	7138.26264514017	0.128607933324103	0.0879839722204037	1.46172001648135	0.143817949792837	0.370412971891761	ABP1	Actin-binding protein of the cortical actin cytoskeleton; important for activation of the Arp2/3 complex that plays a key role actin in cytoskeleton organization; inhibits barbed-end actin filament elongation; phosphorylation within its Proline-Rich Regio, mediated by Cdc28p and Pho85p, protects Abp1p from proteolysis mediated by its own PEST sequences; mammalian homolog of HIP-55 (hematopoietic …	P-adj > 0.05
646	YCR089W	1650.32102363533	0.0923455555819304	0.11963473241637	0.771895867669398	0.440176105007313	0.696372624029926	FIG2	Cell wall adhesin, expressed specifically during mating; may be involved in maintenance of cell wall integrity during mating; FIG2 has a paralog, AGA1, that arose from the whole genome duplication	P-adj > 0.05
647	YCR090C	483.494749986248	-0.0909015670958207	0.109036425852315	-0.833680729951133	0.404460919816393	0.664385950003292		Putative protein of unknown function; green fluorescent protein (GFP)-fusion protein localizes to the cytoplasm and nucleus; YCR090C is not an essential gene	P-adj > 0.05
648	YCR091W	3776.04705109162	-0.0269728277681398	0.0757983544852218	-0.355849780002792	0.721953066871653	0.883627726126598	KIN82	Putative serine/threonine protein kinase; implicated in the regulation of phospholipid asymmetry through the activation of phospholipid translocases (flippases); involved in the phosphorylation of upstream inhibitory kinase Ypk1p along with Fpk1p; has a redundant role in the cellular response to mating pheromone; KIN82 has a paralog, FPK1, that arose from the whole genome duplication	P-adj > 0.05
649	YCR092C	783.596074964476	0.143377461328351	0.0943254099814205	1.52003008899291	0.128503413566071	0.344005662729931	MSH3	Mismatch repair protein; forms dimers with Msh2p that mediate repair of insertion or deletion mutations and removal of nonhomologous DNA ends, contains a PCNA (Pol30p) binding motif required for genome stability	P-adj > 0.05
650	YCR093W	9243.55795507006	0.0992240711217177	0.061797915594313	1.60562164868306	0.108357065895114	0.308337054040446	CDC39	Subunit of the CCR4-NOT1 core complex; this complex has multiple roles in the regulation of mRNA levels including regulation of transcription and destabilization of mRNA by deadenylation; basal transcription factor that increases initiation and elongation; activates the ATPase activity of Dhh1p, resulting in processing body disassembly	P-adj > 0.05
651	YCR094W	704.528458580243	-0.0567590564201787	0.0916509831965009	-0.619295663184393	0.535721600928801	0.763033453788383	CDC50	Endosomal protein that interacts with phospholipid flippase Drs2p; interaction with Cdc50p is essential for Drs2p catalytic activity; mutations affect cell polarity and polarized growth; similar to Lem3p; CDC50 has a paralog, YNR048W, that arose from the whole genome duplication	P-adj > 0.05
652	YCR095C	484.423777076262	-0.00487235719032532	0.109320498744817	-0.0445694745840731	0.964450474224256	0.986762076929104	OCA4	Cytoplasmic protein required for replication of Brome mosaic virus; S. cerevisiae is a model system for studying replication of positive-strand RNA viruses in their natural hosts	P-adj > 0.05
653	YCR095W-A	14.6160345564263	-0.0696155758423154	0.541208031153954	-0.128629975600847	0.89765044623957	0.955718140052708		Putative protein of unknown function	P-adj > 0.05
654	YCR096C	876.674813808193	0.0113132408321408	0.0982343648000383	0.11516581651614	0.908313692823701	0.960873137418517	HMRA2	Silenced copy of a2 at HMR; similarity to Alpha2p; required along with a1p for inhibiting expression of the HO endonuclease in a/alpha HO/HO diploid cells with an active mating-type interconversion system	P-adj > 0.05
655	YCR097W	468.493536144403	0.371382257226067	0.159994756149856	2.32121518331651	0.0202752331313628	0.0962448823335108	HMRA1	Silenced copy of a1 at HMR; homeobox corepressor that interacts with Alpha2p to repress haploid-specific gene transcription in diploid cells	P-adj > 0.05
656	YCR098C	166.427770131187	0.0182389727782093	0.156692557311456	0.116399739024975	0.907335742216658	0.960542162870741	GIT1	Plasma membrane permease; mediates uptake of glycerophosphoinositol and glycerophosphocholine as sources of the nutrients inositol and phosphate; expression and transport rate are regulated by phosphate and inositol availability	P-adj > 0.05
657	YCR099C	354.188586015006	0.0447422444829218	0.112521304225051	0.397633539631161	0.690900333740782	0.867481788246365		Putative protein of unknown function	P-adj > 0.05
658	YCR100C	599.202480926376	0.0126777406098521	0.105269238486818	0.120431578988192	0.904141277028083	0.959387281450251		Putative protein of unknown function	P-adj > 0.05
659	YCR101C	326.343376191584	-0.0505060966894285	0.139213533776643	-0.362795881400881	0.716757368741644	0.881189044311658		Putative protein of unknown function; localizes to the membrane fraction; YCR101C is not an essential gene	P-adj > 0.05
660	YCR102C	1176.149832205	0.0958179374597718	0.155539462873745	0.616036185862038	0.537870637485118	0.765233692620378		Putative protein of unknown function; involved in copper metabolism; similar to C. carbonum toxD gene; member of the quinone oxidoreductase family	P-adj > 0.05
661	YCR104W	92.8757669584935	0.315419543122028	0.210633274786062	1.49748202624869	0.134267878960797	0.352735578334027	PAU3	Member of the seripauperin multigene family; encoded mainly in subtelomeric region; active during alcoholic fermentation; regulated by anaerobiosis; negatively regulated by oxygen; repressed by heme	P-adj > 0.05
662	YCR105W	346.065963185664	-0.195409873613479	0.128343027721606	-1.52255932466662	0.127868992652301	0.342624847194964	ADH7	NADPH-dependent medium chain alcohol dehydrogenase; has broad substrate specificity; member of the cinnamyl family of alcohol dehydrogenases; may be involved in fusel alcohol synthesis or in aldehyde tolerance	P-adj > 0.05
663	YCR106W	927.56100739786	0.123601164807894	0.0898874095798193	1.3750664902423	0.169110832038769	0.410139914646503	RDS1	Putative zinc cluster transcription factor; involved in conferring resistance to cycloheximide	P-adj > 0.05
664	YCR107W	619.601787400097	0.0572293604654659	0.115411719984266	0.495871307292431	0.619985211011233	0.822954703155736	AAD3	Putative aryl-alcohol dehydrogenase; similar to P. chrysosporium aryl-alcohol dehydrogenase; mutational analysis has not yet revealed a physiological role; AAD3 has a paralog, AAD15, that arose from a segmental duplication; members of the AAD gene family comprise three pairs (AAD3 + AAD15, AAD6/AAD16 + AAD4, AAD10 + AAD14) whose two genes are more related to one another than to other members of t…	P-adj > 0.05
665	YCR108C	68.0074537201852	-0.591350674896153	0.687694328490956	-0.85990337624826	0.389842307254734	0.651466302866821		Putative protein of unknown function; identified by fungal homology and RT-PCR	P-adj > 0.05
666	YDL001W	462.979065230966	-0.00241360056609298	0.108663948545426	-0.0222116037416401	0.982279161427579	0.994153243792419	RMD1	Cytoplasmic protein required for sporulation	P-adj > 0.05
667	YDL002C	782.150344808042	0.0118917765210587	0.100216860157067	0.118660437998367	0.905544380937053	0.960053200343798	NHP10	Non-essential INO80 chromatin remodeling complex subunit; preferentially binds DNA ends, protecting them from exonucleatic cleavage; deletion affects telomere maintenance via recombination; related to mammalian high mobility group proteins	P-adj > 0.05
668	YDL003W	613.356989027531	-0.154592812705318	0.0954735635656752	-1.61922114281379	0.105399690473182	0.302480880210417	MCD1	Essential alpha-kleisin subunit of the cohesin complex; required for sister chromatid cohesion in mitosis and meiosis; apoptosis induces cleavage and translocation of a C-terminal fragment to mitochondria; expression peaks in S phase	P-adj > 0.05
669	YDL004W	1833.36772324824	0.461908672739914	0.0980227891241369	4.71225800517622	2.44986926535653e-06	7.44889197156034e-05	ATP16	Delta subunit of the central stalk of mitochondrial F1F0 ATP synthase; F1F0 ATP synthase is a large, evolutionarily conserved enzyme complex required for ATP synthesis; F1 translationally regulates ATP6 and ATP8 expression to achieve a balanced output of ATP synthase genes encoded in nucleus and mitochondria; phosphorylated	P-adj < 0.05
670	YDL005C	1255.62738748243	0.121388014805113	0.0775839979152676	1.56460118151794	0.117676451689988	0.325582788033075	MED2	Subunit of the RNA polymerase II mediator complex; associates with core polymerase subunits to form the RNA polymerase II holoenzyme; essential for transcriptional regulation; relocalizes to the cytosol in response to hypoxia	P-adj > 0.05
671	YDL006W	740.039763952004	0.0421998120480695	0.0923585528529347	0.456912876442158	0.647733668424608	0.842593425464752	PTC1	Type 2C protein phosphatase (PP2C); dephosphorylates Hog1p, inactivating osmosensing MAPK cascade; involved in Fus3p activation during pheromone response; deletion affects precursor tRNA splicing, mitochondrial inheritance, and sporulation	P-adj > 0.05
672	YDL007C-A	2.50657769924583	-0.440625313175065	1.33272120877914	-0.330620770700204	0.740930955008511	NA		Putative protein of unknown function	NA
673	YDL007W	3676.12457638378	-0.0528858023013662	0.0805667383131892	-0.656422283049138	0.511552456979997	0.749055749826819	RPT2	ATPase of the 19S regulatory particle of the 26S proteasome; one of six ATPases of the regulatory particle; involved in the degradation of ubiquitinated substrates; required for normal peptide hydrolysis by the core 20S particle; N-myristoylation of Rpt2p at Gly2 is involved in regulating the proper intracellular distribution of proteasome activity by controlling the nuclear localization of the 2…	P-adj > 0.05
674	YDL008W	216.470268027485	0.190872657711961	0.144490076235982	1.32100876879757	0.186498440425146	0.436194935358732	APC11	Catalytic core subunit, Anaphase-Promoting Complex/Cyclosome (APC/C); which is a ubiquitin-protein ligase required for degradation of anaphase inhibitors, including mitotic cyclins, during the metaphase/anaphase transition; contains a RING-H2 domain that is required for activity	P-adj > 0.05
675	YDL009C	353.354681500417	-0.0115501904264461	0.12160902746782	-0.0949780675575464	0.924332247708178	0.968947086737461		Protein of unknown function; mRNA identified as translated by ribosome profiling data; SWAT-GFP and mCherry fusion proteins localize to the cytosol; partially overlaps the verified ORF YDL010W; YDL009C is not an essential gene	P-adj > 0.05
676	YDL010W	516.18659799958	0.126715023420547	0.100233100131023	1.26420337448314	0.206157039966774	0.463051796223971	GRX6	Cis-golgi localized monothiol glutaredoxin, binds Fe-S cluster; more similar in activity to dithiol than other monothiol glutaredoxins; involved in the oxidative stress response; GRX6 has a paralog, GRX7, that arose from the whole genome duplication	P-adj > 0.05
677	YDL012C	357.875295643675	-0.0521587338064312	0.131976873982677	-0.395211162625941	0.692687055270186	0.868225888109322		Tail-anchored plasma membrane protein with a conserved CYSTM module; possibly involved in response to stress; may contribute to non-homologous end-joining (NHEJ) based on ydl012c htz1 double null phenotype; YDL012C has a paralog, YBR016W, that arose from the whole genome duplication	P-adj > 0.05
678	YDL013W	1032.95102231385	-0.0221411488081638	0.0929713720872419	-0.238150177964321	0.811764617672546	0.919805261800975	SLX5	Subunit of the Slx5-Slx8 SUMO-targeted Ub ligase (STUbL) complex; role in Ub-mediated degradation of histone variant Cse4p preventing mislocalization to euchromatin; role in proteolysis of spindle positioning protein Kar9p, and DNA repair proteins Rad52p and Rad57p; forms SUMO-dependent nuclear foci, including DNA repair centers; contains a RING domain and two SIM motifs; associates with the cent…	P-adj > 0.05
679	YDL014W	822.877675304292	-0.377954980660147	0.126436884185219	-2.9892778764342	0.00279637688008325	0.0221597995308203	NOP1	Histone glutamine methyltransferase, modifies H2A at Q105 in nucleolus; component of the small subunit processome complex, which is required for processing of pre-18S rRNA; ortholog of mammalian fibrillarin; inviability of the null mutant is functionally complemented by human FBL	P-adj < 0.05
680	YDL015C	2828.37222932858	0.172618434204295	0.083701289112547	2.06231512124249	0.0391777443181292	0.153587422668389	TSC13	Enoyl reductase; catalyzes last step in each cycle of very long chain fatty acid elongation; localizes to ER, highly enriched in a structure marking nuclear-vacuolar junctions; coimmunoprecipitates with elongases Elo2p and Elo3p; protein increases in abundance and relative distribution to ER foci increases upon DNA replication stress; human homolog TECR implicated in nonsyndromic mental retardati…	P-adj > 0.05
681	YDL017W	753.94146546991	-0.047883381583414	0.0956334872281591	-0.500696805807943	0.616584520623419	0.820955253835596	CDC7	DDK (Dbf4-dependent kinase) catalytic subunit; required for origin firing and replication fork progression in mitotic S phase through phosphorylation of Mcm2-7p complexes and Cdc45p; kinase activity correlates with cyclical DBF4 expression; required for pre-meiotic DNA replication, meiotic DSB formation, recruitment of monopolin complex to kinetochores during meiosis I, regulation of meiosis-spec…	P-adj > 0.05
682	YDL018C	889.821202119947	0.259754696091588	0.101528385635496	2.55844406926896	0.0105141732046936	0.0589563721307313	ERP3	Protein with similarity to Emp24p and Erv25p; member of the p24 family involved in ER to Golgi transport	P-adj > 0.05
683	YDL019C	10379.3394574752	0.0893825196988956	0.0650722342764628	1.37358922269596	0.1695692446184	0.410734392520125	OSH2	Member of an oxysterol-binding protein family with seven members; in S. cerevisiae, family members have overlapping, redundant functions in sterol metabolism and collectively perform a function essential for viability; contains FFAT motif; interacts with ER anchor Scs2p at patches at the plasma membrane and at the nuclear envelope; regulated by sterol binding; OSH2 has a paralog, SWH1, that arose…	P-adj > 0.05
684	YDL020C	9869.67998415936	0.118036243268584	0.0685473954276648	1.72196540119665	0.0850757862324081	0.264664952646538	RPN4	Transcription factor that stimulates expression of proteasome genes; Rpn4p levels are in turn regulated by the 26S proteasome in a negative feedback control mechanism; RPN4 is transcriptionally regulated by various stress responses; relative distribution to the nucleus increases upon DNA replication stress	P-adj > 0.05
685	YDL021W	1549.23893634242	0.163052182360936	0.088580290113878	1.84072757214181	0.0656614912921842	0.221106947441608	GPM2	Homolog of Gpm1p phosphoglycerate mutase; converts 3-phosphoglycerate to 2-phosphoglycerate in glycolysis; may be non-functional; GPM2 has a paralog, GPM3, that arose from the whole genome duplication	P-adj > 0.05
686	YDL022C-A	20.2962197688617	0.419488518332728	0.451722307052376	0.92864246857769	0.35307440510739	0.617906948895907		Protein of unknown function; SWAT-GFP and mCherry fusion proteins localize to the cytosol; partially overlaps the verified gene DIA3; identified by fungal homology and RT-PCR; mRNA identified as translated by ribosome profiling data	P-adj > 0.05
687	YDL022W	29142.5604867477	0.262983202958701	0.0883802769041102	2.97558699939387	0.00292428390886759	0.0228732516316921	GPD1	NAD-dependent glycerol-3-phosphate dehydrogenase; key enzyme of glycerol synthesis, essential for growth under osmotic stress; expression regulated by high-osmolarity glycerol response pathway; protein abundance increases in response to DNA replication stress; constitutively inactivated via phosphorylation by the protein kinases Ypk1p and Ypk2p, dephosphorylation increases catalytic activity; for…	P-adj < 0.05
688	YDL024C	219.41838206381	-0.124945304848799	0.134884736014441	-0.926311668322664	0.354284033773704	0.618979702035725	DIA3	Protein of unknown function; involved in invasive and pseudohyphal growth	P-adj > 0.05
689	YDL025C	4156.68062758739	0.197229661717133	0.0759409324123263	2.59714564269847	0.00940020567920513	0.053981101599173	RTK1	Putative protein kinase, potentially phosphorylated by Cdc28p; interacts with ribosome biogenesis factors, Cka2, Gus1 and Arc1; protein abundance increases in response to DNA replication stress	P-adj > 0.05
690	YDL027C	2029.39445836578	0.286786303664987	0.0815547478095566	3.5164881428446	0.000437296190542304	0.00520878369641834	MRX9	Protein that associates with mitochondrial ribosome; the authentic, non-tagged protein is detected in highly purified mitochondria in high-throughput studies; YDL027C is not an essential gene	P-adj < 0.05
691	YDL028C	1400.03285555644	-0.085769992896808	0.0806082169759614	-1.06403535662358	0.287312682913272	0.555547673205965	MPS1	Dual-specificity kinase; autophosphorylation required for function; required for spindle pole body (SPB) duplication and spindle checkpoint function; contributes to bi-orientation by promoting formation of force-generating kinetochore-microtubule attachments in meiosis I; substrates include SPB proteins Spc42p, Spc110p, and Spc98p, mitotic exit network protein Mob1p, kinetochore protein Cnn1p, an…	P-adj > 0.05
692	YDL029W	5296.21826014044	0.136974956220439	0.0645511712865484	2.12195926875432	0.0338411586069841	0.138162807966465	ARP2	Essential component of the Arp2/3 complex; Arp2/3 is a highly conserved actin nucleation center required for the motility and integrity of actin patches; involved in endocytosis and membrane growth and polarity; required for efficient Golgi-to-ER trafficking in COPI mutants	P-adj > 0.05
693	YDL030W	381.248464792085	-0.147639913391534	0.119761991615408	-1.23277770685086	0.217658710868146	0.477016074615053	PRP9	Subunit of the SF3a splicing factor complex; required for spliceosome assembly; acts after the formation of the U1 snRNP-pre-mRNA complex	P-adj > 0.05
694	YDL031W	474.966110796643	-0.346031557168907	0.111621785079943	-3.100036045124	0.00193497093379806	0.0169883390342726	DBP10	Putative ATP-dependent RNA helicase of the DEAD-box protein family; constituent of 66S pre-ribosomal particles; essential protein involved in ribosome biogenesis	P-adj < 0.05
695	YDL033C	515.219882138088	-0.167568918355909	0.110276323177549	-1.51953668319278	0.128627461722656	0.344178252140705	SLM3	tRNA-specific 2-thiouridylase; responsible for 2-thiolation of the wobble base of mitochondrial tRNAs; human homolog TRMU is implicated in myoclonus epilepsy associated with ragged red fibers (MERRF), and can complement yeast null mutant	P-adj > 0.05
696	YDL035C	2989.18416015183	0.108645889651451	0.0690052746365434	1.57445775302972	0.115381661111342	0.320924340991923	GPR1	Plasma membrane G protein coupled receptor (GPCR); interacts with the heterotrimeric G protein alpha subunit, Gpa2p, and with Plc1p; sensor that integrates nutritional signals with the modulation of cell fate via PKA and cAMP synthesis	P-adj > 0.05
697	YDL036C	578.919169637363	-0.381541615892994	0.0963182306660523	-3.96126063835046	7.45550964753317e-05	0.00132933577882096	PUS9	Mitochondrial tRNA:pseudouridine synthase; catalyzes the formation of pseudouridine at position 32 in mitochondrial tRNAs; contains an N-terminal mitochondrial targeting sequence; PUS9 has a paralog, RIB2, that arose from the whole genome duplication	P-adj < 0.05
698	YDL037C	653.705463987175	-0.859281963934644	0.11904852329802	-7.21791367191984	5.27912098640832e-13	5.86490037278478e-11	BSC1	Protein of unconfirmed function; similar to cell surface flocculin Flo11p; ORF exhibits genomic organization compatible with a translational readthrough-dependent mode of expression; in W303 strain one continuous open reading frame comprising of YDL037C, the intergenic region and YDL039C encodes the gene IMI1	P-adj < 0.05
699	YDL039C	1193.95018884311	-0.851060913695002	0.0941113776559584	-9.04312459229121	1.52256178180067e-19	3.14137121909374e-17	PRM7	Pheromone-regulated protein; predicted to have one transmembrane segment; promoter contains Gcn4p binding elements; in W303 strain one continuous open reading frame comprising of YDL037C, the intergenic region and YDL039C encodes the IMI1	P-adj < 0.05
700	YDL040C	4282.9026339665	-0.0839085112648397	0.0711314183226562	-1.1796265735097	0.238148769147705	0.500932141870817	NAT1	Subunit of protein N-terminal acetyltransferase NatA; NatA comprised of Nat1p, Ard1p, and Nat5p; N-terminally acetylates many proteins to influence multiple processes such as cell cycle progression, heat-shock resistance, mating, sporulation, telomeric silencing and early stages of mitophagy; orthologous to human NAA15; expression of both human NAA10 and NAA15 functionally complements ard1 nat1 d…	P-adj > 0.05
701	YDL042C	450.908026389639	0.12020126834297	0.11506899473351	1.04460170718746	0.296207090252191	0.564669491459205	SIR2	Conserved NAD+ dependent histone deacetylase of the Sirtuin family; deacetylation targets are primarily nuclear proteins; required for telomere hypercluster formation in quiescent yeast cells; involved in regulation of lifespan; plays roles in silencing at HML, HMR, telomeres, and rDNA; negatively regulates initiation of DNA replication; functions as regulator of autophagy like mammalian homolog …	P-adj > 0.05
702	YDL043C	280.63503932633	-0.0695210954990617	0.128716976018691	-0.540108209883414	0.589122409180336	0.802563202572385	PRP11	Subunit of the SF3a splicing factor complex; required for spliceosome assembly	P-adj > 0.05
703	YDL044C	457.808358102135	-0.150051510188803	0.106999660059289	-1.40235501781648	0.160809258709573	0.397686253238528	MTF2	Mitochondrial protein that interacts with mitochondrial RNA polymerase; interacts with an N-terminal region of mitochondrial RNA polymerase (Rpo41p) and couples RNA processing and translation to transcription	P-adj > 0.05
704	YDL045C	1095.42248730014	0.0965848070064466	0.0811014654707214	1.19091321526508	0.233687656016389	0.495963845998046	FAD1	Flavin adenine dinucleotide (FAD) synthetase; performs the second step in synthesis of FAD from riboflavin; mutation is functionally complemented by human FLAD1	P-adj > 0.05
705	YDL045W-A	273.434618145494	0.0227884373649603	0.164490703572614	0.138539363441292	0.889814162012047	0.95228907260904	MRP10	Mitochondrial ribosomal protein of the small subunit; contains twin cysteine-x9-cysteine motifs; oxidized by Mia40p during import into mitochondria	P-adj > 0.05
706	YDL046W	2071.57126711481	0.285095022903263	0.0730448424998143	3.90301372617769	9.50023127144626e-05	0.00160874295043298	NPC2	Sterol transport protein and functional homolog of human NPC2/He1; human NPC2 is a cholesterol-binding protein whose deficiency causes Niemann-Pick type C2 disease involving retention of cholesterol in lysosomes; yeast NPC2 can complement mutations in human NPC2	P-adj < 0.05
707	YDL047W	1994.71094188993	-0.064712841768509	0.0670911106395743	-0.964551654483084	0.334769424267378	0.599121116478514	SIT4	Ceramide-activated, type 2A-related serine-threonine phosphatase; functions in G1/S transition of mitotic cycle; controls lifespan, mitochondrial function, cell cycle progression by regulating HXK2 phosphorylation; regulator of COPII coat dephosphorylation; required for ER to Golgi traffic; interacts with Hrr25p kinase; cytoplasmic and nuclear protein that modulates functions mediated by Pkc1p in…	P-adj > 0.05
708	YDL048C	2225.62407128181	-0.49235060896376	0.0851489055863038	-5.78223061792299	7.37165546168065e-09	4.13456831088632e-07	STP4	Protein containing a Kruppel-type zinc-finger domain; similar to Stp1p, Stp2p; predicted transcription factor; relative distribution to the nucleus increases upon DNA replication stress; STP4 has a paralog, STP3, that arose from the whole genome duplication	P-adj < 0.05
709	YDL049C	326.775287069374	0.155392643251256	0.118984987388265	1.30598528992727	0.191557560046449	0.441510093042195	KNH1	Protein with similarity to Kre9p; Kre9p is involved in cell wall beta 1,6-glucan synthesis; overproduction suppresses growth defects of a kre9 null mutant; required for propionic acid resistance	P-adj > 0.05
710	YDL051W	1363.85068756366	-0.233353840060132	0.0818473207852255	-2.85108709511058	0.00435700333464179	0.0309218774744787	LHP1	RNA binding protein required for maturation of tRNA and U6 snRNA; acts as a molecular chaperone for RNAs transcribed by polymerase III; homologous to human La (SS-B) autoantigen	P-adj < 0.05
711	YDL052C	1171.47333551027	-0.0852925551539393	0.0763331001495122	-1.11737313153636	0.263834818358672	0.529778847986809	SLC1	1-acyl-sn-glycerol-3-phosphate acyltransferase; catalyzes the acylation of lysophosphatidic acid to form phosphatidic acid, a key intermediate in lipid metabolism; enzymatic activity detected in lipid particles and microsomes	P-adj > 0.05
712	YDL053C	790.949471241184	0.313493237705639	0.111117486120388	2.82127726833192	0.00478328406566669	0.0329749785767977	PBP4	Pbp1p binding protein; interacts strongly with Pab1p-binding protein 1 (Pbp1p) in the yeast two-hybrid system; also interacts with Lsm12p in a copurification assay; relative distribution to the nucleus increases upon DNA replication stress	P-adj < 0.05
713	YDL054C	1105.83414478976	0.18261293759549	0.0900756602325511	2.02732832736426	0.0426288463762186	0.162925651819453	MCH1	Protein with similarity to mammalian monocarboxylate permeases; monocarboxylate permeases are involved in transport of monocarboxylic acids across the plasma membrane but mutant is not deficient in monocarboxylate transport	P-adj > 0.05
714	YDL055C	18476.7868446853	-0.344106644548565	0.0653150672485271	-5.26841139486578	1.37609435961748e-07	5.97721587632346e-06	PSA1	GDP-mannose pyrophosphorylase (mannose-1-phosphate guanyltransferase); synthesizes GDP-mannose from GTP and mannose-1-phosphate in cell wall biosynthesis; required for normal cell wall structure	P-adj < 0.05
715	YDL056W	1410.56233403351	-0.10984292547457	0.0743804290593242	-1.47677187216764	0.139736798829054	0.362813252510312	MBP1	Transcription factor; involved in regulation of cell cycle progression from G1 to S phase, forms a complex with Swi6p that binds to MluI cell cycle box regulatory element in promoters of DNA synthesis genes	P-adj > 0.05
716	YDL057W	418.186172681267	-0.0339851062922129	0.113172477006693	-0.300294799505034	0.763952299690163	0.90105194677625		Putative protein of unknown function; YDL057W is not an essential gene	P-adj > 0.05
717	YDL058W	2992.35940575488	-0.0991159610315962	0.068752525515826	-1.44163374782183	0.149405722736113	0.37822824725965	USO1	Essential protein involved in vesicle-mediated ER to Golgi transport; binds membranes and functions during vesicle docking to the Golgi; required for assembly of the ER-to-Golgi SNARE complex	P-adj > 0.05
718	YDL059C	249.268690208661	-0.080555001853768	0.135271213341608	-0.595507350483636	0.551504387201261	0.775593326079696	RAD59	Protein involved DNA double-strand break repair; repairs breaks in DNA during vegetative growth via recombination and single-strand annealing; anneals complementary single-stranded DNA; forms nuclear foci upon DNA replication stress; required for loading of Rad52p to DSBs; regulates replication fork progression in DNA ligase I-deficient cells; paralog of Rad52p	P-adj > 0.05
719	YDL060W	624.350203172754	-0.503776116445946	0.0990961766456792	-5.08370891287975	3.70135046891731e-07	1.44477713911725e-05	TSR1	Protein required for processing of 20S pre-rRNA in the cytoplasm; associates with pre-40S ribosomal particles; inhibits the premature association of 60S subunits with assembling 40S subunits in the cytoplasm; similar to Bms1p; relocalizes from nucleus to cytoplasm upon DNA replication stress	P-adj < 0.05
720	YDL061C	796.209737661885	0.0733892084358651	0.124031503942163	0.591698125905875	0.554052751739685	0.777072771740752	RPS29B	Protein component of the small (40S) ribosomal subunit; homologous to mammalian ribosomal protein S29 and bacterial S14; RPS29B has a paralog, RPS29A, that arose from the whole genome duplication	P-adj > 0.05
721	YDL063C	595.976891598872	-0.482684404577412	0.114956790262671	-4.19883334837813	2.68293675518897e-05	0.000574049097582469	SYO1	Transport adaptor or symportin; facilitates synchronized nuclear coimport of the two 5S-rRNA binding proteins Rpl5p and Rpl11p; binds to nascent Rpl5p during translation; required for biogenesis of the large ribosomal subunit; green fluorescent protein (GFP)-fusion protein localizes to the cytoplasm and nucleus	P-adj < 0.05
722	YDL064W	412.570670207957	0.100819238713043	0.122652283980517	0.821992346502556	0.411081252810743	0.671648991814629	UBC9	SUMO-conjugating enzyme involved in the Smt3p conjugation pathway; nuclear protein required for S- and M-phase cyclin degradation and mitotic control; involved in proteolysis mediated by the anaphase-promoting complex cyclosome (APCC)	P-adj > 0.05
723	YDL065C	963.092938811916	-0.0849350930446661	0.090889550874279	-0.934486882459687	0.350052799343537	0.61429374903026	PEX19	Chaperone and import receptor for newly-synthesized class I PMPs; binds peroxisomal membrane proteins (PMPs) in the cytoplasm and delivers them to the peroxisome for subsequent insertion into the peroxisomal membrane; interacts with Myo2p and contributes to peroxisome partitioning	P-adj > 0.05
724	YDL066W	4497.78554799886	-0.0737168097327652	0.066976223209293	-1.10064148440274	0.271052722952722	0.538428919155825	IDP1	Mitochondrial NADP-specific isocitrate dehydrogenase; catalyzes the oxidation of isocitrate to alpha-ketoglutarate; not required for mitochondrial respiration and may function to divert alpha-ketoglutarate to biosynthetic processes	P-adj > 0.05
725	YDL067C	245.989013543707	0.329159342655275	0.170567495265302	1.92978939007867	0.0536329386488201	0.192685004088454	COX9	Subunit VIIa of cytochrome c oxidase (Complex IV); Complex IV is the terminal member of the mitochondrial inner membrane electron transport chain	P-adj > 0.05
726	YDL069C	203.283136280827	-0.111683048205754	0.150560450176057	-0.741782108615898	0.458219362292631	0.71044907567486	CBS1	Mitochondrial translational activator of the COB mRNA; membrane protein that interacts with translating ribosomes, acts on the COB mRNA 5'-untranslated leader	P-adj > 0.05
727	YDL070W	3256.00566927057	-0.056215539852927	0.0844958888567418	-0.665305029789525	0.505855414163087	0.745301384243855	BDF2	Protein involved in transcription initiation; acts at TATA-containing promoters; associates with the basal transcription factor TFIID; contains two bromodomains; corresponds to the C-terminal region of mammalian TAF1; redundant with Bdf1p; protein abundance increases in response to DNA replication stress; BDF2 has a paralog, BDF1, that arose from the whole genome duplication	P-adj > 0.05
728	YDL072C	2943.02769125374	0.210051956792833	0.0701438571896321	2.99458805387567	0.00274815720733839	0.0219586503275158	YET3	Protein of unknown function; YET3 null mutant decreases the level of secreted invertase; homolog of human BAP31 protein; protein abundance increases in response to DNA replication stress	P-adj < 0.05
729	YDL073W	936.403882736836	-0.0272334283562814	0.0919728297184228	-0.296102973450499	0.767151443273895	0.902880315292121	AHK1	Scaffold protein in the HKR1 sub-branch of the Hog1p-signaling pathway; physically interacts with the cytoplasmic domain of Hkr1p, and with Sho1p, Pbs2p, and Ste11p; prevents cross-talk signaling from Hkr1p of the osmotic stress MAPK cascade to the Kss1p MAPK cascade; non-essential gene	P-adj > 0.05
730	YDL074C	1935.64664075812	0.0334581028755938	0.0742668931914959	0.450511680747472	0.652341533653874	0.844026212747689	BRE1	E3 ubiquitin ligase; forms heterodimer with Rad6p to regulate K63 polyubiquitination in response to oxidative stress and to monoubiquinate histone H2B-K123, which is required for the subsequent methylation of histone H3-K4 and H3-K79; required for DSBR, transcription, silencing, and checkpoint control; interacts with RNA-binding protein Npl3p, linking histone ubiquitination to mRNA processing; Br…	P-adj > 0.05
731	YDL075W	6291.63739967988	-0.22185934697123	0.11724702644702	-1.89223858117612	0.0584592000614472	0.204569666805566	RPL31A	Ribosomal 60S subunit protein L31A; associates with karyopherin Sxm1p; loss of both Rpl31p and Rpl39p confers lethality; homologous to mammalian ribosomal protein L31, no bacterial homolog; RPL31A has a paralog, RPL31B, that arose from the whole genome duplication	P-adj > 0.05
732	YDL076C	912.25465715121	0.03257535928215	0.0997272703483653	0.326644449089586	0.743936820480214	0.891089158597179	RXT3	Component of the Rpd3L histone deacetylase complex; involved in histone deacetylation; protein abundance increases in response to DNA replication stress	P-adj > 0.05
733	YDL077C	1892.47694581362	0.0261701679790007	0.0733563281478214	0.35675406116654	0.721275930002764	0.883057447245835	VAM6	Guanine nucleotide exchange factor for the GTPase Gtr1p; subunit of the HOPS endocytic tethering complex; vacuole membrane protein; functions as a Rab GTPase effector, interacting with both GTP- and GDP-bound conformations of Ypt7p; facilitates tethering and promotes membrane fusion events at the late endosome and vacuole; required for both membrane and protein trafficking; component of vacuole-m…	P-adj > 0.05
734	YDL078C	5651.89825444649	0.278397752540571	0.0618558791526067	4.50074845519092	6.7714602708337e-06	0.000183655990538058	MDH3	Peroxisomal malate dehydrogenase; catalyzes interconversion of malate and oxaloacetate; involved in the glyoxylate cycle	P-adj < 0.05
735	YDL079C	5685.73003031306	0.0870766811505554	0.0852971763263311	1.02086241187418	0.307319629816316	0.577173440002879	MRK1	Glycogen synthase kinase 3 (GSK-3) homolog; one of four GSK-3 homologs in S. cerevisiae that function to activate Msn2p-dependent transcription of stress responsive genes and that function in protein degradation; MRK1 has a paralog, RIM11, that arose from the whole genome duplication	P-adj > 0.05
736	YDL080C	1169.71487344219	0.025104465762566	0.0783885792808158	0.320256675052534	0.748773763185675	0.893179027446551	THI3	Regulatory protein that binds Pdc2p and Thi2p transcription factors; activates thiamine biosynthesis transcription factors Pdc2p and Thi2p by binding to them, but releases and de-activates them upon binding to thiamine pyrophosphate (TPP), the end product of the pathway; has similarity to decarboxylases but enzymatic activity is not detected	P-adj > 0.05
737	YDL081C	14166.4522854761	-0.285039767843344	0.108652556089933	-2.62340600259246	0.00870554631836862	0.0512137892884069	RPP1A	Ribosomal stalk protein P1 alpha; involved in the interaction between translational elongation factors and the ribosome; free (non-ribosomal) P1 stimulates the phosphorylation of the eIF2 alpha subunit (Sui2p) by Gcn2p; accumulation of P1 in the cytoplasm is regulated by phosphorylation and interaction with the P2 stalk component	P-adj > 0.05
738	YDL082W	3489.18995062041	-0.151781305938377	0.0790893661943456	-1.91911142093877	0.0549702343875611	0.196147649201322	RPL13A	Ribosomal 60S subunit protein L13A; not essential for viability; homologous to mammalian ribosomal protein L13, no bacterial homolog; RPL13A has a paralog, RPL13B, that arose from the whole genome duplication	P-adj > 0.05
739	YDL083C	4678.46701919851	-0.215230961475534	0.0956007001475467	-2.25135340163152	0.0243631630195571	0.109020908415168	RPS16B	Protein component of the small (40S) ribosomal subunit; homologous to mammalian ribosomal protein S16 and bacterial S9; RPS16B has a paralog, RPS16A, that arose from the whole genome duplication	P-adj > 0.05
740	YDL084W	8303.08560295241	-0.0859854329050523	0.0814694250090139	-1.05543193530013	0.291227823658581	0.558573418750207	SUB2	Component of the TREX complex required for nuclear mRNA export; member of the DEAD-box RNA helicase superfamily and is involved in early and late steps of spliceosome assembly; homolog of the human splicing factor hUAP56; relocalizes from nucleus to cytoplasm upon DNA replication stress	P-adj > 0.05
741	YDL085C-A	173.220923695032	0.178814646696347	0.183804918914582	0.972850170454069	0.330627773511061	0.595986366502168		Putative protein of unknown function; green fluorescent protein (GFP)-fusion protein localizes to the cytoplasm and nucleus	P-adj > 0.05
742	YDL085W	788.021950493096	0.47468707420633	0.0996977274205072	4.76126273374502	1.92385390438633e-06	5.97532473421496e-05	NDE2	Mitochondrial external NADH dehydrogenase; catalyzes the oxidation of cytosolic NADH; Nde1p and Nde2p are involved in providing the cytosolic NADH to the mitochondrial respiratory chain; NDE2 has a paralog, NDE1, that arose from the whole genome duplication	P-adj < 0.05
743	YDL086W	1529.71693993775	0.0306702406350814	0.0929192100328981	0.330074272308412	0.741343842549757	0.890635348260368		Putative carboxymethylenebutenolidase; the authentic, non-tagged protein is detected in highly purified mitochondria in high-throughput studies; YDL086W is not an essential gene	P-adj > 0.05
744	YDL087C	465.895572258303	0.111271454652407	0.103058026321019	1.0796971242764	0.280277074915789	0.54837418223306	LUC7	Essential protein associated with the U1 snRNP complex; splicing factor involved in recognition of 5' splice site; contains two zinc finger motifs; N-terminal zinc finger binds pre-mRNA; relocalizes to the cytosol in response to hypoxia	P-adj > 0.05
745	YDL088C	1931.44062193572	-0.0081904255199134	0.0698777728339705	-0.117210740808438	0.906693055655943	0.960542162870741	ASM4	FG-nucleoporin component of central core of nuclear pore complex (NPC); contributes directly to nucleocytoplasmic transport; induces membrane tubulation, which may contribute to nuclear pore assembly; ASM4 has a paralog, NUP53, that arose from the whole genome duplication	P-adj > 0.05
746	YDL089W	959.186258306445	0.174531043687853	0.101695880376909	1.71620564216565	0.0861244109087958	0.266349422815907	NUR1	Protein involved in regulation of mitotic exit; dephosphorylation target of Cdc14p in anaphase, which promotes timely rDNA segregation and allows mitotic progression; interacts with Csm1p, Lrs4p; required for rDNA repeat stability; null mutant causes increase in unequal sister-chromatid exchange; GFP-fusion protein localizes to the nuclear periphery, possible Cdc28p substrate	P-adj > 0.05
747	YDL090C	767.62805688296	0.0926116016932822	0.0910583819945041	1.01705740498301	0.309126121784169	0.578038137920203	RAM1	Beta subunit of the CAAX farnesyltransferase (FTase); this complex prenylates the a-factor mating pheromone and Ras proteins; required for the membrane localization of Ras proteins and a-factor; homolog of the mammalian FTase beta subunit	P-adj > 0.05
748	YDL091C	1394.14030996574	0.310115085319541	0.0727575274565218	4.26230929170673	2.02325145483234e-05	0.000459988861301559	UBX3	Clathrin-coated vesicle component, regulator of endocytosis; copurifies with the DSC ubiquitin ligase complex; UBX (ubiquitin regulatory X) domain-containing protein that interacts with Cdc48p; required for efficient clathrin-mediated endocytosis; ortholog of fission yeast Ucp10	P-adj < 0.05
749	YDL092W	388.767350225645	0.124426005893215	0.112582876326372	1.10519476809698	0.269075203413418	0.537000306446548	SRP14	Signal recognition particle (SRP) subunit; interacts with the RNA component of SRP to form the Alu domain, which is the region of SRP responsible for arrest of nascent chain elongation during membrane targeting; homolog of mammalian SRP14	P-adj > 0.05
750	YDL093W	1131.66552635377	0.0574897308360343	0.0934571034631515	0.615145651916138	0.538458535658964	0.765233692620378	PMT5	Protein O-mannosyltransferase; transfers mannose residues from dolichyl phosphate-D-mannose to protein serine/threonine residues; acts in a complex with Pmt3p, can instead interact with Pmt2p in some conditions; target for new antifungals	P-adj > 0.05
751	YDL095W	9771.75295660139	0.0158474760939271	0.0820195064811367	0.19321594061983	0.846789855151131	0.929843184415146	PMT1	Protein O-mannosyltransferase of the ER membrane; transfers mannose from dolichyl phosphate-D-mannose to protein serine and threonine residues; 1 of 7 related proteins involved in O-glycosylation which is essential for cell wall rigidity; involved in ER quality control; amino terminus faces cytoplasm, carboxyl terminus faces ER lumen	P-adj > 0.05
752	YDL097C	5184.24012166698	0.0135547896687871	0.060839925668693	0.22279431672222	0.823695591447127	0.924085983841832	RPN6	Essential, non-ATPase regulatory subunit of the 26S proteasome lid; required for the assembly and activity of the 26S proteasome; the human homolog (S9 protein) partially rescues Rpn6p depletion; protein abundance increases in response to DNA replication stress	P-adj > 0.05
753	YDL098C	129.843761515108	0.220831139660111	0.19621537930384	1.1254527572895	0.260397225741646	0.527193105709819	SNU23	Component of the U4/U6.U5 snRNP complex; involved in mRNA splicing via spliceosome	P-adj > 0.05
754	YDL099W	1338.9549061861	-0.114107067786424	0.0857290521006531	-1.33101982339024	0.18318248830236	0.432289720148175	BUG1	Cis-golgi localized protein involved in ER to Golgi transport; forms a complex with the mammalian GRASP65 homolog, Grh1p; mutants are compromised for the fusion of ER-derived vesicles with Golgi membranes	P-adj > 0.05
755	YDL100C	4021.29767835225	-0.163340960531031	0.0637247816502046	-2.56322511119198	0.0103704785177947	0.0584490286802925	GET3	Guanine nucleotide exchange factor for Gpa1p; amplifies G protein signaling; functions as a chaperone under ATP-depleted oxidative stress conditions; subunit of GET complex, involved in ATP dependent Golgi to ER trafficking and insertion of tail-anchored (TA) proteins into ER membrane under non-stress conditions; binds as dimer to transmembrane domain (TMD) cargo, shielding TMDs from aqueous solv…	P-adj > 0.05
756	YDL101C	533.157202548994	0.0111564650498667	0.103076261746437	0.108235056848599	0.91380923694658	0.963704671156118	DUN1	Cell-cycle checkpoint S/T protein kinase; required for transient G2/M arrest after DNA damage, damage-induced transcription, and nuclear-to-cytoplasmic redistribution of Rnr2p-Rnr4p after genotoxic stress and iron deprivation; phosphorylates repair protein Rad55p, transcriptional repressor Sml1p, superoxide dismutase, and ribonucleotide reductase inhibitors Crt1p and Dif1p; functions in the Mec1p…	P-adj > 0.05
757	YDL102W	912.707441523323	-0.0503224834679394	0.081175189359706	-0.619924435838995	0.535307537122926	0.762750394727667	POL3	Catalytic subunit of DNA polymerase delta; required for chromosomal DNA replication during mitosis and meiosis, intragenic recombination, repair of double strand DNA breaks, and DNA replication during nucleotide excision repair (NER)	P-adj > 0.05
758	YDL103C	1575.99082060789	0.0290873888577917	0.0719485629150888	0.404280331382291	0.686006587242427	0.86365854503617	QRI1	UDP-N-acetylglucosamine pyrophosphorylase; catalyzes the formation of UDP-N-acetylglucosamine (UDP-GlcNAc), which is important in cell wall biosynthesis, protein N-glycosylation, and GPI anchor biosynthesis; protein abundance increases in response to DNA replication stress	P-adj > 0.05
759	YDL104C	260.78315519529	0.0563568333307923	0.132318161962748	0.425919106605022	0.670166791908312	0.85427961318042	QRI7	Protein involved in threonylcarbamoyl adenosine biosynthesis; Sua5p and Qri7p are necessary and sufficient for RNA t6A modification in vitro; highly conserved mitochondrial protein; essential for t6A modification of mitochondrial tRNAs that decode ANN codons; similar to Kae1p and E. coli YgjD, both of which are also required for tRNA t6A modification; when directed to the cytoplasm, complements t…	P-adj > 0.05
760	YDL105W	284.665755247813	-0.234640610817967	0.1240510444293	-1.89148436353307	0.0585597163481201	0.204781768367488	NSE4	Component of the SMC5-SMC6 complex; this complex plays a key role in the removal of X-shaped DNA structures that arise between sister chromatids during DNA replication and repair	P-adj > 0.05
761	YDL106C	1748.40139909419	0.0708650444406462	0.0676719739947308	1.04718453234664	0.295014477742312	0.562846313711141	PHO2	Homeobox transcription factor; regulatory targets include genes involved in phosphate metabolism; binds cooperatively with Pho4p to the PHO5 promoter; phosphorylation of Pho2p facilitates interaction with Pho4p; relocalizes to the cytosol in response to hypoxia	P-adj > 0.05
762	YDL107W	377.883836142863	-0.111865049002316	0.120937437788524	-0.924982793152339	0.354974857965558	0.619241079129594	MSS2	Peripherally bound inner membrane protein of the mitochondrial matrix; involved in membrane insertion of C-terminus of Cox2p, interacts genetically and physically with Cox18p	P-adj > 0.05
763	YDL108W	466.979516784821	-0.157467853322128	0.106822206687107	-1.47411159351321	0.140451547516269	0.364178002693665	KIN28	Serine/threonine protein kinase, subunit of transcription factor TFIIH; involved in transcription initiation at RNA polymerase II promoters; phosphorylates Ser5 residue of the PolII C-terminal domain (CTD) at gene promoters; relocalizes to the cytosol in response to hypoxia	P-adj > 0.05
764	YDL109C	774.091692177811	-0.0543943341138793	0.106636740991736	-0.510089989697777	0.60998841792125	0.816096130229519		Putative lipase; involved in lipid metabolism; not an essential gene; YDL109C has a paralog, ROG1, that arose from the whole genome duplication	P-adj > 0.05
765	YDL110C	2956.52780642973	0.412313335799578	0.0833002993285089	4.94972213933531	7.43195083685964e-07	2.65027036941594e-05	TMA17	ATPase dedicated chaperone that adapts proteasome assembly to stress; Tma17p is induced upon stress; interacts with Rpt6p to assist its pairing to Rpt3p and early steps in proteasome biogenesis; associates with ribosomes; heterozygous deletion demonstrated increases in chromosome instability in a rad9 deletion background; protein abundance is decreased upon intracellular iron depletion	P-adj < 0.05
766	YDL111C	973.440704836007	-0.0223048065459079	0.104755893548246	-0.212921734428577	0.831388009452211	0.925529723534956	RRP42	Exosome non-catalytic core component; involved in 3'-5' RNA processing and degradation in both the nucleus and the cytoplasm; has similarity to E. coli RNase PH and to human hRrp42p (EXOSC7)	P-adj > 0.05
767	YDL112W	1071.07056473247	-0.155863084249582	0.0849430344311533	-1.83491307195894	0.0665185704981774	0.22186938901153	TRM3	2'-O-ribose methyltransferase; catalyzes the ribose methylation of the guanosine nucleotide at position 18 of tRNAs	P-adj > 0.05
768	YDL113C	3179.84455532034	0.136436130389644	0.0790048759904626	1.72693303646366	0.0841796904322524	0.262282207360213	ATG20	Sorting nexin family member; required for the cytoplasm-to-vacuole targeting (Cvt) pathway and for endosomal sorting; has a Phox homology domain that binds phosphatidylinositol-3-phosphate; interacts with Snx4p; potential Cdc28p substrate	P-adj > 0.05
769	YDL114W	17.7770836537943	-0.157698663543069	0.504457992804849	-0.312610099933684	0.754576903829969	0.896021058934678		Putative short-chain dehydrogenase/reductase; YDL114W is not an essential gene	P-adj > 0.05
770	YDL115C	952.313504488561	0.0931972356899084	0.0930898692680777	1.00115336311754	0.316752669525177	0.583750984637835	IWR1	RNA polymerase II transport factor, conserved from yeast to humans; also has a role in transporting RNA polymerase III into the nucleus; interacts with most of the RNAP II subunits; nucleo-cytoplasmic shuttling protein; deletion causes hypersensitivity to K1 killer toxin; protein increases in abundance and relocalizes from nucleus to cytoplasm upon DNA replication stress	P-adj > 0.05
771	YDL116W	2368.38452585005	0.0352428174272811	0.0774211218334416	0.455209335549284	0.648958644910259	0.843427242215201	NUP84	Subunit of the Nup84p subcomplex of the nuclear pore complex (NPC); contributes to nucleocytoplasmic transport and NPC biogenesis; also plays roles in several processes that may require localization of genes or chromosomes at the nuclear periphery, including double-strand break repair, transcription and chromatin silencing; homologous to human NUP107	P-adj > 0.05
772	YDL117W	1012.37562184143	0.351986212975076	0.0835081401335629	4.21499284275892	2.49786110661686e-05	0.000540454816963505	CYK3	SH3-domain protein located in the bud neck and cytokinetic actin ring; relocalizes from bud neck to nucleus upon DNA replication stress; activates the chitin synthase activity of Chs2p during cytokinesis; suppressor of growth and cytokinesis defects of chs2 phospho-mutants	P-adj < 0.05
773	YDL119C	295.198817685071	-0.0236854368533204	0.132129361418095	-0.1792594514884	0.85773398410636	0.936352391566176	HEM25	Mitochondrial glycine transporter; required for the transport of glycine into mitochondria for initiation of heme biosynthesis, with YMC1 acting as a secondary transporter; homolog of human SLC25A38, a mitochondrial glycine transporter associated with nonsyndromic autosomal recessive congenital sideroblastic anemia; human SLC25A38 can complement the heme deficiency associated with the null mutant…	P-adj > 0.05
774	YDL120W	604.441158733735	0.35998191605814	0.117904309343004	3.05317013486665	0.00226437518331862	0.0190689437813873	YFH1	Mitochondrial matrix iron chaperone; oxidizes and stores iron; interacts with Isu1p to promote Fe-S cluster assembly; mutation results in multiple Fe/S-dependent enzyme deficiencies; human frataxin homolog FXN is mutated in Friedrich's ataxia; human FTL gene can complement yeast yfh1 null mutant	P-adj < 0.05
775	YDL121C	386.967245482471	-0.170562209266917	0.112067388494504	-1.52196113033616	0.12801882039248	0.342867281134612		Putative protein of unknown function; green fluorescent protein (GFP)-fusion protein localizes to the endoplasmic reticulum; YDL121C is not an essential protein	P-adj > 0.05
776	YDL122W	1992.2327274591	-0.0172788508992598	0.0727764182678352	-0.237423760477871	0.812328058435762	0.919805261800975	UBP1	Ubiquitin-specific protease; removes ubiquitin from ubiquitinated proteins; cleaves at the C terminus of ubiquitin fusions irrespective of their size; capable of cleaving polyubiquitin chains	P-adj > 0.05
777	YDL123W	619.155285544245	-0.0037985000656397	0.154839673353498	-0.0245318269108445	0.980428397145355	0.992975955523969	SNA4	Protein of unknown function; localized to the vacuolar outer membrane; predicted to be palmitoylated	P-adj > 0.05
778	YDL124W	11337.3737455645	0.142832290782164	0.0633007304929611	2.25640825421511	0.0240450751810434	0.108095878771648		NADPH-dependent alpha-keto amide reductase; reduces aromatic alpha-keto amides, aliphatic alpha-keto esters, and aromatic alpha-keto esters; member of the aldo-keto reductase (AKR) family; protein abundance increases in response to DNA replication stress	P-adj > 0.05
779	YDL125C	2842.07730164655	0.0580315818884507	0.0671232724457938	0.864552334442795	0.387284544047556	0.648484229615176	HNT1	Adenosine 5'-monophosphoramidase; interacts physically and genetically with Kin28p, a CDK and TFIIK subunit, and genetically with CAK1; member of histidine triad (HIT) superfamily of nucleotide-binding proteins; protein abundance increases in response to DNA replication stress; human homolog HINT1 can complement yeast hnt1 mutant	P-adj > 0.05
780	YDL126C	28449.689810931	0.00933091338254818	0.0616070588435859	0.151458510724208	0.87961403686266	0.94682141615942	CDC48	AAA ATPase; subunit of polyUb-selective segregase complex involved in ERAD, INM-associated degradation (INMAD), mitotic spindle disassembly, macroautophagy, PMN, ribosome-associated degradation, ribophagy, homotypic ER membrane fusion, SCF complex disassembly, cell wall integrity during heat stress, and telomerase regulation; mobilizes membrane-anchored transcription factors by regulated Ub/prote…	P-adj > 0.05
781	YDL127W	380.249730687087	0.0709450375211475	0.118396445470191	0.599215941318181	0.54902889366115	0.773783829880572	PCL2	Cyclin, interacts with cyclin-dependent kinase Pho85p; member of the Pcl1,2-like subfamily, involved in the regulation of polarized growth and morphogenesis and progression through the cell cycle; localizes to sites of polarized cell growth; PCL2 has a paralog, PCL9, that arose from the whole genome duplication	P-adj > 0.05
782	YDL128W	2978.02922893326	0.131024659593334	0.0807634774894301	1.62232563116765	0.104733643422897	0.301635549639668	VCX1	Vacuolar membrane antiporter with Ca2+/H+ and K+/H+ exchange activity; involved in control of cytosolic Ca2+ and K+ concentrations; has similarity to sodium/calcium exchangers, including the bovine Na+/Ca2+,K+ antiporter	P-adj > 0.05
783	YDL129W	272.493473466153	-0.213717244898305	0.128373143396791	-1.66481274231731	0.0959501209449375	0.285331493035854		Protein of unknown function; green fluorescent protein (GFP)-fusion protein localizes to the cytoplasm and the nucleus; YDL129W is not an essential gene; relative distribution to the nucleus increases upon DNA replication stress	P-adj > 0.05
784	YDL130W	4693.59460065278	-0.428610289146355	0.136242742700576	-3.14593115677597	0.00165558970565831	0.0151306783633432	RPP1B	Ribosomal protein P1 beta; component of the ribosomal stalk, which is involved in interaction of translational elongation factors with ribosome; free (non-ribosomal) P1 stimulates the phosphorylation of the eIF2 alpha subunit (Sui2p) by Gcn2p; accumulation is regulated by phosphorylation and interaction with the P2 stalk component	P-adj < 0.05
785	YDL130W-A	731.634245500972	0.378551209909413	0.108329770997681	3.49443376851149	0.000475068466453488	0.00556687734422272	STF1	Protein involved in regulation of the mitochondrial F1F0-ATP synthase; Stf1p and Stf2p act as stabilizing factors that enhance inhibitory action of the Inh1p protein; protein abundance increases in response to DNA replication stress; STF1 has a paralog, INH1, that arose from the whole genome duplication	P-adj < 0.05
786	YDL131W	1732.10020500345	-0.121191687531748	0.0887798880241818	-1.3650804278863	0.172227772834197	0.41544044608674	LYS21	Homocitrate synthase isozyme; catalyzes the condensation of acetyl-CoA and alpha-ketoglutarate to form homocitrate, which is the first step in the lysine biosynthesis pathway; LYS21 has a paralog, LYS20, that arose from the whole genome duplication	P-adj > 0.05
787	YDL132W	2907.89574380717	0.1160805862415	0.071855048893806	1.61548267002162	0.10620621028012	0.303889686373579	CDC53	Cullin; structural protein of SCF complexes (which also contain Skp1p, Cdc34p, Hrt1p and an F-box protein) involved in ubiquitination; SCF promotes the G1-S transition by targeting G1 cyclins and the Cln-CDK inhibitor Sic1p for degradation; human homolog CUL1 can complement yeast cdc53 null mutant	P-adj > 0.05
788	YDL133C-A	70.5725381060123	0.408346525274866	0.358547875931938	1.13888981830806	0.254749112827272	0.522801287674299	RPL41B	Ribosomal 60S subunit protein L41B; comprises only 25 amino acids; rpl41a rpl41b double null mutant is viable; homologous to mammalian ribosomal protein L41, no bacterial homolog; RPL41B has a paralog, RPL41A, that arose from the whole genome duplication	P-adj > 0.05
789	YDL133W	1151.14722693059	0.000774327852096193	0.0803149245604629	0.0096411452333901	0.992307598240284	0.997187050138216	SRF1	Regulator of phospholipase D (Spo14p); interacts with Spo14p and regulates its catalytic activity; capable of buffering the toxicity of C16:0 platelet activating factor, a lipid that accumulates intraneuronally in Alzheimer's patients	P-adj > 0.05
790	YDL134C	3456.09021339671	0.0949972132072345	0.0659448157465817	1.44055620038879	0.149710101901759	0.37866692586973	PPH21	Catalytic subunit of protein phosphatase 2A (PP2A); functionally redundant with Pph22p; methylated at C terminus; forms alternate complexes with several regulatory subunits; involved in signal transduction and regulation of mitosis; forms nuclear foci upon DNA replication stress; PPH21 has a paralog, PPH22, that arose from the whole genome duplication	P-adj > 0.05
791	YDL135C	1305.47539755951	0.0530790627588338	0.0862640093094658	0.615309480555402	0.538350357751133	0.765233692620378	RDI1	Rho GDP dissociation inhibitor; involved in the localization and regulation of Cdc42p and Rho1p; protein abundance increases in response to DNA replication stress	P-adj > 0.05
792	YDL136W	3154.81268146442	-0.220503288652063	0.107157983465086	-2.05774018436906	0.0396150807170069	0.154737201691784	RPL35B	Ribosomal 60S subunit protein L35B; homologous to mammalian ribosomal protein L35 and bacterial L29; RPL35B has a paralog, RPL35A, that arose from the whole genome duplication	P-adj > 0.05
793	YDL137W	2842.09039529379	0.124668318981329	0.076055704791333	1.63917117490884	0.101177615232705	0.295857419043153	ARF2	ADP-ribosylation factor; GTPase of the Ras superfamily involved in regulation of coated formation vesicles in intracellular trafficking within the Golgi; ARF2 has a paralog, ARF1, that arose from the whole genome duplication; arf1 arf2 double null mutation is complemented by human ARF1, ARF4, ARF5, or ARF6	P-adj > 0.05
794	YDL138W	1225.70471486077	-0.032880324322206	0.0861528674565459	-0.381650957105872	0.702720281781595	0.874013526045159	RGT2	Plasma membrane high glucose sensor that regulates glucose transport; low affinity sesnor that contains 12 predicted transmembrane segments and a long C-terminal tail required for hexose transporter induction; phosphorylation of the tail by Yck1p/Yck2p facilitates binding to the HXT co-repressors, Mth1p and Std1p; RGT2 has a paralog, SNF3, that arose from the whole genome duplication	P-adj > 0.05
795	YDL139C	190.875436777342	-0.153179394788128	0.155380867687292	-0.9858317633829	0.324215676136109	0.590849829980536	SCM3	Nonhistone component of centromeric chromatin; binds to histone H3 variant, Cse4p, and recruits it to centromeres; involved in the assembly and maintenance of Cse4-H4 at centromeres; required for kinetochore assembly and G2/M progression; may protect Cse4p from ubiquitination; homolog of mammalian HJURP	P-adj > 0.05
796	YDL140C	15667.4188008032	0.0309645519296886	0.0586724507906323	0.527752829691451	0.597670900481081	0.806377260678065	RPO21	RNA polymerase II largest subunit B220; part of central core; phosphorylation of C-terminal heptapeptide repeat domain regulates association with transcription and splicing factors; similar to bacterial beta-prime	P-adj > 0.05
797	YDL141W	1703.6941187585	0.0204310288038887	0.0768594857758802	0.265823126418839	0.790375431500122	0.911167118661362	BPL1	Biotin:apoprotein ligase; covalently modifies proteins with the addition of biotin, required for acetyl-CoA carboxylase (Acc1p) holoenzyme formation; comparative analysis suggests that a mitochondrially targeted form may result from translation starting at a non-canonical codon upstream of the annotated start codon; human homolog HLCS can complement yeast BPL1 mutant	P-adj > 0.05
798	YDL142C	851.609994899437	0.107745120825901	0.0979283879854082	1.1002439950503	0.271225826453232	0.538443848598048	CRD1	Cardiolipin synthase; produces cardiolipin, which is a phospholipid of the mitochondrial inner membrane that is required for normal mitochondrial membrane potential and function and for correct integration of membrane-multispanning proteins into the mitochondrial outer membrane; required to maintain tubular mitochondrial morphology and functions in mitochondrial fusion; also required for normal v…	P-adj > 0.05
799	YDL143W	4782.0082911328	-0.167299130063734	0.0750135535708413	-2.23025202913151	0.0257307159083303	0.113211230618754	CCT4	Subunit of the cytosolic chaperonin Cct ring complex; related to Tcp1p, required for the assembly of actin and tubulins in vivo	P-adj > 0.05
800	YDL144C	1095.37057434947	0.0503028663813988	0.087226981993745	0.576689290763333	0.564149368135335	0.784131148572585		Protein of unknown function; green fluorescent protein (GFP)-fusion protein localizes to the cytoplasm and nucleus; YDL144C is not an essential gene; protein abundance increases in response to DNA replication stress	P-adj > 0.05
801	YDL145C	12153.6671354492	0.0214453939103932	0.0632762643308801	0.338916877239344	0.734672349917665	0.889396933251121	COP1	Alpha subunit of COPI vesicle coatomer complex; complex surrounds transport vesicles in the early secretory pathway	P-adj > 0.05
802	YDL146W	1308.1428951941	0.0935213057017522	0.0917237246577774	1.01959777637336	0.307919260024545	0.577173805879758	LDB17	Protein involved in the regulation of endocytosis; transiently recruited to actin cortical patches in a SLA1-dependent manner after late coat component assembly; GFP-fusion protein localizes to the periphery, cytoplasm, bud, and bud neck	P-adj > 0.05
803	YDL147W	4818.37077530828	0.0130277609432698	0.077434814927722	0.168241648868535	0.866393176834549	0.940288067362989	RPN5	Subunit of the CSN and 26S proteasome lid complexes; similar to mammalian p55 subunit and to another S. cerevisiae regulatory subunit, Rpn7p; Rpn5p is an essential protein; the COP9 signalosome is also known as the CSN	P-adj > 0.05
804	YDL148C	1063.15926750407	-0.290286403048062	0.0996082031374043	-2.91428209630111	0.00356507595122803	0.0267473295717459	NOP14	Nucleolar protein; forms a complex with Noc4p that mediates maturation and nuclear export of 40S ribosomal subunits; also present in the small subunit processome complex, which is required for processing of pre-18S rRNA	P-adj < 0.05
805	YDL149W	1500.0603119046	0.289420967529638	0.0780755227962087	3.70693601738766	0.000209781915182654	0.00283819701173347	ATG9	Transmembrane protein involved in forming Cvt and autophagic vesicles; cycles between the phagophore assembly site (PAS) and other cytosolic punctate structures, not found in autophagosomes; may be involved in membrane delivery to the PAS	P-adj < 0.05
806	YDL150W	526.95221972651	-0.402807784491547	0.117084374561285	-3.44032058932602	0.000581025508805791	0.00656865824730148	RPC53	RNA polymerase III subunit C53	P-adj < 0.05
807	YDL153C	659.252758413054	-0.391552714555568	0.0987378891182255	-3.96557712598793	7.32185717558766e-05	0.00131361394109844	SAS10	Subunit of U3-containing Small Subunit (SSU) processome complex; involved in production of 18S rRNA and assembly of small ribosomal subunit; disrupts silencing when overproduced; mutant has increased aneuploidy tolerance; essential gene	P-adj < 0.05
808	YDL154W	370.049987207108	-0.134599159395225	0.122104408716566	-1.10232841557476	0.270318920093925	0.538210943624529	MSH5	Protein of the MutS family; forms a dimer with Msh4p that facilitates crossovers between homologs during meiosis; msh5-Y823H mutation confers tolerance to DNA alkylating agents; homologs present in C. elegans and humans	P-adj > 0.05
809	YDL155W	998.589062893284	-0.152929941418073	0.0899892101973643	-1.69942530979733	0.0892390764995225	0.273492915086335	CLB3	B-type cyclin involved in cell cycle progression; activates Cdc28p to promote the G2/M transition; may be involved in DNA replication and spindle assembly; accumulates during S phase and G2, then targeted for ubiquitin-mediated degradation; relative distribution to the nucleus increases upon DNA replication stress; CLB3 has a paralog, CLB4, that arose from the whole genome duplication	P-adj > 0.05
810	YDL156W	363.722202404651	-0.0921881234453372	0.119801208174369	-0.769509129750667	0.441591126791698	0.697776788696837	CMR1	Nuclear protein with a role in protein quality control; localizes to the intranuclear quality control compartment (INQ) in response to proteasome inhibition or DNA replication stress; INQ likely sequesters proteins involved in DNA metabolism for degradation or re-folding; DNA-binding protein with preference for UV-damaged DNA; contains three WD domains (WD-40 repeat); human ortholog WDR76 also ex…	P-adj > 0.05
811	YDL157C	292.192231341182	-0.176385773756949	0.144183287093714	-1.22334410119464	0.221199756724771	0.481855920595146		Putative protein of unknown function; the authentic, non-tagged protein is detected in highly purified mitochondria in high-throughput studies	P-adj > 0.05
812	YDL159W	979.99514860126	0.0302847458167318	0.0827251229337051	0.366088858411267	0.714298771016307	0.879476555874085	STE7	Signal transducing MAP kinase kinase; involved in pheromone response where it phosphorylates Fus3p; involved in the pseudohyphal/invasive growth pathway where it phosphorylates of Kss1p; phosphorylated by Ste11p; degraded by ubiquitin pathway	P-adj > 0.05
813	YDL159W-A	1.34582576454476	-1.69245501111085	1.82331169301455	-0.928231315355986	0.353287593673808	NA		Putative protein of unknown function; identified by sequence comparison with hemiascomycetous yeast species	NA
814	YDL160C	8735.87802399064	0.194768099593121	0.05728775534166	3.3998207545668	0.000674300405301618	0.00739171431010901	DHH1	Cytoplasmic DEAD-box helicase, stimulates mRNA decapping; coordinates distinct steps in mRNA function and decay, interacting with both decapping and deadenylase complexes; role in translational repression, mRNA decay, and possibly mRNA export; interacts and cooperates with Ngr1p to promote specific mRNA decay; ATP- and RNA-bound form promotes processing body (PB) assembly, while ATPase stimulatio…	P-adj < 0.05
815	YDL160C-A	93.8557720132921	0.016517912021666	0.216075227520479	0.0764451909236127	0.939064917607788	0.976691595005242	MHF2	Component of the heterotetrameric MHF histone-fold complex; in humans the MHF complex interacts with both DNA and Mph1p ortholog FANCM to stabilize and remodel blocked replication forks and repair damaged DNA; mhf2 srs2 double mutants are MMS hypersensitive; orthologous to human centromere constitutive-associated network (CCAN) subunit CENP-X, also known as MHF2	P-adj > 0.05
816	YDL161W	1815.82957684134	0.248754639370786	0.102125420918912	2.43577590312503	0.0148598873661003	0.0761042281152139	ENT1	Epsin-like protein involved in endocytosis and actin patch assembly; functionally redundant with Ent2p; binds clathrin via a clathrin-binding domain motif at C-terminus; relocalizes from bud neck to cytoplasm upon DNA replication stress; ENT1 has a paralog, ENT2, that arose from the whole genome duplication	P-adj > 0.05
817	YDL164C	920.927218557438	0.0218708408066497	0.08631791922431	0.2533754405017	0.799978104219131	0.912897524628988	CDC9	DNA ligase I found in nucleus and mitochondria; essential enzyme that joins Okazaki fragments during DNA replication; also acts in ribonucleotide excision repair, base excision repair, and recombination; DNA ligase I mutants trigger ubiquitination of PCNA at K107, facilitating Rad59p-mediated bypass of unligated Okazaki fragments; human homolog LIG1 can complement yeast cdc9 temperature-sensitive…	P-adj > 0.05
818	YDL165W	709.161210381584	0.0144297786721911	0.0883704263591536	0.163287417145028	0.870292140603557	0.941581083489407	CDC36	Component of the CCR4-NOT core complex, involved in mRNA decapping; this complex has multiple roles in regulating mRNA levels including regulation of transcription and destabilizing mRNAs through deadenylation; basal transcription factor	P-adj > 0.05
819	YDL166C	145.575037264669	-0.477383127757394	0.174365107940459	-2.73783633317513	0.0061844845566499	0.0397859323872678	FAP7	Essential NTPase required for small ribosome subunit synthesis; mediates processing of the 20S pre-rRNA at site D in the cytoplasm but associates only transiently with 43S preribosomes via Rps14p; complex with Rps14 is conserved between humans, yeast, and arches; may be the endonuclease for site D; depletion leads to accumulation of pre-40S ribosomes in 80S-like ribosomes; human TAF9 functionally…	P-adj < 0.05
820	YDL167C	356.334282573877	-0.165279045959415	0.117595856671201	-1.40548358282331	0.159877527793274	0.396366977011738	NRP1	Putative RNA binding protein of unknown function; localizes to stress granules induced by glucose deprivation; predicted to be involved in ribosome biogenesis	P-adj > 0.05
821	YDL168W	2559.91795230133	0.139264325014659	0.123860019197823	1.1243686697015	0.260856657575906	0.527373652760048	SFA1	Bifunctional alcohol dehydrogenase and formaldehyde dehydrogenase; formaldehyde dehydrogenase activity is glutathione-dependent; functions in formaldehyde detoxification and formation of long chain and complex alcohols, regulated by Hog1p-Sko1p; protein abundance increases in response to DNA replication stress	P-adj > 0.05
822	YDL169C	488.65499370443	0.210026361357291	0.100352920891885	2.09287741194462	0.0363600991100779	0.145566384309716	UGX2	Protein of unknown function; transcript accumulates in response to any combination of stress conditions	P-adj > 0.05
823	YDL170W	1100.58803477569	0.133604725732241	0.115315475316885	1.15860187338341	0.246618504921401	0.51138374118124	UGA3	Transcriptional activator for GABA-dependent induction of GABA genes; binds to DNA elements found in the promoters of target genes and increases their expression in the presence of GABA (gamma-aminobutyrate); zinc finger transcription factor of the Zn(2)-Cys(6) binuclear cluster domain type; localized to the nucleus; examples of GABA genes include UGA1, UGA2, and UGA4	P-adj > 0.05
824	YDL171C	12095.7776449751	-0.0592646728696647	0.0699989474363045	-0.846650914624002	0.397189725792411	0.659168355616995	GLT1	NAD(+)-dependent glutamate synthase (GOGAT); synthesizes glutamate from glutamine and alpha-ketoglutarate; with Gln1p, forms the secondary pathway for glutamate biosynthesis from ammonia; expression regulated by nitrogen source; assembles into filaments as cells approach stationary phase and under cytosolic acidification and starvation conditions	P-adj > 0.05
825	YDL173W	1592.39524614671	0.0855949581761563	0.074279367594429	1.1523382730385	0.249182095395648	0.515404570390498	PAR32	Protein of unknown function; hyperphosphorylated upon rapamycin treatment in a Tap42p-dependent manner; green fluorescent protein (GFP)-fusion protein localizes to the cytoplasm; PAR32 is not an essential gene	P-adj > 0.05
826	YDL174C	4754.35280565361	0.063407382873168	0.0802089892479183	0.790527140008982	0.429219978684104	0.686870863395587	DLD1	Major mitochondrial D-lactate dehydrogenase; oxidizes D-lactate to pyruvate, transcription is heme-dependent, repressed by glucose, and derepressed in ethanol or lactate; located in the mitochondrial inner membrane	P-adj > 0.05
827	YDL175C	596.177166112914	-0.0551379645143532	0.0950696638367438	-0.579974329235429	0.561931929259914	0.782494151309608	AIR2	RNA-binding subunit of the TRAMP nuclear RNA surveillance complex; involved in nuclear RNA processing and degradation; involved in TRAMP complex assembly as a bridge between Mtr4p and Trf4p; stimulates the poly(A) polymerase activity of Pap2p in vitro; has 5 zinc knuckle motifs; AIR2 has a paralog, AIR1, that arose from the whole genome duplication; Air2p and Air1p have nonredundant roles in regu…	P-adj > 0.05
828	YDL176W	730.471275391147	0.00767475459966735	0.107110827681529	0.0716524628349112	0.942878488029121	0.976691595005242		Protein of unknown function; predicted by computational methods to be involved in fructose-1,6-bisphosphatase (Fbp1p) degradation; interacts with components of the GID complex; YDL176W is not an essential gene	P-adj > 0.05
829	YDL177C	97.4038166684489	0.151259335669147	0.197879743950215	0.764400300149986	0.444628729948473	0.700545035684834		Putative protein of unknown function; similar to the mouse IMPACT gene; YDL177C is not an essential gene	P-adj > 0.05
830	YDL178W	1247.63356472745	0.0728951188851058	0.0868333114227413	0.839483346779458	0.401198130441716	0.662163352289702	DLD2	D-2-hydroxyglutarate dehydrogenase, and minor D-lactate dehydrogenase; mitochondrial matrix protein that oxidizes D-2-hydroxyglutarate (D-2HG), an oncometabolite, to alpha-ketoglutarate with a minor role in lactate catabolism; located in the mitochondrial matrix	P-adj > 0.05
831	YDL179W	243.763070500932	-0.178632172796119	0.138251709924386	-1.29207930154222	0.196329683146925	0.448653710260992	PCL9	Cyclin; forms a functional kinase complex with Pho85p cyclin-dependent kinase (Cdk), expressed in late M/early G1 phase, activated by Swi5p; PCL9 has a paralog, PCL2, that arose from the whole genome duplication	P-adj > 0.05
832	YDL180W	2364.39008859791	0.350911433419884	0.0977409137382256	3.59022051256561	0.000330398329901213	0.00410475516524582		Putative protein of unknown function; green fluorescent protein (GFP)-fusion protein localizes to the vacuole	P-adj < 0.05
833	YDL181W	1041.75385185545	0.361466256567025	0.14919433224664	2.42278812555339	0.0154019066342125	0.0781183622702773	INH1	Protein that inhibits ATP hydrolysis by the F1F0-ATP synthase; inhibitory function is enhanced by stabilizing proteins Stf1p and Stf2p; has a calmodulin-binding motif and binds calmodulin in vitro; INH1 has a paralog, STF1, that arose from the whole genome duplication	P-adj > 0.05
834	YDL182W	3897.92007218635	0.015969188724073	0.0788509911415577	0.202523627070257	0.839507389362118	0.92839604017339	LYS20	Homocitrate synthase isozyme and functions in DNA repair; catalyzes the condensation of acetyl-CoA and alpha-ketoglutarate to form homocitrate, which is the first step in the lysine biosynthesis pathway; LYS20 has a paralog, LYS21, that arose from the whole genome duplication	P-adj > 0.05
835	YDL183C	470.166211165656	-0.0541530283622271	0.109969919014474	-0.492434920817753	0.62241191778555	0.825263633015177		Protein that may form an active mitochondrial KHE system; mitochondrial inner-membrane protein; non-essential gene; KHE system stands for K+/H+ exchanger system	P-adj > 0.05
836	YDL184C	72.1063266911568	-0.127397587083243	0.291096376741276	-0.437647450337292	0.661641868505608	0.84921241376514	RPL41A	Ribosomal 60S subunit protein L41A; comprises only 25 amino acids; rpl41a rpl41b double null mutant is viable; homologous to mammalian ribosomal protein L41, no bacterial homolog; RPL41A has a paralog, RPL41B, that arose from the whole genome duplication	P-adj > 0.05
837	YDL185W	33578.1285626354	-0.0451027078175472	0.0578564738180515	-0.779561989197395	0.435648736774335	0.691983159841995	VMA1	Subunit A of the V1 peripheral membrane domain of V-ATPase; protein precursor undergoes self-catalyzed splicing to yield the extein Tfp1p and the intein Vde (PI-SceI), which is a site-specific endonuclease; the V1 peripheral membrane domain of the vacuolar H+-ATPase (V-ATPase) has eight subunits; involved in methionine restriction extension of chronological lifespan in an autophagy-dependent mann…	P-adj > 0.05
838	YDL186W	170.932613770585	-0.361577266853137	0.157774043153836	-2.29174114845105	0.0219205844605504	0.101065615665283		Putative protein of unknown function; YDL186W is not an essential gene	P-adj > 0.05
839	YDL188C	1541.80646984161	0.17763003097956	0.0732677206975354	2.42439684609344	0.0153338388966039	0.0778414651192272	PPH22	Catalytic subunit of protein phosphatase 2A (PP2A); functionally redundant with Pph21p; methylated at C terminus; forms alternate complexes with several regulatory subunits; involved in signal transduction and regulation of mitosis; protein abundance increases in response to DNA replication stress; dephosphorylates Tel1p/Mec1p-phosphorylated Cdc13p to promote telomerase release from telomeres at …	P-adj > 0.05
840	YDL189W	1046.19133039222	0.0404797064401062	0.0855635811225751	0.473095047086873	0.636145370235661	0.834719240000142	RBS1	Protein involved in assembly of the RNA polymerase III (Pol III) complex; high copy suppressor of Pol III assembly mutation and psk1 psk2 mutations that confer temperature-sensitivity for galactose utilization; physically interacts with Pol III; proposed to bind single-stranded nucleic acids via its R3H domain	P-adj > 0.05
841	YDL190C	3434.97871287531	0.148807457859932	0.0695143260527852	2.14067324405816	0.032300397632618	0.134147661483562	UFD2	Ubiquitin chain assembly factor (E4); cooperates with a ubiquitin-activating enzyme (E1), a ubiquitin-conjugating enzyme (E2), and a ubiquitin protein ligase (E3) to conjugate ubiquitin to substrates; also functions as an E3	P-adj > 0.05
842	YDL191W	6477.1550051618	-0.11912057574469	0.0899628377003437	-1.32410869632045	0.185466947826384	0.435308215213746	RPL35A	Ribosomal 60S subunit protein L35A; homologous to mammalian ribosomal protein L35 and bacterial L29; RPL35A has a paralog, RPL35B, that arose from the whole genome duplication	P-adj > 0.05
843	YDL192W	3121.63442384782	0.00958714369109034	0.075249923365349	0.127404032619986	0.898620624682375	0.956222388799057	ARF1	ADP-ribosylation factor; GTPase of the Ras superfamily involved in regulation of coated vesicle formation in intracellular trafficking within the Golgi; ARF1 has a paralog, ARF2, that arose from the whole genome duplication; arf1 arf2 double null mutation is complemented by human ARF1, ARF4, ARF5, or ARF6	P-adj > 0.05
844	YDL193W	1364.78960221854	0.194293669926334	0.0835786212383421	2.32468144422081	0.0200890002098103	0.0955965026458599	NUS1	Forms dehydrodolichyl diphosphate syntase complex with RER2 or SRT1; tet-repressible mutant shows accumulation of hypoglycosylated forms of CPY, suggesting that Nus1p may be involved in protein trafficking; mutations in human homolog NUS1 have been implicated in congenital scoliosis, neurological impairment, refractory epilepsy, hearing deficit, and visual impairment; human cis-prenyltransferase …	P-adj > 0.05
845	YDL194W	2015.61324052594	0.188035741793957	0.0774224255996461	2.42869866627915	0.0151531206949631	0.0771953952864215	SNF3	Plasma membrane low glucose sensor, regulates glucose transport; high affinity sensor that contains 12 predicted transmembrane segments and a long C-terminal tail required for induction of hexose transporters; also senses fructose and mannose; SNF3 has a paralog, RGT2, that arose from the whole genome duplication	P-adj > 0.05
846	YDL195W	12696.3240832249	0.000986290079440038	0.0619838134719234	0.0159120587165356	0.987304549756233	0.995787244231649	SEC31	Component of the Sec13p-Sec31p complex of the COPII vesicle coat; COPII coat is required for vesicle formation in ER to Golgi transport; mutant has increased aneuploidy tolerance	P-adj > 0.05
847	YDL197C	1747.82350968767	3.75922357036569e-05	0.0912892610072626	0.00041179252947032	0.999671437107768	0.999834613756371	ASF2	Anti-silencing protein; causes derepression of silent loci when overexpressed	P-adj > 0.05
848	YDL198C	822.876914683178	0.00887165790211088	0.104853294634664	0.084610196875759	0.932571292206305	0.973696792892793	GGC1	Mitochondrial GTP/GDP transporter; essential for mitochondrial genome maintenance; has a role in mitochondrial iron transport; member of the mitochondrial carrier family	P-adj > 0.05
849	YDL199C	1653.4351956946	0.341318793240464	0.077579056685367	4.39962546367032	1.08437869417437e-05	0.000278581581223834		Putative transporter; member of the sugar porter family	P-adj < 0.05
850	YDL200C	288.384609611146	0.0214368907283776	0.127326385907878	0.168361730960364	0.866298712578052	0.940288067362989	MGT1	DNA repair methyltransferase (6-O-methylguanine-DNA methylase); involved in protection against DNA alkylation damage	P-adj > 0.05
851	YDL201W	325.382811245235	-0.470075145031987	0.123165254703024	-3.81662138535279	0.0001352915310939	0.00207315431068822	TRM8	Noncatalytic subunit of a tRNA methyltransferase complex; Trm8p and Trm82p comprise an enzyme that catalyzes a methyl-transfer from S-adenosyl-l-methionine to the N(7) atom of guanine at position 46 in tRNA; Trm8 lacks catalytic activity if not bound to Trm82p	P-adj < 0.05
852	YDL202W	558.494760366261	0.142054562055074	0.107348699948345	1.32330025536806	0.185735546820983	0.435308215213746	MRPL11	Mitochondrial ribosomal protein of the large subunit; localizes to vacuole in response to H2O2	P-adj > 0.05
853	YDL203C	1027.21721312703	0.0431169304484854	0.079903715059862	0.539611085869827	0.589465269776594	0.802563202572385	ACK1	Protein that functions in the cell wall integrity pathway; functions upstream of Pkc1p; GFP-fusion protein expression is induced in response to the DNA-damaging agent MMS; non-tagged Ack1p is detected in purified mitochondria	P-adj > 0.05
854	YDL204W	3862.06234279393	0.54554148158144	0.112473308516878	4.85040841045032	1.2320751700421e-06	4.04414673712115e-05	RTN2	Reticulon protein; involved in nuclear pore assembly and maintenance of tubular ER morphology; promotes membrane curvature; regulates the ER asymmetry-induced inheritance block during ER stress; role in ER-derived peroxisomal biogenesis; interacts with Sec6p, Yip3p, and Sbh1p; less abundant than RTN1; member of RTNLA (reticulon-like A) subfamily; protein increases in abundance and relocalizes to …	P-adj < 0.05
855	YDL205C	1057.77306075942	0.0199119359828445	0.0931355355225384	0.213795259469206	0.830706721884946	0.925373059400837	HEM3	Porphobilinogen deaminase; catalyzes the conversion of 4-porphobilinogen to hydroxymethylbilane, the third step in heme biosynthesis; localizes to the cytoplasm and nucleus; expression is regulated by Hap2p-Hap3p, but not by levels of heme; human homolog HMBS can complement yeast mutant and allow growth of haploid null after sporulation of a heterozygous diploid	P-adj > 0.05
856	YDL206W	1471.48928119205	0.121669581153192	0.0912695523670635	1.33307963058553	0.182505673141017	0.431617213535289		Putative protein of unknown function; YDL206W is not an essential protein	P-adj > 0.05
857	YDL207W	840.671463245366	-0.128554725585976	0.0842078801453864	-1.52663533821329	0.126851714592478	0.340689147001741	GLE1	Cytoplasmic nucleoporin required for polyadenylated mRNA export; contains a nuclear export signal; when bound to inositol hexakisphosphate (IP6), functions as an activator for the Dbp5p ATPase activity at the nuclear pore complex during mRNA export; mediates translation initiation; required for efficient translation termination	P-adj > 0.05
858	YDL208W	458.104374341684	-0.529892811692698	0.13632873346878	-3.88687548259256	0.000101542807339781	0.0016808389627562	NHP2	Protein related to mammalian high mobility group (HMG) proteins; nuclear protein; essential for function of H/ACA-type snoRNPs, which are involved in 18S rRNA processing	P-adj < 0.05
859	YDL209C	138.177863870319	-0.180327657310582	0.1784174586873	-1.01070634363551	0.312156999967737	0.581272315328808	CWC2	Member of the NineTeen Complex (NTC); this complex contains Prp19p and stabilizes U6 snRNA in catalytic forms of the spliceosome containing U2, U5, and U6 snRNAs; binds directly to U6 snRNA; similar to S. pombe Cwf2	P-adj > 0.05
860	YDL210W	140.975020563642	-0.0745185319436952	0.167026989219485	-0.446146651459859	0.655491316117732	0.84649551945683	UGA4	GABA (gamma-aminobutyrate) permease; serves as a GABA transport protein involved in the utilization of GABA as a nitrogen source; catalyzes the transport of putrescine and delta-aminolevulinic acid (ALA); localized to the vacuolar membrane	P-adj > 0.05
861	YDL211C	157.267411224746	-0.0682729588215379	0.181812104343965	-0.375513825484217	0.707278366237641	0.875698987334396		Protein of unknown function; green fluorescent protein (GFP)-fusion protein localizes to the vacuole; YDL211C has a paralog, TDA7, that arose from the whole genome duplication	P-adj > 0.05
862	YDL212W	1281.99435471817	0.0290497828750997	0.0820379591323388	0.354101725376156	0.723262649092888	0.884106712613122	SHR3	Endoplasmic reticulum packaging chaperone; required for incorporation of amino acid permeases into COPII coated vesicles for transport to the cell surface	P-adj > 0.05
863	YDL213C	362.569368371828	-0.389245209341541	0.12785315692076	-3.04447085012367	0.00233090017515961	0.019374978866039	NOP6	rRNA-binding protein required for 40S ribosomal subunit biogenesis; contains an RNA recognition motif (RRM); hydrophilin essential to overcome the stress of the desiccation-rehydration process; NOP6 may be a fungal-specific gene as no homologs have been yet identified in higher eukaryotes	P-adj < 0.05
864	YDL214C	5665.00577835063	0.270811125674689	0.0673790574903013	4.01921807400869	5.83916063049845e-05	0.00111329475123398	PRR2	Serine/threonine protein kinase; inhibits pheromone induced signalling downstream of MAPK, possibly at the level of the Ste12p transcription factor; mutant has increased aneuploidy tolerance; PRR2 has a paralog, NPR1, that arose from the whole genome duplication	P-adj < 0.05
865	YDL215C	11935.1390093886	0.747325736558308	0.0960979053462086	7.77671202994429	7.44337803522018e-15	1.00000918394109e-12	GDH2	NAD(+)-dependent glutamate dehydrogenase; degrades glutamate to ammonia and alpha-ketoglutarate; expression sensitive to nitrogen catabolite repression and intracellular ammonia levels; genetically interacts with GDH3 by suppressing stress-induced apoptosis	P-adj < 0.05
866	YDL216C	933.718243055724	0.0855152760344988	0.0911840616123384	0.937831398628195	0.348331062349566	0.612592254395563	RRI1	Catalytic subunit of the COP9 signalosome (CSN) complex; acts as an isopeptidase in cleaving the ubiquitin-like protein Nedd8 from SCF ubiquitin ligases; metalloendopeptidase involved in the adaptation to pheromone signaling; involved in modulation of genes controlling amino acid and lipid metabolism, and ergosterol biosynthesis	P-adj > 0.05
867	YDL217C	363.940660762877	-0.00789211789023813	0.114803494858854	-0.068744578725074	0.945192933421006	0.976894930365775	TIM22	Essential core component of the mitochondrial TIM22 complex; involved in insertion of polytopic proteins into the inner membrane; forms the channel through which proteins are imported	P-adj > 0.05
868	YDL218W	138.032623345961	-0.010016937480356	0.187844307643155	-0.0533257441017857	0.957472368552493	0.98486682828834		Putative protein of unknown function; YDL218W transcription is regulated by Azf1p and induced by starvation and aerobic conditions; expression also induced in cells treated with the mycotoxin patulin	P-adj > 0.05
869	YDL219W	222.620965428659	-0.21233724174102	0.160855155294893	-1.32005244937127	0.186817507107363	0.436396764936275	DTD1	D-Tyr-tRNA(Tyr) deacylase; functions in protein translation, may affect nonsense suppression via alteration of the protein synthesis machinery; ubiquitous among eukaryotes	P-adj > 0.05
870	YDL220C	897.832009367573	-0.0337570514149645	0.0980262551141025	-0.344367449064246	0.730569965395907	0.888339863206095	CDC13	Single stranded DNA-binding protein found at TG1-3 telomere G-tails; key roles in regulation of telomerase, telomere end protection, conventional telomere replication; regulates telomere replication through recruitment of specific sub-complexes, essential function is telomere capping; forms homodimer via N-terminus; disruption of dimerization leads to short telomeres; autophagy and proteasome are…	P-adj > 0.05
871	YDL222C	4181.69295171535	0.854582352741395	0.259409724656597	3.29433429634406	0.000986550924545066	0.00996898613402671	FMP45	Integral membrane protein localized to mitochondria; required for sporulation and maintaining sphingolipid content; similar to SUR7; FMP45 has a paralog, YNL194C, that arose from the whole genome duplication	P-adj < 0.05
872	YDL223C	5925.33989815823	0.786205115947538	0.0928022396156419	8.4718334299232	2.41560397531216e-17	4.50159489205754e-15	HBT1	Shmoo tip protein, substrate of Hub1p ubiquitin-like protein; mutants are defective for mating projection formation, thereby implicating Hbt1p in polarized cell morphogenesis; HBT1 has a paralog, YNL195C, that arose from the whole genome duplication	P-adj < 0.05
873	YDL224C	2247.25895742629	0.163490213392992	0.068981598006193	2.37005546578255	0.0177854169135643	0.0872210131660958	WHI4	Putative RNA binding protein; regulates the cell size requirement for passage through Start and commitment to cell division; WHI4 has a paralog, WHI3, that arose from the whole genome duplication	P-adj > 0.05
874	YDL225W	1676.65956076591	-0.0146052362932389	0.0717277934607045	-0.203620320500173	0.838650212350703	0.92839604017339	SHS1	Component of the septin ring that is required for cytokinesis; present at the ends of rod-like septin hetero-oligomers; C-terminal extension is important for recruitment of Bni5p to the mother-bud neck, which in turn is required for Myo1p recruitment and cytokinesis; undergoes sumoylation and phosphorylation during mitosis; protein abundance increases in response to DNA replication stress	P-adj > 0.05
875	YDL226C	1693.93879219801	-0.0222110983110045	0.0752438428909015	-0.295188250063319	0.767850077387205	0.902884163864418	GCS1	ADP-ribosylation factor GTPase activating protein (ARF GAP); involved in ER-Golgi transport; required for prospore membrane formation; regulates phospholipase Spo14p; shares functional similarity with Glo3p; GCS1 has a paralog, SPS18, that arose from the whole genome duplication	P-adj > 0.05
876	YDL227C	141.260391669419	-0.366710657840471	0.179170596476099	-2.04671226782118	0.0406863440164776	0.157431352567442	HO	Site-specific endonuclease; required for gene conversion at the MAT locus (homothallic switching) through the generation of a ds DNA break; expression restricted to mother cells in late G1 as controlled by Swi4p-Swi6p, Swi5p, and Ash1p	P-adj > 0.05
877	YDL229W	50963.5224826975	-0.345653879175558	0.0736148873357246	-4.69543446557468	2.6604065368513e-06	7.92225183679895e-05	SSB1	Cytoplasmic ATPase that is a ribosome-associated molecular chaperone; functions with J-protein partner Zuo1p; may be involved in folding of newly-made polypeptide chains; member of the HSP70 family; interacts with phosphatase subunit Reg1p; SSB1 has a paralog, SSB2, that arose from the whole genome duplication	P-adj < 0.05
878	YDL230W	723.553906508037	0.140458726987447	0.0936183945840564	1.50033257471997	0.133528275467635	0.351271788422828	PTP1	Phosphotyrosine-specific protein phosphatase; dephosphorylates a broad range of substrates in vivo, including Fpr3p; localized to the cytoplasm and the mitochondria; proposed to be a negative regulator of filamentation	P-adj > 0.05
879	YDL231C	3016.94748555319	0.0382072515245244	0.0697468502092214	0.547798953069754	0.583829957549769	0.800186397334523	BRE4	Zinc finger protein containing five transmembrane domains; null mutant exhibits strongly fragmented vacuoles and sensitivity to brefeldin A, a drug which is known to affect intracellular transport	P-adj > 0.05
880	YDL232W	8.46027688849238	-0.53989923747215	0.748105877844393	-0.721688270954141	0.470486154881601	NA	OST4	Subunit of the oligosaccharyltransferase complex of the ER lumen; complex catalyzes protein asparagine-linked glycosylation; type I membrane protein required for incorporation of Ost3p or Ost6p into the OST complex	NA
881	YDL233W	1096.49918139942	0.0246301739829466	0.0799431240169049	0.308096215726298	0.758009120682348	0.897707808565381	MFG1	Regulator of filamentous growth; interacts with FLO11 promoter and regulates FLO11 expression; binds to transcription factors Flo8p and Mss11p; green fluorescent protein (GFP)-fusion protein localizes to the nucleus; YDL233W is not an essential gene	P-adj > 0.05
882	YDL234C	4392.26044989483	-0.0695065472989998	0.0655118716677822	-1.06097636244428	0.288700643560032	0.557055316581932	GYP7	GTPase-activating protein for yeast Rab family members; members include Ypt7p (most effective), Ypt1p, Ypt31p, and Ypt32p (in vitro); involved in vesicle mediated protein trafficking; contains a PH-like domain	P-adj > 0.05
883	YDL235C	611.301521695124	-0.132874110313185	0.0985836420341364	-1.34783121795373	0.177712674699659	0.423010350943524	YPD1	Osmotic stress-responsive phosphorelay intermediate sensor protein; phosphorylated by the plasma membrane sensor Sln1p in response to osmotic stress and then in turn phosphorylates the response regulators Ssk1p in the cytosol and Skn7p in the nucleus	P-adj > 0.05
884	YDL236W	1251.74711611214	-0.224183472726765	0.0793436545190545	-2.82547450184472	0.00472106453363969	0.0327046983370416	PHO13	Conserved phosphatase acting as a metabolite repair enzyme; shows specific dephosphorylating activity on two side-products of central carbohydrate metabolism, 2-phosphoglycolate and 4-phosphoerythronate; alkaline phosphatase specific for p-nitrophenyl phosphate; also has protein phosphatase activity; human ortholog PGP shows similar substrate specificity, deletion causes similar metabolite accumu…	P-adj < 0.05
885	YDL237W	2138.12766651788	0.0773838656941092	0.0727101355133229	1.06427893646175	0.287202357070105	0.555547673205965	AIM6	Protein of unknown function; required for respiratory growth; YDL237W is not an essential gene	P-adj > 0.05
886	YDL238C	1345.58690737955	0.03451643322018	0.0951027242458493	0.362938427830436	0.716650879908265	0.881189044311658	GUD1	Guanine deaminase; a catabolic enzyme of the guanine salvage pathway producing xanthine and ammonia from guanine; activity is low in exponentially-growing cultures but expression is increased in post-diauxic and stationary-phase cultures	P-adj > 0.05
887	YDL239C	1107.27418967084	0.216499583984513	0.0960581747868149	2.25383820237057	0.0242063485284054	0.108655847279408	ADY3	Protein required for spore wall formation; subunit of the leading edge protein (LEP) complex (Ssp1-Ady3-Don1-Irc10) that forms a ring-like structure at the leading edge of the prospore membrane during meiosis II; mediates assembly of the LEP complex, formation of the ring-like structure via interaction with spindle pole body components and prospore membrane maturation; potentially phosphorylated …	P-adj > 0.05
888	YDL240W	946.018784070263	-0.0619625030353421	0.0950518103799432	-0.651881355943292	0.514477713142885	0.750582035096329	LRG1	GTPase-activating protein (GAP); contains Rho1p-specific GAP activity, interacting with activated forms of Rho1p; functions along with Sac7p as a negative regulator of the Pkc1p-mediated cell wall integrity signaling pathway; negative regulator of cell wall 1,3-beta-glucan biosynthesis; required for efficient cell fusion; contains a RhoGAP domain and three Lin-11-Isl1-Mec-3 (LIM) domains	P-adj > 0.05
889	YDL241W	96.2010070854414	-0.634363723760718	0.205155272298514	-3.0921151411487	0.00198735747280945	0.01726460769988		Putative protein of unknown function; SWAT-GFP and mCherry fusion proteins localize to the endoplasmic reticulum; YDL241W is not an essential gene	P-adj < 0.05
890	YDL243C	1328.24864342098	0.135915464154071	0.1135498126425	1.19696775354431	0.231319123725573	0.49292902167563	AAD4	Putative aryl-alcohol dehydrogenase; involved in oxidative stress response; similar to P. chrysosporium aryl-alcohol dehydrogenase; expression induced in cells treated with the mycotoxin patulin; members of the AAD gene family comprise three pairs (AAD3 + AAD15, AAD6/AAD16 + AAD4, AAD10 + AAD14) whose two genes are more related to one another than to other members of the family	P-adj > 0.05
891	YDL244W	46.67295026269	-0.103652926640373	0.397723790730143	-0.260615354314325	0.794389147745253	0.911901928750771	THI13	Protein involved in synthesis of the thiamine precursor HMP; member of a subtelomeric gene family including THI5, THI11, THI12, and THI13; hydroxymethylpyrimidine is also known as HMP	P-adj > 0.05
892	YDL245C	388.393743518153	-0.269473559507968	0.140400386422818	-1.91932206437413	0.0549435873222769	0.196147649201322	HXT15	Putative transmembrane polyol transporter; supports growth on and uptake of mannitol, sorbitol and xylitol with moderate affinity when overexpressed in a strain deleted for hexose family members; minor hexose transport activity when overexpressed in a similar strain; similarity to hexose transporters; expression is induced by low levels of glucose and repressed by high levels of glucose	P-adj > 0.05
893	YDL246C	85.3905835622442	-0.372710853640249	0.776611900333601	-0.479919060576007	0.63128494734653	0.830868640587941	SOR2	Sorbitol dehydrogenase; protein sequence is 99% identical to the Sor1p sorbitol dehydrogenase	P-adj > 0.05
894	YDL247W	388.114111699455	-0.132326626683169	0.162779877376986	-0.812917596544874	0.416265304970212	0.676709810083094	MPH2	Alpha-glucoside permease; transports maltose, maltotriose, alpha-methylglucoside, and turanose; almost identical to Mph3p; encoded in a subtelomeric position in a region likely to have undergone duplication	P-adj > 0.05
895	YDL248W	877.608858800368	0.0399565009707771	0.128571630535901	0.310772297156331	0.755973731246475	0.896670969662718	COS7	Endosomal protein involved in turnover of plasma membrane proteins; member of the DUP380 subfamily of conserved, often subtelomeric COS genes; required for the multivesicular vesicle body sorting pathway that internalizes plasma membrane proteins for degradation; Cos proteins provide ubiquitin in trans for nonubiquitinated cargo proteins; the authentic, non-tagged protein is detected in highly pu…	P-adj > 0.05
896	YDR001C	10134.7802197485	0.17698682319543	0.0556845501566612	3.17838292125016	0.00148099016618896	0.0137110259456308	NTH1	Neutral trehalase, degrades trehalose; required for thermotolerance and may mediate resistance to other cellular stresses; phosphorylated and activated by Cdc28p at the G1/S phase transition to coordinately regulate carbohydrate metabolism and the cell cycle; inhibited by Dcs1p; NTH1 has a paralog, NTH2, that arose from the whole genome duplication	P-adj < 0.05
897	YDR002W	4922.906832417	-0.0582938486778544	0.0743187810262297	-0.784375737504096	0.432819670623985	0.68919493858731	YRB1	Ran GTPase binding protein; involved in nuclear protein import and RNA export, ubiquitin-mediated protein degradation during the cell cycle; shuttles between the nucleus and cytoplasm; is essential; homolog of human RanBP1	P-adj > 0.05
898	YDR003W	2064.06844466012	0.232200606579163	0.0857879122066206	2.7066821024844	0.00679592990804788	0.0428603570729177	RCR2	Vacuolar protein; presumably functions within the endosomal-vacuolar trafficking pathway, affecting events that determine whether plasma membrane proteins are degraded or routed to the plasma membrane; RCR2 has a paralog, RCR1, that arose from the whole genome duplication	P-adj < 0.05
899	YDR003W-A	303.78027715658	0.148042031423691	0.18368831340733	0.80594148140174	0.420276591623145	0.681150051481379		Putative protein of unknown function; identified by expression profiling and mass spectrometry	P-adj > 0.05
900	YDR004W	659.476993532858	-0.00322144299632592	0.0934721997651465	-0.0344641829808217	0.972507003211496	0.989576412274696	RAD57	Protein that stimulates strand exchange; stimulates strand exchange by stabilizing the binding of Rad51p to single-stranded DNA; involved in the recombinational repair of double-strand breaks in DNA during vegetative growth and meiosis; forms heterodimer with Rad55p	P-adj > 0.05
901	YDR005C	1401.80795987588	0.0247028474653834	0.0752932610612021	0.328088425407737	0.74284480525707	0.89078305588425	MAF1	Highly conserved negative regulator of RNA polymerase III; involved in tRNA processing and stability; inhibits tRNA degradation via rapid tRNA decay (RTD) pathway; binds N-terminal domain of Rpc160p subunit of Pol III to prevent closed-complex formation; regulated by phosphorylation mediated by TORC1, protein kinase A, Sch9p, casein kinase 2; localizes to cytoplasm during vegetative growth and tr…	P-adj > 0.05
902	YDR006C	3809.36447858222	0.0123130425031866	0.0699375530873522	0.176057668014315	0.860248637408385	0.937314812329664	SOK1	Protein of unknown function; overexpression suppresses the growth defect of mutants lacking protein kinase A activity; involved in cAMP-mediated signaling; localized to the nucleus; similar to the mouse testis-specific protein PBS13	P-adj > 0.05
903	YDR007W	1090.3339874941	-0.0611834513623201	0.0842143119719264	-0.726520824426093	0.467519546077598	0.717374492644578	TRP1	Phosphoribosylanthranilate isomerase; catalyzes the third step in tryptophan biosynthesis; in 2004, the sequence of TRP1 from strain S228C was updated by changing the previously annotated internal STOP (TAA) to serine (TCA); enhances vegetative growth at low and high temperatures when used as an auxotrophic marker in strains such as W303	P-adj > 0.05
904	YDR009W	694.565304980265	0.0461741037434552	0.092591310747686	0.498687224217843	0.617999746293368	0.821865684699997	GAL3	Transcriptional regulator; involved in activation of the GAL genes in response to galactose; forms a complex with Gal80p to relieve Gal80p inhibition of Gal4p; binds galactose and ATP but does not have galactokinase activity; GAL3 has a paralog, GAL1, that arose from the whole genome duplication	P-adj > 0.05
905	YDR011W	81306.9365182777	0.0676504456528242	0.0819046046483674	0.825966329283449	0.408823192279937	0.669246693624595	SNQ2	Plasma membrane ATP-binding cassette (ABC) transporter; multidrug transporter involved in multidrug resistance and resistance to singlet oxygen species	P-adj > 0.05
906	YDR012W	19618.9131036261	-0.249223825496611	0.0858978078648081	-2.90139913568989	0.00371500355185182	0.0275855726465912	RPL4B	Ribosomal 60S subunit protein L4B; homologous to mammalian ribosomal protein L4 and bacterial L4; RPL4B has a paralog, RPL4A, that arose from the whole genome duplication	P-adj < 0.05
907	YDR013W	254.054204264225	-0.169308647428878	0.138053467204384	-1.22639909636042	0.220048525919628	0.480438792655229	PSF1	Subunit of the GINS complex (Sld5p, Psf1p, Psf2p, Psf3p); complex is localized to DNA replication origins and implicated in assembly of the DNA replication machinery	P-adj > 0.05
908	YDR014W	539.363221841672	-0.241446915845093	0.103298935073068	-2.33736113227408	0.0194204143326207	0.0931051731116595	RAD61	Subunit of a complex that inhibits sister chromatid cohesion; also negatively regulates chromosome condensation; inhibited by Eco1p-acetylated cohesin subunits Smc3p and Mcd1p; binds Smc3p ATPase head of cohesin; related to the human Wapl protein that controls the association of cohesin with chromatin	P-adj > 0.05
909	YDR014W-A	23.8300713137544	-0.434407345363345	0.394271330986193	-1.10179795288884	0.27054952056182	0.538210943624529	HED1	Meiosis-specific protein; down-regulates Rad51p-mediated mitotic recombination when the meiotic recombination machinery is impaired; promotes synapsis and required for the normal morphogenesis of synaptonemal complex; prevents the recruitment of Rad54p to site-specific DNA double-strand breaks in vivo; early meiotic gene, transcribed specifically during meiotic prophase	P-adj > 0.05
910	YDR016C	162.445959228557	0.0261126234627572	0.177754987976189	0.146902338775748	0.883209105876164	0.948911847618858	DAD1	Essential subunit of the Dam1 complex (aka DASH complex); complex couples kinetochores to the force produced by MT depolymerization thereby aiding in chromosome segregation; is transferred to the kinetochore prior to mitosis	P-adj > 0.05
911	YDR017C	2436.03122864067	0.0194655534754331	0.0730421303979995	0.266497614039558	0.789855996708827	0.911167118661362	KCS1	Inositol hexakisphosphate and inositol heptakisphosphate kinase; generation of high energy inositol pyrophosphates by Kcs1p is required for many processes such as vacuolar biogenesis, stress response, RNA polymerase I-mediated rRNA transcription and telomere maintenance; inositol hexakisphosphate is also known as IP6; inositol heptakisphosphate is also known as IP7	P-adj > 0.05
912	YDR018C	418.827149621448	0.407309236165655	0.11348839287654	3.58899466140783	0.000331955638044536	0.0041152526201358		Probable membrane protein with three predicted transmembrane domains; similar to C. elegans F55A11.5 and maize 1-acyl-glycerol-3-phosphate acyltransferase; YDR018C has a paralog, CST26, that arose from the whole genome duplication	P-adj < 0.05
913	YDR019C	431.115255139066	-0.268976290525288	0.120224860502536	-2.23727679450803	0.025268254911494	0.111858014271035	GCV1	T subunit of the mitochondrial glycine decarboxylase complex; glycine decarboxylase is required for the catabolism of glycine to 5,10-methylene-THF; expression is regulated by levels of levels of 5,10-methylene-THF in the cytoplasm	P-adj > 0.05
914	YDR020C	102.650392402604	-0.268218131008132	0.203850386318107	-1.31575973856424	0.188254696506255	0.436967636444722	DAS2	Putative protein of unknown function; non-essential gene identified in a screen for mutants with increased levels of rDNA transcription; weak similarity with uridine kinases and with phosphoribokinases	P-adj > 0.05
915	YDR021W	135.094044435201	-0.478225699084513	0.174801135748784	-2.73582718462308	0.00622236943355054	0.0399851259372875	FAL1	Nucleolar protein required for maturation of 18S rRNA; member of the eIF4A subfamily of DEAD-box ATP-dependent RNA helicases; 18S rRNA biogenesis defect of the null mutant is functionally complemented by human EIF4A3	P-adj < 0.05
916	YDR022C	232.583594701136	0.0674151427487522	0.139724295725374	0.482486903217289	0.629460099907426	0.829657996159069	ATG31	Autophagy-specific protein required for autophagosome formation; forms a complex with Atg17p and Atg29p that localizes other proteins to the pre-autophagosomal structure; constitutively phosphorylated, and phosphorylation of residue S174 is required for function; high-copy suppressor of CIK1 deletion	P-adj > 0.05
917	YDR023W	10499.9884536739	-0.0828931107832429	0.0623834591546291	-1.32876746346779	0.183924699665336	0.433323686650168	SES1	Cytosolic seryl-tRNA synthetase; class II aminoacyl-tRNA synthetase that aminoacylates tRNA(Ser), displays tRNA-dependent amino acid recognition which enhances discrimination of the serine substrate, interacts with peroxin Pex21p	P-adj > 0.05
918	YDR025W	4607.98800442414	-0.252832550202873	0.0906505755863143	-2.78908929775228	0.00528564889011868	0.0354236585130111	RPS11A	Protein component of the small (40S) ribosomal subunit; homologous to mammalian ribosomal protein S11 and bacterial S17; N-terminally propionylated in vivo; RPS11A has a paralog, RPS11B, that arose from the whole genome duplication	P-adj < 0.05
919	YDR026C	972.136402543839	-0.103513146205362	0.0854766135700558	-1.21101131504845	0.225891068168008	0.486092956491989	NSI1	RNA polymerase I termination factor; binds to rDNA terminator element, required for efficient Pol I termination; required for rDNA silencing at NTS1; facilities association of Sir2p with NTS1, contributes to rDNA stability and cell longevity; interacts physically with Fob1p and RENT subunits, Sir2p and Net1p; may interact with ribosomes, based on co-purification experiments; Myb-like DNA-binding …	P-adj > 0.05
920	YDR027C	2612.54597906522	0.0631036576415711	0.0668825266684088	0.943499906252456	0.345425263232371	0.610624769184029	VPS54	Component of the GARP (Golgi-associated retrograde protein) complex; GARP is required for the recycling of proteins from endosomes to the late Golgi, and for mitosis after DNA damage induced checkpoint arrest; potentially phosphorylated by Cdc28p; members of the GARP complex are Vps51p-Vps52p-Vps53p-Vps54p	P-adj > 0.05
921	YDR028C	6124.28967708589	0.0651837981075886	0.0580458971798025	1.12296994748269	0.261450258179812	0.527373652760048	REG1	Regulatory subunit of type 1 protein phosphatase Glc7p; involved in negative regulation of glucose-repressible genes; involved in regulation of the nucleocytoplasmic shuttling of Hxk2p; REG1 has a paralog, REG2, that arose from the whole genome duplication	P-adj > 0.05
922	YDR030C	178.016498381042	-0.205293005862047	0.148475199972032	-1.38267539562646	0.16676441944655	0.40649706799271	RAD28	Protein involved in DNA repair; related to the human CSA protein that is involved in transcription-coupled repair nucleotide excision repair	P-adj > 0.05
923	YDR031W	237.932530168646	0.261383634121521	0.156693613707351	1.66811925474956	0.0952920555822265	0.283910368797588	MIX14	Mitochondrial intermembrane space protein of unknown function; required for normal oxygen consumption; contains twin cysteine-x9-cysteine motifs; protein abundance increases in response to DNA replication stress	P-adj > 0.05
924	YDR032C	4895.00053952856	0.154112370269208	0.0909874409992468	1.69377629018585	0.0903078011453301	0.27514699712853	PST2	Protein with similarity to a family of flavodoxin-like proteins; induced by oxidative stress in a Yap1p dependent manner; the authentic, non-tagged protein is detected in highly purified mitochondria in high-throughput studies; protein abundance increases in response to DNA replication stress; PST2 has a paralog, RFS1, that arose from the whole genome duplication	P-adj > 0.05
925	YDR033W	8095.23522603445	-0.310780421558047	0.078993151108687	-3.93427046770729	8.3449772350921e-05	0.00145037227782032	MRH1	Protein that localizes primarily to the plasma membrane; also found at the nuclear envelope; long-lived protein that is asymmetrically retained in the plasma membrane of mother cells; the authentic, non-tagged protein is detected in mitochondria in a phosphorylated state; null mutation confers sensitivity to acetic acid	P-adj < 0.05
926	YDR034C	1840.73417170533	0.109019282887385	0.0679172030729669	1.60517921755789	0.108454369709224	0.308337054040446	LYS14	Transcriptional activator involved in regulating lysine biosynthesis; involved in the regulation of genes of the lysine biosynthesis pathway; requires 2-aminoadipate semialdehyde as co-inducer	P-adj > 0.05
927	YDR034C-A	23037.1614314694	-0.133168351163667	0.137285736075908	-0.970008647439061	0.332042181783262	0.595986366502168		Putative protein of unknown function; contained within the solo Ty1 LTR element YDRWdelta7	P-adj > 0.05
928	YDR034C-C	2269.21306801565	-0.26208523731524	0.136685182418584	-1.91743708189694	0.0551824270555122	0.196661863725906		Retrotransposon TYA Gag gene co-transcribed with TYB Pol; translated as TYA or TYA-TYB polyprotein; Gag is a nucleocapsid protein that is the structural constituent of virus-like particles (VLPs); similar to retroviral Gag	P-adj > 0.05
929	YDR034C-D	5096.20002851548	-0.459787015312734	0.0790315724962847	-5.81776372138298	5.96401226792353e-09	3.48021200725194e-07		Retrotransposon TYA Gag and TYB Pol genes; transcribed/translated as one unit; polyprotein is processed to make a nucleocapsid-like protein (Gag), reverse transcriptase (RT), protease (PR), and integrase (IN); similar to retroviral genes	P-adj < 0.05
930	YDR034W-B	28.3296820966787	0.47765185196409	0.353913252525595	1.34962974275609	0.177134778737013	0.422801102057948		Predicted tail-anchored plasma membrane protein; contains conserved CYSTM module; related proteins in other organisms may be involved in response to stress; N- and C-terminal fusion proteins localize to the cell periphery; YDR034W-B has a paralog, YBR056W-A, that arose from the whole genome duplication	P-adj > 0.05
931	YDR035W	3374.49606376923	0.0364582884991166	0.0811181308981492	0.449446851097852	0.653109340386873	0.844452251435758	ARO3	3-deoxy-D-arabino-heptulosonate-7-phosphate (DAHP) synthase; catalyzes the first step in aromatic amino acid biosynthesis and is feedback-inhibited by phenylalanine or high concentration of tyrosine or tryptophan	P-adj > 0.05
932	YDR036C	1275.21446581806	0.0833498120567262	0.078767472619143	1.05817552963442	0.289975425198247	0.55768501925754	EHD3	3-hydroxyisobutyryl-CoA hydrolase; member of a family of enoyl-CoA hydratase/isomerases; non-tagged protein is detected in highly purified mitochondria in high-throughput studies; phosphorylated; mutation affects fluid-phase endocytosis	P-adj > 0.05
933	YDR037W	9758.47921254346	-0.234803384525105	0.0552840138847499	-4.24722027265599	2.1643914036607e-05	0.000482767920422698	KRS1	Lysyl-tRNA synthetase	P-adj < 0.05
934	YDR038C	2218.73632088494	0.105025571872548	0.0823738552960994	1.27498672357905	0.202313941200245	0.457085505793436	ENA5	Protein with similarity to P-type ATPase sodium pumps; member of the Na+ efflux ATPase family	P-adj > 0.05
935	YDR039C	6081.10558717707	0.286846143550022	0.094692095390058	3.02925119956886	0.00245160743026265	0.0202327658923247	ENA2	P-type ATPase sodium pump; involved in Na+ efflux to allow salt tolerance; likely not involved in Li+ efflux	P-adj < 0.05
936	YDR040C	78504.5565197244	0.637892962353914	0.0940447022484833	6.78286971092199	1.17811878264872e-11	1.09774067860672e-09	ENA1	P-type ATPase sodium pump; involved in Na+ and Li+ efflux to allow salt tolerance	P-adj < 0.05
937	YDR041W	1286.9593227045	0.0780959216257457	0.0837532440049917	0.932452498449985	0.35110272448608	0.615250603299948	RSM10	Mitochondrial ribosomal protein of the small subunit; has similarity to E. coli S10 ribosomal protein; essential for viability, unlike most other mitoribosomal proteins	P-adj > 0.05
938	YDR042C	89.6433238918196	0.125023090200089	0.24360224306504	0.513226350574729	0.607792995500807	0.814668244781476		Putative protein of unknown function; expression is increased in ssu72-ts69 mutant	P-adj > 0.05
939	YDR043C	1235.46643603487	-0.0295123837235905	0.0890419511125619	-0.331443587599317	0.740309445527095	0.890635348260368	NRG1	Transcriptional repressor; recruits the Cyc8p-Tup1p complex to promoters; mediates glucose repression and negatively regulates a variety of processes including filamentous growth and alkaline pH response; activated in stochastic pulses of nuclear localization in response to low glucose	P-adj > 0.05
940	YDR044W	884.190989352579	-0.503725485220771	0.0953498132044911	-5.28292052487256	1.27140556453424e-07	5.56432571690477e-06	HEM13	Coproporphyrinogen III oxidase; oxygen-requiring enzyme that catalyzes sixth step in heme biosynthetic pathway; transcription is repressed by oxygen and heme (via Rox1p and Hap1p); human homolog CPOX can complement yeast mutant and allow growth of haploid null after sporulation of a heterozygous diploid	P-adj < 0.05
941	YDR045C	125.165133537758	-0.27646968558099	0.189670105216965	-1.45763448206419	0.144941319844064	0.372101608282895	RPC11	RNA polymerase III subunit C11; mediates pol III RNA cleavage activity and is important for termination of transcription; homologous to TFIIS	P-adj > 0.05
942	YDR046C	3124.04961611455	0.295250921352468	0.100086163978103	2.94996740425643	0.00317807456725854	0.0244145435838465	BAP3	Amino acid permease; involved in uptake of cysteine, leucine, isoleucine and valine; BAP3 has a paralog, BAP2, that arose from the whole genome duplication	P-adj < 0.05
943	YDR047W	2167.82407705997	-0.0134740086944199	0.0816239513501753	-0.165074202749815	0.868885577655882	0.941564798092366	HEM12	Uroporphyrinogen decarboxylase; catalyzes the fifth step in the heme biosynthetic pathway; localizes to both the cytoplasm and nucleus; a hem12 mutant has phenotypes similar to patients with porphyria cutanea tarda	P-adj > 0.05
944	YDR049W	965.102567949051	-0.0463913570207381	0.0950633018541284	-0.488004899008496	0.625546371023893	0.826952262106415	VMS1	Component of a Cdc48p-complex involved in protein quality control; exhibits cytosolic and ER-membrane localization, with Cdc48p, during normal growth, and contributes to ER-associated degradation (ERAD) of specific substrates at a step after their ubiquitination; forms a mitochondrially-associated complex with Cdc48p and Npl4p under oxidative stress that is required for ubiquitin-mediated mitocho…	P-adj > 0.05
945	YDR050C	70293.2534568244	-0.235465679329885	0.110826195139822	-2.12463920675805	0.0336167297389003	0.137343598091674	TPI1	Triose phosphate isomerase, abundant glycolytic enzyme; mRNA half-life is regulated by iron availability; transcription is controlled by activators Reb1p, Gcr1p, and Rap1p through binding sites in the 5' non-coding region; inhibition of Tpi1p activity by PEP (phosphoenolpyruvate) stimulates redox metabolism in respiring cells; E104D mutation in human homolog TPI1 causes a rare autosomal disease; …	P-adj > 0.05
946	YDR051C	648.851679482658	0.0164162851302134	0.091314195907705	0.179778017722524	0.85732684174366	0.936329480380714	DET1	Acid phosphatase; involved in the non-vesicular transport of sterols in both directions between the endoplasmic reticulum and plasma membrane; deletion confers sensitivity to nickel	P-adj > 0.05
947	YDR052C	1408.68768141899	-0.0171010487841499	0.0775030706022934	-0.220649951689061	0.825365003665619	0.924085983841832	DBF4	Regulatory subunit of Cdc7p-Dbf4p kinase complex; required for Cdc7p kinase activity and initiation of DNA replication; phosphorylates the Mcm2-7 family of proteins; cell cycle regulated; relative distribution to the nucleus increases upon DNA replication stress; co-expression of human CDC7 and DBF4 complements single cdc7 or dbf4 null mutations or the cdc7 dbf4 double null mutation	P-adj > 0.05
948	YDR054C	3018.78407922079	0.0214385954028405	0.0792076062219184	0.270663341886325	0.786649973628181	0.909675279262967	CDC34	Ubiquitin-conjugating enzyme (E2); catalytic subunit of SCF ubiquitin-protein ligase complex (together with Skp1p, Rbx1p, Cdc53p, and an F-box protein) that regulates cell cycle progression by targeting key substrates for degradation; protein abundance increases in response to DNA replication stress; human CDC34 functionally complements the thermosensitivity of the cdc34-2 mutant	P-adj > 0.05
949	YDR055W	1752.64441612999	-0.0405364389726457	0.068629868623078	-0.590653017205611	0.5547529338914	0.777539163610141	PST1	Cell wall protein that contains a putative GPI-attachment site; secreted by regenerating protoplasts; up-regulated by activation of the cell integrity pathway, as mediated by Rlm1p; upregulated by cell wall damage via disruption of FKS1; PST1 has a paralog, ECM33, that arose from the whole genome duplication	P-adj > 0.05
950	YDR056C	934.198835366929	0.0398483971938512	0.0865021822704273	0.46066349019121	0.645040052828182	0.840713868596897	EMC10	Putative protein of unknown function; subunit of evolutionarily conserved EMC (Endoplasmic Reticulum Membrane Complex) implicated in ERAD (ER-associated degradation) and proper assembly of multi-pass transmembrane (TM) proteins; EMC acts in yeast as an ER-mitochondria tether that interacts with outer membrane protein Tom5p of TOM (Translocase of the Mitochondrial Outer Membrane) complex; YDR056C …	P-adj > 0.05
951	YDR057W	795.800852170385	0.0965616481390769	0.0962661565191717	1.0030695275535	0.315827316095254	0.583162578794165	YOS9	ER quality-control lectin; integral subunit of the HRD ligase; participates in efficient ER retention of misfolded proteins by recognizing them and delivering them to Hrd1p; binds to glycans with terminal alpha-1,6 linked mannose on misfolded N-glycosylated proteins and participates in targeting proteins to ERAD; member of the OS-9 protein family	P-adj > 0.05
952	YDR058C	420.056145153662	0.103344130545543	0.109244108055114	0.945992716544541	0.344152301155853	0.609784329406462	TGL2	Triacylglycerol lipase that is localized to the mitochondria; has lipolytic activity towards triacylglycerols and diacylglycerols when expressed in E. coli	P-adj > 0.05
953	YDR059C	375.975027596655	0.256564371294594	0.11568056127968	2.21786935035956	0.0265637418515289	0.115905390238884	UBC5	Ubiquitin-conjugating enzyme; mediates selective degradation of short-lived, abnormal, or excess proteins, including histone H3; central component of the cellular stress response; expression is heat inducible; protein abundance increases in response to DNA replication stress; UBC5 has a paralog, UBC4, that arose from the whole genome duplication	P-adj > 0.05
954	YDR060W	995.44624400477	-0.455572717987724	0.102558873259278	-4.44206048204133	8.91015050264426e-06	0.000232301630814723	MAK21	Constituent of 66S pre-ribosomal particles; required for large (60S) ribosomal subunit biogenesis; acts as part of a Mak21p-Noc2p-Rrp5p module that associates with nascent pre-rRNA during transcription and has a role in bigenesis of the large ribosomal subunit; involved in nuclear export of pre-ribosomes; required for maintenance of dsRNA virus; homolog of human CAATT-binding protein	P-adj < 0.05
955	YDR061W	1377.67726650863	0.119410754307222	0.0773192671172898	1.54438549095507	0.122494972828376	0.334271827127788		Protein with similarity to ABC transporter family members; lacks predicted membrane-spanning regions; transcriptionally activated by Yrm1p along with genes involved in multidrug resistance	P-adj > 0.05
956	YDR062W	3553.55927909925	0.158725342965474	0.0734755319369433	2.16024761959793	0.0307535055412104	0.129397670438144	LCB2	Component of serine palmitoyltransferase; responsible along with Lcb1p for the first committed step in sphingolipid synthesis, which is the condensation of serine with palmitoyl-CoA to form 3-ketosphinganine	P-adj > 0.05
957	YDR063W	920.487097541037	0.208207260281454	0.0927022855874081	2.24597763649675	0.0247054403845255	0.110126025541206	AIM7	Protein that interacts with Arp2/3 complex; interacts with Arp2/3 complex to stimulate actin filament debranching and inhibit actin nucleation; has similarity to Cof1p and also to human glia maturation factor (GMF); null mutant displays elevated mitochondrial genome loss	P-adj > 0.05
958	YDR064W	12818.1296393379	-0.111622592096445	0.0829342927376392	-1.34591600665795	0.178329606041779	0.424277374505884	RPS13	Protein component of the small (40S) ribosomal subunit; homologous to mammalian ribosomal protein S13 and bacterial S15	P-adj > 0.05
959	YDR065W	449.400254479576	-0.0264756349833136	0.10240051066662	-0.258549833501406	0.795982594315174	0.912324702616613	RRG1	Protein of unknown function; required for vacuolar acidification and mitochondrial genome maintenance; the authentic, non-tagged protein is detected in highly purified mitochondria in high-throughput studies	P-adj > 0.05
960	YDR066C	227.680008222982	0.0692094200359788	0.139209113646129	0.497161559493224	0.61907512665578	0.822349277233949	RTR2	Protein of unknown function; exhibits genetic interactions with Rtr1p; green fluorescent protein (GFP)-fusion protein localizes to the cytoplasm; YDR066C is not an essential gene; relocalizes from nucleus to cytoplasmic foci upon DNA replication stress; RTR2 has a paralog, RTR1, that arose from the whole genome duplication	P-adj > 0.05
961	YDR067C	489.62277337482	-0.0710723365166067	0.1086692188881	-0.65402454571604	0.513095991862095	0.750283368924378	OCA6	Cytoplasmic protein required for replication of Brome mosaic virus; S. cerevisiae is a model system for studying positive-strand RNA virus replication; null mutation confers sensitivity to tunicamycin and DTT	P-adj > 0.05
962	YDR068W	773.953189211133	-0.0415633058221456	0.0920100266817773	-0.4517258316411	0.651466506612053	0.844026212747689	DOS2	Protein of unknown function; green fluorescent protein (GFP)-fusion protein localizes to the cytoplasm	P-adj > 0.05
963	YDR069C	2594.45129154314	0.101392956182989	0.0689584315377382	1.47034893227669	0.141467274752936	0.366358438924921	DOA4	Ubiquitin hydrolase; deubiquitinates intralumenal vesicle (ILVs) cargo proteins; required for recycling ubiquitin from proteasome-bound ubiquitinated intermediates, acts at the late endosome/prevacuolar compartment to recover ubiquitin from ubiquitinated membrane proteins destined for the vacuole; DOA4 has a paralog, UBP5, that arose from the whole genome duplication	P-adj > 0.05
964	YDR070C	1285.33336673912	0.749259572751284	0.128743751133024	5.81977428929435	5.89271479563217e-09	3.47369524228235e-07	FMP16	Protein of unknown function; may be involved in responding to conditions of stress; the authentic, non-tagged protein is detected in highly purified mitochondria in high-throughput studies; protein abundance increases in response to DNA replication stress	P-adj < 0.05
965	YDR071C	1815.27551121779	0.0383888503507712	0.102524758990326	0.374434924098612	0.708080763866539	0.876142848551948	PAA1	Polyamine acetyltransferase; acetylates polyamines (e.g. putrescine, spermidine, spermine) and also aralkylamines (e.g. tryptamine, phenylethylamine); may be involved in transcription and/or DNA replication	P-adj > 0.05
966	YDR072C	6618.50253142181	0.0437599772937888	0.0833094423579092	0.525270318168614	0.599395288130412	0.807534183658906	IPT1	Inositolphosphotransferase; involved in synthesis of mannose-(inositol-P)2-ceramide (M(IP)2C), the most abundant sphingolipid; can mutate to resistance to the antifungals syringomycin E and DmAMP1 and to K. lactis zymocin	P-adj > 0.05
967	YDR073W	2545.50959472732	-0.0820726645199194	0.0943621747220921	-0.869762325440604	0.384430304135287	0.645972619834076	SNF11	Subunit of the SWI/SNF chromatin remodeling complex; involved in transcriptional regulation; interacts with a highly conserved 40-residue sequence of Snf2p; relocates to the cytosol under hypoxic conditions	P-adj > 0.05
968	YDR074W	60344.3337418384	0.132275295418142	0.0688037783771678	1.92250045764983	0.0545428160656769	0.195225432720827	TPS2	Phosphatase subunit of the trehalose-6-P synthase/phosphatase complex; involved in synthesis of the storage carbohydrate trehalose; expression is induced by stress conditions and repressed by the Ras-cAMP pathway; protein abundance increases in response to DNA replication stress	P-adj > 0.05
969	YDR075W	165.273003101875	-0.065375652941025	0.153688254296818	-0.425378329919509	0.670560900558977	0.854407223569858	PPH3	Catalytic subunit of protein phosphatase PP4 complex; Pph3p and Psy2p form active complex, Psy4p may provide substrate specificity; regulates recovery from the DNA damage checkpoint, the gene conversion- and single-strand annealing-mediated pathways of meiotic double-strand break repair and efficient Non-Homologous End-Joining (NHEJ) pathway; involved in activation of Gln3p to alleviate nitrogen …	P-adj > 0.05
970	YDR076W	240.860553561546	0.163874579513791	0.131230251056709	1.2487561228773	0.211754286687398	0.470583605507384	RAD55	Protein that stimulates strand exchange; stimulates strand exchange by stabilizing the binding of Rad51p to single-stranded DNA; involved in the recombinational repair of double-strand breaks in DNA during vegetative growth and meiosis; forms heterodimer with Rad57p	P-adj > 0.05
971	YDR077W	27135.0459632371	0.232787928206202	0.129503867025712	1.79753650259714	0.0722504885688023	0.235415156492934	SED1	Major stress-induced structural GPI-cell wall glycoprotein; associates with translating ribosomes, possible role in mitochondrial genome maintenance; ORF contains two distinct variable minisatellites; SED1 has a paralog, SPI1, that arose from the whole genome duplication	P-adj > 0.05
972	YDR078C	187.61909396269	0.109751631765133	0.152303730108337	0.720610267963003	0.471149334595983	0.720251311447736	SHU2	Component of Shu complex (aka PCSS complex); Shu complex also includes Psy3, Csm2, Shu1, and promotes error-free DNA repair, Shu complex mediates inhibition of Srs2p function; promotes formation of Rad51p filaments; important for both mitotic and meiotic homologous recombination, and contains a conserved SWIM domain that is necessary for both	P-adj > 0.05
973	YDR079C-A	57.2234162795978	0.841835703285069	0.285510650095333	2.9485264490273	0.00319292816521312	0.0244960770390919	TFB5	Component of RNA polymerase II general transcription factor TFIIH; involved in transcription initiation and in nucleotide-excision repair; relocalizes to the cytosol in response to hypoxia; homolog of Chlamydomonas reinhardtii REX1-S protein involved in DNA repair	P-adj < 0.05
974	YDR079W	216.453917398963	0.0140537538015719	0.151069279485278	0.0930285353147624	0.92588089161376	0.969514937620571	PET100	Chaperone that facilitates the assembly of cytochrome c oxidase; integral to the mitochondrial inner membrane; interacts with a subcomplex of subunits VII, VIIa, and VIII (Cox7p, Cox9p, and Cox8p) but not with the holoenzyme	P-adj > 0.05
975	YDR080W	1142.79804182621	0.0651700425873108	0.0945537397617625	0.689238127984289	0.490673426617963	0.735347437089373	VPS41	Subunit of the HOPS endocytic tethering complex; vacuole membrane protein that functions as a Rab GTPase effector, interacting specifically with the GTP-bound conformation of Ypt7p, facilitating tethering, docking and promoting membrane fusion events at the late endosome and vacuole; required for both membrane and protein trafficking; Yck3p-mediated phosphorylation regulates the organization of v…	P-adj > 0.05
976	YDR081C	1132.0499380807	-0.0242878392923607	0.076276786017346	-0.318417182481147	0.750168506286046	0.894288786796222	PDC2	Transcription factor for thiamine-regulated genes; required for expression of the two isoforms of pyruvate decarboxylase (PDC1 and PDC5) along with thiamine biosynthetic genes; binds a DNA sequence in the PDC5 promoter; mutant fails to grow on 2% glucose and thus is scored as inviable under standard conditions	P-adj > 0.05
977	YDR082W	418.048267492881	0.0492777555418502	0.119741983977795	0.411532813344633	0.680681885578698	0.861096940291513	STN1	Telomere end-binding and capping protein; plays a key role with Pol12p in linking telomerase action with completion of lagging strand synthesis, and in a regulatory step required for telomere capping; similar to human Stn1	P-adj > 0.05
978	YDR083W	426.928486125646	-0.428022960823164	0.11448430257678	-3.73870435674887	0.000184971098982496	0.00258110637396589	RRP8	Nucleolar S-adenosylmethionine-dependent rRNA methyltransferase; methylates adenine (m1A) of the large subunit (LSU) rRNA at position 645; involved in pre-rRNA cleavage at site A2; mutation is synthetically lethal with a gar1 mutation; deletion disrupts telomere maintenance by influencing the expression of neighboring gene STN1	P-adj < 0.05
979	YDR084C	792.320174023262	0.13396964021273	0.0963087993033058	1.39104257536031	0.164212516596905	0.402997327264368	TVP23	Integral membrane protein; localized to late Golgi vesicles along with the v-SNARE Tlg2p; green fluorescent protein (GFP)-fusion protein localizes to the cytoplasm in a punctate pattern	P-adj > 0.05
980	YDR085C	2231.33300122411	-0.0726013468989441	0.0709979988566199	-1.02258300329791	0.306505049225011	0.57658738579069	AFR1	Protein required for pheromone-induced projection (shmoo) formation; regulates septin architecture during mating; has an RVXF motif that mediates targeting of Glc7p to mating projections; interacts with Cdc12p; AFR1 has a paralog, YER158C, that arose from the whole genome duplication	P-adj > 0.05
981	YDR086C	606.640713609332	0.160453939378414	0.131118386602026	1.22373332632156	0.221052843358621	0.481855920595146	SSS1	Subunit of the Sec61p translocation complex (Sec61p-Sss1p-Sbh1p); this complex forms a channel for passage of secretory proteins through the endoplasmic reticulum membrane, and of the Ssh1p complex (Ssh1p-Sbh2p-Sss1p); interacts with Ost4p and Wbp1p	P-adj > 0.05
982	YDR087C	356.940077598071	-0.564933882379944	0.121060255972041	-4.66655119670668	3.06297352568782e-06	9.02795819280539e-05	RRP1	Essential evolutionarily conserved nucleolar protein; necessary for biogenesis of 60S ribosomal subunits and for processing of pre-rRNAs to mature rRNA; associated with several distinct 66S pre-ribosomal particles	P-adj < 0.05
983	YDR088C	611.341402405038	0.0051330785479086	0.0991160310544495	0.0517885804475841	0.958697154824316	0.98486682828834	SLU7	RNA splicing factor; required for ATP-independent portion of 2nd catalytic step of spliceosomal RNA splicing; interacts with Prp18p; contains zinc knuckle domain	P-adj > 0.05
984	YDR089W	1001.22261271988	-0.0356333187799318	0.0843673560517728	-0.422359078765786	0.672762941949266	0.855691659101918	VTC5	Novel subunit of the vacuolar transporter chaperone complex; vacuolar transmembrane protein that regulates biosynthesis of polyphosphate; deletion reduces and overexpression increases polyP accumulation; SPX domain (Syg1, Pho81, Xpr1)-containing protein involved in phosphate homeostasis; relocalizes from vacuole to cytoplasm upon DNA replication stress	P-adj > 0.05
985	YDR090C	525.15661251943	0.260394281242194	0.0995580478303773	2.61550208061374	0.00890963784130321	0.0519908866759683		Putative protein of unknown function	P-adj > 0.05
986	YDR091C	1727.73316962654	0.114258684176364	0.0842877870612425	1.35557817045719	0.175233421300472	0.419877011552395	RLI1	Essential Fe-S protein; required for ribosome biogenesis, translation initiation/termination; facilitates binding of multifactor complex (MFC) of initiation factors to small ribosomal subunit; Dom34-Hbs1 complex and Rli1p work in dissociating inactive ribosomes, thereby facilitating translation restart; forms complex with Lto1p and Yae1p; dependency on ROS-labile FeS clusters, activity in nuclear…	P-adj > 0.05
987	YDR092W	541.627555265069	-0.0296026548372939	0.108583909644548	-0.272624691210686	0.785141729824251	0.908606525079066	UBC13	E2 ubiquitin-conjugating enzyme; involved in the error-free DNA postreplication repair pathway; interacts with Mms2p to assemble ubiquitin chains at the Ub Lys-63 residue; DNA damage triggers redistribution from the cytoplasm to the nucleus	P-adj > 0.05
988	YDR093W	7116.37064812552	0.0296233169139843	0.0627463338920348	0.472112314401604	0.636846623170562	0.835201575949225	DNF2	Aminophospholipid translocase (flippase); type 4 P-type ATPase; involved in phospholipid translocation, contributing to endocytosis, protein transport, and cellular polarization; localizes primarily to the plasma membrane; localizes to the shmoo tip where it has a redundant role in the cellular response to mating pheromone; DNF2 has a paralog, DNF1, that arose from the whole genome duplication	P-adj > 0.05
989	YDR096W	8723.3426749291	0.106610976892057	0.074370318426136	1.43351513276015	0.151710677432275	0.381980453623674	GIS1	Histone demethylase and transcription factor; regulates genes during nutrient limitation; activity modulated by proteasome-mediated proteolysis; has JmjC and JmjN domain in N-terminus that interact, promoting stability and proper transcriptional activity; contains two transactivating domains downstream of Jmj domains and a C-terminal DNA binding domain; relocalizes to the cytosol in response to h…	P-adj > 0.05
990	YDR097C	1168.00248934974	-0.157414689881983	0.0946978286181401	-1.6622840478924	0.0964558347455111	0.286049978092822	MSH6	Protein required for mismatch repair in mitosis and meiosis; forms a complex with Msh2p to repair both single-base & insertion-deletion mispairs; also involved in interstrand cross-link repair; potentially phosphorylated by Cdc28p	P-adj > 0.05
991	YDR098C	1151.59390883253	-0.111257471422584	0.0891292933685049	-1.24827054291332	0.211931997905071	0.470715552440444	GRX3	Glutathione-dependent oxidoreductase; hydroperoxide and superoxide-radical responsive; monothiol glutaredoxin subfamily member along with Grx4p and Grx5p; protects cells from oxidative damage; with Grx4p, binds to Aft1p in iron-replete conditions, promoting its dissociation from promoters; evidence exists indicating that the translation start site is not Met1 as currently annotated, but rather Me…	P-adj > 0.05
992	YDR098C-A	7706.75220807449	-0.131910458722714	0.293171968501689	-0.449942262204902	0.652752073180436	0.844179253808681		Retrotransposon TYA Gag gene co-transcribed with TYB Pol; translated as TYA or TYA-TYB polyprotein; Gag is a nucleocapsid protein that is the structural constituent of virus-like particles (VLPs); similar to retroviral Gag	P-adj > 0.05
993	YDR098C-B	55804.7317751541	-0.310121409146258	0.0942737427947814	-3.28958414031934	0.00100335552846893	0.0100982315121342		Retrotransposon TYA Gag and TYB Pol genes; transcribed/translated as one unit; polyprotein is processed to make a nucleocapsid-like protein (Gag), reverse transcriptase (RT), protease (PR), and integrase (IN); similar to retroviral genes	P-adj < 0.05
994	YDR099W	7528.37907441783	0.09846580447971	0.0589223142138679	1.67111230767877	0.094699496800236	0.282290502071705	BMH2	14-3-3 protein, minor isoform; controls proteome at post-transcriptional level, binds proteins and DNA, involved in regulation of many processes including exocytosis, vesicle transport, Ras/MAPK signaling, and rapamycin-sensitive signaling; protein increases in abundance and relative distribution to the nucleus increases upon DNA replication stress; abundance relative to Bmh1p increases during sp…	P-adj > 0.05
995	YDR100W	938.940970813147	0.256947132200125	0.111483141166201	2.30480707228247	0.0211773808474723	0.0989216031370841	TVP15	Integral membrane protein; localized to late Golgi vesicles along with the v-SNARE Tlg2p	P-adj > 0.05
996	YDR101C	473.576597635558	-0.479615167172341	0.142962669992176	-3.35482799250034	0.000794143471102252	0.00843727854161932	ARX1	Nuclear export factor for the ribosomal pre-60S subunit; shuttling factor which directly binds FG rich nucleoporins and facilities translocation through the nuclear pore complex; interacts directly with Alb1p; responsible for Tif6p recycling defects in the absence of Rei1; associated with the ribosomal export complex	P-adj < 0.05
997	YDR103W	2166.33557907161	-0.0043635748633345	0.0687820064524375	-0.063440645139538	0.94941562227726	0.979598865850282	STE5	Pheromone-responsive MAPK scaffold protein; couples activation of the G-protein-coupled pheromone receptor to MAPK activation; intramolecular interaction of PH and VWA domains blocks activation of assembled signaling cascade components (Ste11p, Ste7p and Fus3p) under basal conditions; Gbeta-gamma (Ste4p-Ste18p)-dependent docking at the plasma membrane and binding of PI(4,5)P2 by the PH domain rel…	P-adj > 0.05
998	YDR104C	1456.84094997438	0.0307040607420317	0.0729862238500137	0.420682960734184	0.673986605158307	0.856487040013271	SPO71	Meiosis-specific protein required for prospore membrane morphogenesis; localizes to the prospore membrane (PSM) during sporulation; required for PSM elongation and closure; genetically antagonistic to SPO1; recruits Vps13p to the PSM during sporulation; interacts and functions cooperatively with Spo73p; mutants have defects in the PSM, aberrant spore wall formation and reduced PtdIns-phosphate po…	P-adj > 0.05
999	YDR105C	1487.7986967676	0.338282206528014	0.0870179089713601	3.88750098142845	0.000101281578331327	0.0016808389627562	TMS1	Vacuolar membrane protein of unknown function; is conserved in mammals; predicted to contain eleven transmembrane helices; interacts with Pdr5p, a protein involved in multidrug resistance	P-adj < 0.05
1000	YDR106W	94.1964960367021	0.345130055781338	0.208956265186225	1.65168560738656	0.0985986581897043	0.290170376139542	ARP10	Component of the dynactin complex; localized to the pointed end of the Arp1p filament; may regulate membrane association of the complex	P-adj > 0.05
1001	YDR107C	924.05402705223	-0.00215057330624995	0.0872568616828378	-0.0246464663612001	0.980336955746017	0.992975955523969	TMN2	Protein with a role in cellular adhesion and filamentous growth; similar to Tmn3p; member of the evolutionarily conserved Transmembrane Nine family of proteins with nine membrane-spanning segments; TMN2 has a paralog, EMP70, that arose from the whole genome duplication	P-adj > 0.05
1002	YDR108W	820.194969767059	-0.105948451236621	0.0903050320866849	-1.17322865391288	0.240704124286653	0.503456816076755	TRS85	Component of transport protein particle (TRAPP) complex III; TRAPPIII is a multimeric guanine nucleotide-exchange factor for the GTPase Ypt1p, regulating endosome-Golgi traffic and required for membrane expansion during autophagy and the CVT pathway; directs Ypt1p to the PAS; late post-replication meiotic role	P-adj > 0.05
1003	YDR109C	704.418935299378	0.140690931928295	0.0910661728095684	1.54493076394567	0.12236301124191	0.334069525493628		Putative kinase	P-adj > 0.05
1004	YDR110W	406.977558934856	-0.108529530548118	0.109607124555005	-0.990168576985645	0.322091728719999	0.588836682536529	FOB1	Nucleolar protein that binds the rDNA replication fork barrier site; required for replication fork blocking, recombinational hotspot activity, condensin recruitment to replication fork barrier (RFB), and rDNA repeat segregation; related to retroviral integrases	P-adj > 0.05
1005	YDR111C	2552.35585602129	-0.0256177631662489	0.0728976284280915	-0.351421078005563	0.72527247158037	0.884691526249957	ALT2	Catalytically inactive alanine transaminase; expression is repressed in the presence of alanine and repression is mediated by Nrg1p; ALT2 has a paralog, ALT1, that arose from the whole genome duplication	P-adj > 0.05
1006	YDR113C	534.377718653304	-0.023024500519225	0.103295006639107	-0.222900421505061	0.823613008327633	0.924085983841832	PDS1	Securin; inhibits anaphase by binding separin Esp1p; blocks cyclin destruction and mitotic exit, essential for meiotic progression and mitotic cell cycle arrest; localization is cell-cycle dependent and regulated by Cdc28p phosphorylation	P-adj > 0.05
1007	YDR114C	7.23763449020803	0.147467593155049	0.775136681499571	0.190247212749318	0.849115416219169	NA		Putative protein of unknown function; deletion mutant exhibits poor growth at elevated pH and calcium	NA
1008	YDR115W	435.425125298544	0.108281010290925	0.13503331698637	0.801883658844391	0.422620259587601	0.682646669867438	MRX14	Putative mitochondrial ribosomal protein of the large subunit; similar to E. coli L34 ribosomal protein; required for respiratory growth, as are most mitochondrial ribosomal proteins; protein increases in abundance and relocalizes to the plasma membrane upon DNA replication stress	P-adj > 0.05
1009	YDR116C	1120.18199654346	-0.0864795527573716	0.101634718309341	-0.850885939331849	0.394832716233741	0.656388086815056	MRPL1	Mitochondrial ribosomal protein of the large subunit	P-adj > 0.05
1010	YDR117C	1010.14487209474	-0.0126182258753521	0.0888656026424154	-0.14199223884326	0.887086136077753	0.95130807650291	TMA64	Protein of unknown function that associates with ribosomes; has a putative RNA binding domain; in mammals the corresponding protein, eIF2D, has been shown to possess translation initiation factor activity	P-adj > 0.05
1011	YDR118W	727.51165921348	0.139960843993771	0.0969550076672028	1.44356487984804	0.148861409938494	0.377346364727811	APC4	Subunit of the Anaphase-Promoting Complex/Cyclosome (APC/C); APC/C is a ubiquitin-protein ligase required for degradation of anaphase inhibitors, including mitotic cyclins, during the metaphase/anaphase transition; component of the platform domain of the APC/C, based on structural analysis; relative distribution to the nucleus increases upon DNA replication stress	P-adj > 0.05
1012	YDR119W	2408.93508951074	-0.005615572447835	0.0795601257049279	-0.0705827498144234	0.943729839820719	0.976894930365775	VBA4	Protein of unknown function; proposed role as a basic amino acid permease based on phylogeny; GFP-fusion protein localizes to vacuolar membrane; physical interaction with Atg27p suggests a possible role in autophagy; non-essential gene	P-adj > 0.05
1013	YDR119W-A	248.430283351296	0.503882041374691	0.16946841233973	2.97330950598965	0.00294607213792457	0.02296823041942	COX26	Stabilizes or regulates formation of respiratory chain supercomplexes composed of Complex III (ubiquinol-cytochrome c reductase) and Complex IV (cytochrome c oxidase)	P-adj < 0.05
1014	YDR120C	391.889627841991	-0.391469669478743	0.128050778056875	-3.05714401286081	0.00223456889228806	0.0189005922265712	TRM1	tRNA methyltransferase; two forms of protein are made by alternative translation starts; localizes to both nucleus and mitochondrion to produce modified base N2,N2-dimethylguanosine in tRNAs in both compartments; nuclear Trm1p is evenly distributed around inner nuclear membrane in WT, but mislocalizes as puncta near ER-nucleus junctions in spindle pole body (SPB) mutants; both Trm1p inner nuclear…	P-adj < 0.05
1015	YDR121W	200.127509546709	-0.400477366863644	0.150265576867051	-2.66513046576177	0.0076958459835808	0.0469202467314794	DPB4	Subunit of DNA pol epsilon and of ISW2 chromatin accessibility complex; involved in both chromosomal DNA replication and inheritance of telomeric silencing; stabilizes the interaction of Pol epsilon with primer-template DNA, positively affecting the processivity of the polymerase and exonuclease activities of Pol epsilon; interacts with extranucleosomal DNA and acts as anchor point for ISW2 compl…	P-adj < 0.05
1016	YDR122W	7014.78378517337	0.180647044577681	0.0639659550891592	2.82411236298879	0.00474117603081984	0.0327540945959156	KIN1	Serine/threonine protein kinase involved in regulation of exocytosis; localizes to the cytoplasmic face of the plasma membrane; KIN1 has a paralog, KIN2, that arose from the whole genome duplication	P-adj < 0.05
1017	YDR123C	422.008897699019	-0.491321107161949	0.1414588540114	-3.47324393793233	0.0005142077663022	0.00590572219866364	INO2	Transcription factor; component of the heteromeric Ino2p/Ino4p basic helix-loop-helix transcription activator that binds inositol/choline-responsive elements (ICREs), required for derepression of phospholipid biosynthetic genes in response to inositol depletion; involved in diauxic shift	P-adj < 0.05
1018	YDR124W	407.532619805626	-0.0737408277257123	0.116098899290336	-0.635155270002204	0.525327152878792	0.757535013663331		Putative protein of unknown function; non-essential gene; expression is strongly induced by alpha factor	P-adj > 0.05
1019	YDR125C	413.184140376246	0.134194168279624	0.118731557770396	1.13023168228897	0.258378613037096	0.525363402722137	ECM18	Protein of unknown function; ECM18 has a paralog, ICT1, that arose from the whole genome duplication	P-adj > 0.05
1020	YDR126W	175.809637190362	0.0968624074757746	0.150399640580023	0.644033503685384	0.519553708523396	0.753255555399271	SWF1	Palmitoyltransferase that acts on transmembrane proteins; including the SNAREs Snc1p, Syn8p, Tlg1p and likely all SNAREs; contains an Asp-His-His-Cys-cysteine rich (DHHC-CRD) domain; may have a role in vacuole fusion	P-adj > 0.05
1021	YDR127W	8664.89006887183	-0.00424329612993764	0.0577043006894803	-0.0735351798607137	0.941380250361715	0.976691595005242	ARO1	Pentafunctional arom protein; catalyzes steps 2 through 6 in the biosynthesis of chorismate, which is a precursor to aromatic amino acids	P-adj > 0.05
1022	YDR128W	2658.14760657419	0.0195498738006714	0.0673720543561037	0.290177789404164	0.771680227034067	0.904792443543264	MTC5	Subunit of SEACAT, a subcomplex of the SEA complex; Mtc1p, along with Rtc1p and Sea4p, redundantly inhibit the TORC1 inhibitory role of the Iml1p/SEACIT (Iml1p-Npr2p-Npr3p) subcomplex, a GAP for GTPase Gtr1p (EGOC subunit) in response to amino acid limitation, thereby resulting in activation of TORC1 signaling; SEA is a coatomer-related complex that associates dynamically with the vacuole; relati…	P-adj > 0.05
1023	YDR129C	14506.3893539365	0.0652875793925656	0.0581343409218581	1.12304669421337	0.261417663613676	0.527373652760048	SAC6	Fimbrin, actin-bundling protein; cooperates with Scp1p in organization and maintenance of the actin cytoskeleton; phosphorylated by Cdc28p/Clb2p in metaphase on T103, to regulate conformation, and modulate actin filament binding affinity and actin cable dynamics; relocalizes from the plasma membrane to the cytoplasm upon DNA replication stress; human homologs PLS3 and LCP1 implicated in spinocere…	P-adj > 0.05
1024	YDR130C	570.041230718191	-0.127984476118102	0.130134845390499	-0.983475837959124	0.3253733013743	0.592025688831285	FIN1	Spindle pole body-related intermediate filament protein; forms cell cycle-specific filaments between spindle pole bodies in dividing cells; localizes to poles and microtubules of spindle during anaphase and contributes to spindle stability; involved in Glc7p localization and regulation; relative distribution to the nucleus increases upon DNA replication stress	P-adj > 0.05
1025	YDR131C	737.872109182508	-0.123732470211545	0.0915546341680453	-1.35146048406942	0.176547969983339	0.421976674635396		F-box protein subunit of SCF ubiquitin ligase complex; substrate-specific adaptor subunit that recruits substrates to a core ubiquitination complex	P-adj > 0.05
1026	YDR132C	1650.09860076386	0.105295010144056	0.103042842867875	1.02185661044959	0.30684877114675	0.576965635992242		Protein of unknown function; protein increases in abundance and relative distribution to the nucleus increases upon DNA replication stress; YDR132C has a paralog, YLR108C, that arose from the whole genome duplication	P-adj > 0.05
1027	YDR134C	8142.14095476285	-0.278920828873108	0.104974512383842	-2.65703381267661	0.00788315359355445	0.0476151105262484		Cell wall protein; YDR134C has a paralog, CCW12, that arose from the whole genome duplication; S. cerevisiae genome reference strain S288C contains an internal in-frame stop at codon 67, which in other strains encodes glutamine	P-adj < 0.05
1028	YDR135C	9602.09354719739	0.171166050065146	0.0689843464031901	2.4812302933877	0.0130929752147784	0.0695203288747931	YCF1	Vacuolar glutathione S-conjugate transporter; ABC-C transporter of the ATP-binding cassette family; required for vacuole fusion; forms stable complexes with vacuole fusion machinery; regulates Vam7p recruitment to vacuoles; role in detoxifying metals (Cd, Hg, As); transports GSSG that is not immediately reduced in cytosol to vacuole; transports unconjugated bilirubin, selenodigluthatione, oxidize…	P-adj > 0.05
1029	YDR137W	1935.57170240222	0.117876202123717	0.0724621261441034	1.62672844969108	0.103794783672892	0.299811232639147	RGP1	Subunit of a Golgi membrane exchange factor (Ric1p-Rgp1p); this complex catalyzes nucleotide exchange on Ypt6p	P-adj > 0.05
1030	YDR138W	962.890134743505	0.0997149011889911	0.0848429614420445	1.17528784349548	0.239879576354727	0.502824496589716	HPR1	Subunit of THO/TREX complexes; this complex couple transcription elongation with mitotic recombination and with mRNA metabolism and export, subunit of an RNA Pol II complex; regulates lifespan; involved in telomere maintenance; similar to Top1p	P-adj > 0.05
1031	YDR139C	159.03558237406	0.0335636386445226	0.172674967834598	0.194374662786517	0.845882527728183	0.929749712679462	RUB1	Ubiquitin-like protein with similarity to mammalian NEDD8; conjugation (neddylation) substrates include the cullins Cdc53p, Rtt101p, and Cul3p; activated by Ula1p and Uba3p (E1 enzyme pair); conjugation mediated by Ubc12p (E2 enzyme)	P-adj > 0.05
1032	YDR140W	370.820089297993	-0.0409740136470384	0.111744783334504	-0.366674957204797	0.713861488643354	0.879221126351346	MTQ2	S-adenosylmethionine-dependent methyltransferase; subunit of complex with Trm112p that methylates translation release factor Sup45p (eRF1) in the ternary complex eRF1-eRF3-GTP; similar to E.coli PrmC; member of the seven beta-strand family	P-adj > 0.05
1033	YDR141C	3521.70247489071	0.0717282173818709	0.0666893409822404	1.07555744779323	0.282125226728045	0.549628425293588	DOP1	Golgi-localized, leucine-zipper domain containing protein; involved in endosome to Golgi transport, organization of the ER, establishing cell polarity, and morphogenesis; detected in highly purified mitochondria in high-throughput studies	P-adj > 0.05
1034	YDR142C	978.508266034198	0.0976794530345445	0.0852642425950673	1.14560864040555	0.251957120531189	0.519316420059119	PEX7	Peroxisomal signal receptor for peroxisomal matrix proteins; recognizes the N-terminal nonapeptide signal (PTS2); WD repeat protein; defects in human homolog cause lethal rhizomelic chondrodysplasia punctata (RCDP)	P-adj > 0.05
1035	YDR143C	1504.30651988689	-0.0110696744800654	0.0801695526465215	-0.138078286763967	0.890178546038978	0.952399750628759	SAN1	Ubiquitin-protein ligase; involved in proteasome-dependent degradation of aberrant nuclear proteins; targets substrates with regions of exposed hydrophobicity containing 5 or more contiguous hydrophobic residues; contains intrinsically disordered regions that contribute to substrate recognition; prefers a window of exposed hydrophobicity that causes a particular level of protein insolubility, sug…	P-adj > 0.05
1036	YDR144C	610.252195381987	-0.397740610073403	0.0930816954342542	-4.27302713189552	1.9283698191034e-05	0.000442071128768267	MKC7	GPI-anchored aspartyl protease; member of the yapsin family of proteases involved in cell wall growth and maintenance; shares functions with Yap3p and Kex2p; MKC7 has a paralog, YPS1, that arose from the whole genome duplication	P-adj < 0.05
1037	YDR145W	1717.02182645242	0.0232096786680401	0.0759221757206253	0.30570355034932	0.759830369860411	0.898716513817964	TAF12	Subunit (61/68 kDa) of TFIID and SAGA complexes; involved in RNA polymerase II transcription initiation and in chromatin modification, similar to histone H2A; overexpression of the human ortholog, TAF12, an oncogene involved in the formation of choroid plexus carcinomas, results in dosage chromosomal instability (dCIN) in a human cell line similar to the dCIN observed in yeast overexpressors	P-adj > 0.05
1038	YDR146C	1230.85426499058	-0.0576488303132916	0.0830077944124635	-0.694499001224344	0.48736932695672	0.733248295438983	SWI5	Transcription factor that recruits Mediator and Swi/Snf complexes; activates transcription of genes expressed at the M/G1 phase boundary and in G1 phase; required for expression of the HO gene controlling mating type switching; localization to nucleus occurs during G1 and appears to be regulated by phosphorylation by Cdc28p kinase; SWI5 has a paralog, ACE2, that arose from the whole genome duplic…	P-adj > 0.05
1039	YDR147W	500.122010589151	-0.0649637172648443	0.0998982977719656	-0.650298540753264	0.51549939950083	0.750582035096329	EKI1	Ethanolamine kinase; primarily responsible for phosphatidylethanolamine synthesis via the CDP-ethanolamine pathway; exhibits some choline kinase activity, thus contributing to phosphatidylcholine synthesis via the CDP-choline pathway; EKI1 has a paralog, CKI1, that arose from the whole genome duplication	P-adj > 0.05
1040	YDR148C	4315.99420338843	0.272697258448859	0.0820957874116047	3.32169611921295	0.000894720793405852	0.00927606992407781	KGD2	Dihydrolipoyl transsuccinylase; component of the mitochondrial alpha-ketoglutarate dehydrogenase complex, which catalyzes the oxidative decarboxylation of alpha-ketoglutarate to succinyl-CoA in the TCA cycle; phosphorylated	P-adj < 0.05
1041	YDR150W	9172.99237322048	0.115060857742013	0.0544536104906202	2.11300695592687	0.0346001725211401	0.140566242373155	NUM1	Protein required for nuclear migration; component of the mitochondria-ER-cortex-ancor (MECA); required for the association of mitochondria with the cell cortex and for accurate distribution of mitochondrial network; interacts with Mdm36p to link the ER and mitochondria at the cortex; localizes to the mother cell cortex and the bud tip; may mediate interactions of dynein and cytoplasmic microtubul…	P-adj > 0.05
1042	YDR151C	2239.39931942372	-0.0288718610301456	0.0940400581559422	-0.307016622451134	0.758830719960513	0.898262120375883	CTH1	Member of the CCCH zinc finger family; similar to mammalian Tis11 protein, which activates transcription and also has a role in mRNA degradation; may function with Tis11p in iron homeostasis; CTH1 has a paralog, TIS11, that arose from the whole genome duplication	P-adj > 0.05
[truncated: 4,875 more rows]
